# Supplementary material for: Phenotype inference in an Escherichia coli strain panel
Source: eLife. 2017 Dec 27;6:e31035. doi: 10.7554/eLife.31035 (PMC5745082; doi:10.7554/eLife.31035)
Supplement: Source code 1. [file elife-31035-code1.gz]

Archive with 4 entries (3 files):
- Supplementary_material_3/pangenome_variation-paper.tar.gz
- Supplementary_material_3
- Supplementary_material_3/ecopredict-paper.tar.gz
- Supplementary_material_3/screenings-paper.tar.gz
