# Supplementary material for: Phenotype inference in an Escherichia coli strain panel
Source: eLife. 2017 Dec 27;6:e31035. doi: 10.7554/eLife.31035 (PMC5745082; doi:10.7554/eLife.31035)
Supplement: Supplementary file 2. [file elife-31035-supp2.xlsx]

## Sheet: Supplementary_table_2.tsv
Label	Chemical 1	Concentration for chemical 1	Chemical 2	Concentration for chemical 2	Incubation temperature	Aerobiosis	Type of stress	Background media
A22.0P5UM	A22	0.5 uM	-	-	RT	Aerobic	Single stress	LB lennox
A22.0P5	A22	0.5 ug/ml	-	-	RT	Aerobic	Single stress	LB lennox
A22.1	A22	1 ug/ml	-	-	RT	Aerobic	Single stress	LB lennox
A22.1UM	A22	1 uM	-	-	RT	Aerobic	Single stress	LB lennox
A22.2	A22	2 ug/ml	-	-	RT	Aerobic	Single stress	LB lennox
A22.2P5UM	A22	2.5 uM	-	-	RT	Aerobic	Single stress	LB lennox
A22.5UM	A22	5 uM	-	-	RT	Aerobic	Single stress	LB lennox
A22.CCCP	A22	0.5 ug/ml	CCCP	0.5 ug/ml	RT	Aerobic	Drug Combo	LB lennox
A22.CEFSULODIN	A22	0.5 ug/ml	Cefsulodin	12 ug/ml	RT	Aerobic	Drug Combo	LB lennox
A22.CEPHALEXIN	A22	0.5 ug/ml	Cephalexin	5 ug/ml	RT	Aerobic	Drug Combo	LB lennox
A22.CHIR090	A22	0.5 ug/ml	CHIR-090	0.04 ug/ml	RT	Aerobic	Drug Combo	LB lennox
A22.EDTA	A22	0.5 ug/ml	EDTA	0.5mM	RT	Aerobic	Drug Combo	LB lennox
A22.FOSFOMYCIN	A22	0.5 ug/ml	Fosfomycin	0.5 ug/ml	RT	Aerobic	Drug Combo	LB lennox
A22.PYOCYANIN	A22	0.5 ug/ml	Pyocyanin	2.5 ug/ml	RT	Aerobic	Drug Combo	LB lennox
AHASBTB06584.0P5	BTB06584 (AHAS inhibitor)	0.5 ug/ml	-	-	RT	Aerobic	Single stress	LB lennox
AMIKACIN.PROCAINE	Amikacin	1 ug/ml	Procaine	100 ug/ml	RT	Aerobic	Drug Combo	LB lennox
AMINOSALICILICACID.100	4-Aminosalicylic acid	100 ug/ml	-	-	RT	Aerobic	Single stress	LB lennox
AMOXICILLIN.0P25UM	Amoxicillin	0.025 uM	-	-	RT	Aerobic	Single stress	LB lennox
AMOXICILLIN.0P5UM	Amoxicillin	0.5 uM	-	-	RT	Aerobic	Single stress	LB lennox
AMOXICILLIN.1UM	Amoxicillin	1 uM	-	-	RT	Aerobic	Single stress	LB lennox
ARTICAINE.100	Articaine	100 ug/ml	-	-	RT	Aerobic	Single stress	LB lennox
BENZALKONIUM.25	Benzalkonium	25 ug/ml	-	-	RT	Aerobic	Single stress	LB lennox
BENZALKONIUM.CHLORHEXIDINE	Benzalkonium	15 ug/ml	Chlorhexidine	0.5 ug/ml	RT	Aerobic	Drug Combo	LB lennox
BENZALKONIUM.POLYMIXINB	Benzalkonium	7.5 ug/ml	Polymixin B	0.075 ug/ml	RT	Aerobic	Drug Combo	LB lennox
BENZALKONIUM.PROCAINE	Benzalkonium	2 ug/ml	Procaine	1364 ug/ml	RT	Aerobic	Drug Combo	LB lennox
BERBERINE.200	Berberine	200 ug/ml	-	-	RT	Aerobic	Single stress	LB lennox
BERBERINE.50	Berberine	50 ug/ml	-	-	RT	Aerobic	Single stress	LB lennox
BILESALTS.0P05	Bile salts	0.05	-	-	RT	Aerobic	Single stress	LB lennox
BIPYRIDYL.200	Bipyridyl	200uM	-	-	RT	Aerobic	Single stress	LB lennox
BIPYRIDYL.40C	Bipyridyl	75uM	-	-	40	Aerobic	Stress Combo	LB lennox
BIPYRIDYL.A22	Bipyridyl	75uM	A22	0.5 ug/ml	RT	Aerobic	Stress Combo	LB lennox
BIPYRIDYL.CEFSULODIN	Bipyridyl	75uM	Cefsulodin	12 ug/ml	RT	Aerobic	Drug Combo	LB lennox
BIPYRIDYL.TOBRAMYCIN	Bipyridyl	75uM	Tobramycin	1 ug/ml	RT	Aerobic	Drug Combo	LB lennox
BLEACH.0P01	Bleach	0.01	-	-	RT	Aerobic	Single stress	LB lennox
BLEOMYCIN.0P1UM	Bleomycin	0.1 uM	-	-	RT	Aerobic	Single stress	LB lennox
BLEOMYCIN.0P5UM	Bleomycin	0.5 uM	-	-	RT	Aerobic	Single stress	LB lennox
BLEOMYCIN.1UM	Bleomycin	1 uM	-	-	RT	Aerobic	Single stress	LB lennox
BOVINESERUM.0P1	Bovine serum	0.1	-	-	RT	Aerobic	Single stress	LB lennox
BROMODEOXYURIDINE.200	Bromodeoxyuridine	200 ug/ml	-	-	RT	Aerobic	Single stress	LB lennox
CARBAMAZEPINE.100	Carbamazepine	100 ug/ml	-	-	RT	Aerobic	Single stress	LB lennox
CCCP.2	CCCP	2 ug/ml	-	-	RT	Aerobic	Single stress	LB lennox
CEFSULODIN.24	Cefsulodin	24 ug/ml	-	-	RT	Aerobic	Single stress	LB lennox
CEFSULODIN.AMOXICILLIN	Cefsulodin	15 ug/ml	Amoxicillin	1 ug/ml	RT	Aerobic	Drug Combo	LB lennox
CEFSULODIN.CEFACLOR	Cefsulodin	15 ug/ml	Cefaclor	0.25 ug/ml	RT	Aerobic	Drug Combo	LB lennox
CEFSULODIN.MECILLINAM	Cefsulodin	7.5 ug/ml	Mecillinam	0.01 ug/ml	RT	Aerobic	Drug Combo	LB lennox
CEFSULODIN.PIPERACILLIN	Cefsulodin	7.5 ug/ml	Piperacillin	0.15 ug/ml	RT	Aerobic	Drug Combo	LB lennox
CEPHALEXIN.16	Cephalexin	16 ug/ml	-	-	RT	Aerobic	Single stress	LB lennox
CERULENIN.1UM	Cerulenin	1 uM	-	-	RT	Aerobic	Single stress	LB lennox
CERULENIN.2UM	Cerulenin	2 uM	-	-	RT	Aerobic	Single stress	LB lennox
CERULENIN.6UM	Cerulenin	6 uM	-	-	RT	Aerobic	Single stress	LB lennox
CHIR.0P05	CHIR-090	0.05 ug/ml	-	-	RT	Aerobic	Single stress	LB lennox
CHIR090.CCCP	CHIR-090	0.04 ug/ml	CCCP	0.5 ug/ml	RT	Aerobic	Drug Combo	LB lennox
CHIR090.CEFSULODIN	CHIR-090	0.04 ug/ml	Cefsulodin	5 ug/ml	RT	Aerobic	Drug Combo	LB lennox
CHIR090.CEPHALEXIN	CHIR-090	0.04 ug/ml	Cephalexin	5 ug/ml	RT	Aerobic	Drug Combo	LB lennox
CHIR090.MECILLINAM	CHIR-090	0.04 ug/ml	Mecillinam	5 ug/ml	RT	Aerobic	Drug Combo	LB lennox
CHLORAMPHENICOL.ERYTHROMYCIN	Chloramphenicol	0.25 ug/ml	Erythromycin	2 ug/ml	RT	Aerobic	Drug Combo	LB lennox
CHLORAMPHENICOL.RIFAMPICIN	Chloramphenicol	0.25 ug/ml	Rifampicin	2 ug/ml	RT	Aerobic	Drug Combo	LB lennox
CHLORHEXIDINE.0P8	Chlorhexidine	0.8 ug/ml	-	-	RT	Aerobic	Single stress	LB lennox
CIPROFLOXACIN.0P001UM	Ciprofloxacin	0.001 uM	-	-	RT	Aerobic	Single stress	LB lennox
CIPROFLOXACIN.0P004UM	Ciprofloxacin	0.004 uM	-	-	RT	Aerobic	Single stress	LB lennox
CIPROFLOXACIN.0P01UM	Ciprofloxacin	0.01 uM	-	-	RT	Aerobic	Single stress	LB lennox
CIPROFLOXACIN.SPECTINOMYCIN	Ciprofloxacin	0.006 ug/ml	Spectinomycin	2 ug/ml	RT	Aerobic	Drug Combo	LB lennox
CLINDAMYCIN.3	Clindamycin	3 ug/ml	-	-	RT	Aerobic	Single stress	LB lennox
COLICINM.0P4	Colicinm	0.4 ug/ml	-	-	RT	Aerobic	Single stress	LB lennox
CONMEDIAECOLI.NA	Escherichia coli BW25113 conditioned media	0.25	-	-	RT	Aerobic	Condition media	LB lennox
CUMENE.25	Cumene	25 ug/ml	-	-	RT	Aerobic	Single stress	LB lennox
CURCUMIN.50	Curcumin	50 ug/ml	-	-	RT	Aerobic	Single stress	LB lennox
CYCLOSERINED.CEFSULODIN	Cycloserine-D	2 ug/ml	Cefsulodin	15 ug/ml	RT	Aerobic	Drug Combo	LB lennox
DIACEREIN.20UM	Diacerein	20uM	-	-	RT	Aerobic	Single stress	LB lennox
DLSERINEHYDROXAMATE.0P25	DL-serine hydroxamate	0.25 ug/ml	-	-	RT	Aerobic	Single stress	LB lennox
DM.GLUCOSE25MM	Glucose as carbon source	25mM	-	-	RT	Aerobic	Nutrient source	DM media
DM.MALTOSE	Maltose as carbon source	10 mM	-	-	RT	Aerobic	Nutrient source	DM media
DM.MELIBIOSE	Melibiose as carbon source	10 mM	-	-	RT	Aerobic	Nutrient source	DM media
DOXORUBICIN.20	Doxorubicin	20 ug/ml	-	-	RT	Aerobic	Single stress	LB lennox
DOXYCYCLINE.PARAQUAT	Doxycycline	0.25 ug/ml	Paraquat	1.3 ug/ml	RT	Aerobic	Drug Combo	LB lennox
DOXYCYCLINE.PMS	Doxycycline	0.25 ug/ml	Pms	2.5 ug/ml	RT	Aerobic	Drug Combo	LB lennox
DOXYCYCLINE.PYOCYANIN	Doxycycline	0.25 ug/ml	Pyocyanin	2.5 ug/ml	RT	Aerobic	Drug Combo	LB lennox
DOXYCYCLINE.VANILLIN	Doxycycline	0.25 ug/ml	Vanillin	200 ug/ml	RT	Aerobic	Drug Combo	LB lennox
EZ.MEDIA	-	-	-	-	RT	Aerobic	Nutrient source	EZ media
FLUOROCYTOSINE5.1P25	5-Fluorocytosine	1.25 ug/ml	-	-	RT	Aerobic	Single stress	LB lennox
FLUORODEOXYURIDINE5.1P25	5-Fluorodeoxyuridine	1.25 ug/ml	-	-	RT	Aerobic	Single stress	LB lennox
FLUOROURIDINE5.1P25	5-Fluorouridine	1.25 ug/ml	-	-	RT	Aerobic	Single stress	LB lennox
FUMARATE.40C	Fumarate	40 mM	-	-	40	Anaerobic	Anaerobic	LB lennox
FUMARATE.40MM	Fumarate	40 mM	-	-	RT	Anaerobic	Anaerobic	LB lennox
FUMARATE.A22	Fumarate	40mM	A22	0.5 ug/ml	RT	Anaerobic	Anaerobic	LB lennox
FUMARATE.CEFSULODIN	Fumarate	40mM	Cefsulodin	12	RT	Anaerobic	Anaerobic	GAM modified
FUMARATE.PARAQUAT	Fumarate	40mM	Paraquat	10uM	RT	Anaerobic	Anaerobic	LB lennox
FUMARATE.TOBRAMYCIN	Fumarate	40 mM	Tobramycin	2 ug/ml	37	Anaerobic	Anaerobic	-
FUSIDICACID.VANILLIN	Fusidicacid	50 ug/ml	Vanillin	200 ug/ml	RT	Aerobic	Drug Combo	LB lennox
GAM.BFRAGILIS	Bacteroided fragilis nontoxigenix condition media	-	-	-	RT	Aerobic	Condition media	GAM modified
GAM.BIFILONINFANTIS	Bifidobacterium longum subsp. Infantis condition media	-	-	-	RT	Aerobic	Condition media	GAM modified
GAM.BTHETAIOTAOMICRON	Bacteroides thetaiotaomicron condition media	-	-	-	RT	Aerobic	Condition media	GAM modified
GAM.CPERFRINGENS	Clostridium perfringes condition media	-	-	-	RT	Aerobic	Condition media	GAM modified
GAM.LACIDOPHILUS	Lactobacillus acidophilus condition media	-	-	-	RT	Aerobic	Condition media	GAM modified
GELLAN.0P01	Agar was replaced with Gellan	0.01 ug/ml	-	-	RT	Aerobic	Single stress	LB lennox
GRAMIDICIN.20	Gramidicin	20 ug/ml	-	-	RT	Aerobic	Single stress	LB lennox
HEXESTROL.20UM	Hexestrol	20uM	-	-	RT	Aerobic	Single stress	LB lennox
IMIPENEM.0P4	Imipenem	0.4 ug/ml	-	-	RT	Aerobic	Single stress	LB lennox
INDOLE.40C	Indole	2mM	-	-	40	Aerobic	Stress Combo	LB lennox
INDOLE.A22	Indole	2mM	A22	0.5 ug/ml	RT	Aerobic	Drug Combo	LB lennox
INDOLE.CEFSULODIN	Indole	2mM	Cefsulodin	12 ug/ml	RT	Aerobic	Drug Combo	LB lennox
INDOLE.TOBRAMYCIN	Indole	2mM	Tobramycin	1 ug/ml	RT	Aerobic	Drug Combo	LB lennox
KCHROMATE.250UM	Potassium chromate	250uM	-	-	RT	Aerobic	Single stress	LB lennox
LAMOTRIGINE.3	Lamotrigine	3 ug/ml	-	-	RT	Aerobic	Single stress	LB lennox
LIDOCAINE.100	Lidocaine	100 ug/ml	-	-	RT	Aerobic	Single stress	LB lennox
LOPERAMIDE.128	Loperamide	128 ug/ml	-	-	RT	Aerobic	Single stress	LB lennox
M9.3HYDROXYCINNAMICACID13P3MM	3-hydroxycinnamic acid	13.3 mM	-	-	RT	Aerobic	Nutrient source	M9 minimal
MAC13243.3	Mac13243	3 ug/ml	-	-	RT	Aerobic	Single stress	LB lennox
MECILLINAM.CEPHALEXIN	Mecillinam	0.01 ug/ml	Cephalexin	5 ug/ml	RT	Aerobic	Drug Combo	LB lennox
MEROPENEM.0P03	Meropenem	0.03 ug/ml	-	-	RT	Aerobic	Single stress	LB lennox
METFORMIN.12MM	Metformin	12 mM	-	-	RT	Aerobic	Single stress	LB lennox
METFORMIN.25MM	Metformin	25 mM	-	-	RT	Aerobic	Single stress	LB lennox
METFORMIN.3MM	Metformin	3 mM	-	-	RT	Aerobic	Single stress	LB lennox
METFORMIN.40MM	Metformin	40mM	-	-	RT	Aerobic	Single stress	LB lennox
METFORMIN.6MM	Metformin	6 mM	-	-	RT	Aerobic	Single stress	LB lennox
MGCL2.300UM	MgCl2	300uM	-	-	RT	Aerobic	Single stress	LB lennox
MITOMYCINC.0P1UM	Mitomycin C	0.1 uM	-	-	RT	Aerobic	Single stress	LB lennox
MITOMYCINC.0P5UM	Mitomycin C	0.5 uM	-	-	RT	Aerobic	Single stress	LB lennox
MOPS.AAFB	amino acid solutions F and B	-	-	-	37	Aerobic	Nutrient source	MOPS minimal
MOPS.GLUCOSE	-	-	-	-	37	Aerobic	Nutrient source	MOPS minimal
MOPS.NACL	NaCl	200mM	-	-	37	Aerobic	Stress Combo	MOPS minimal
MOPS.PH9	pH9	100mM	-	-	37	Aerobic	Stress Combo	MOPS minimal
MOPS.XANTHOSINE2P38MM	Xanthosine	2.38 mM	-	-	37	Aerobic	Nutrient source	MOPS minimal
MOPSC.FUMARICACID	Fumaric acid as carbon source	30mM	-	-	37	Aerobic	Nutrient source	MOPS minimal
MOPSN.LGLUTAMINE	L-Glutamine as nitrogen source	4.6mM	-	-	37	Aerobic	Nutrient source	MOPS minimal
MOPSP.GLUCOSE6PO4	Glucose-6-Phosphate as phosphate source	1.32mM	-	-	37	Aerobic	Nutrient source	MOPS minimal
N4.T37	-	-	-	-	37	Aerobic	Single stress	LB lennox 400 mM NaCl
NACL.BIPYRIDYL	Nacl	400mM	Bipyridyl	200mM	RT	Aerobic	Stress Combo	LB lennox
NACL.PARAQUAT	Nacl	400mM	Paraquat	10uM	RT	Aerobic	Stress Combo	LB lennox
NACL.RT	Nacl	400mM	-	-	RT	Aerobic	Single stress	LB lennox
NACL.UV	Nacl	400mM	UV	6seg	RT	Aerobic	Stress Combo	LB lennox
NIFURTIMOX.12P5	Nifurtimox	12.5 ug/ml	-	-	RT	Aerobic	Single stress	LB lennox
NONACTIN.30	Nonactin	30 ug/ml	-	-	RT	Aerobic	Single stress	LB lennox
NOSALT.BILESALTS	Nosalt	-	Bile salts	0.05	RT	Aerobic	Stress Combo	LB no salt
NOSALT.BIPYRIDYL	Nosalt	-	Bipyridyl	200 mM	RT	Aerobic	Stress Combo	LB no salt
NOSALT.CEFSULODIN	Nosalt	-	Cefsulodin	10 ug/ml	RT	Aerobic	Stress Combo	LB no salt
NOSALT.FUMARATE	Nosalt	-	Fumarate	40mM	RT	Anaerobic	Stress Combo	LB no salt
NOSALT.PARAQUAT	Nosalt	-	Paraquat	10uM	RT	Aerobic	Stress Combo	LB no salt
NOSALT.PH5	Nosalt	-	pH5	100mM	RT	Aerobic	Stress Combo	LB no salt
NOSALT.RT	Nosalt	-	-	-	RT	Aerobic	Single stress	LB no salt
NOSALT.UV	Nosalt	-	UV	6seg	RT	Aerobic	Stress Combo	LB no salt
OXACILLIN.0P5UM	Oxacillin	0.5 uM	-	-	RT	Aerobic	Single stress	LB lennox
OXACILLIN.40UM	Oxacillin	40 uM	-	-	RT	Aerobic	Single stress	LB lennox
OXACILLIN.5UM	Oxacillin	5 uM	-	-	RT	Aerobic	Single stress	LB lennox
PARAMOMYCIN.3P1	Paramomycin	3.1 ug/ml	-	-	RT	Aerobic	Single stress	LB lennox
PARAQUAT.10UM	Paraquat	10uM	-	-	RT	Aerobic	Single stress	LB lennox
PENTAACETICACID.15	Diethylenetriaminepentaacetic acid	15 ug/ml	-	-	RT	Aerobic	Single stress	LB lennox
PENTAMIDINE.15	Pentamidine	15 ug/ml	-	-	RT	Aerobic	Single stress	LB lennox
PH5.BILESALTS	pH5	100 mM	Bile salts	0.05	RT	Aerobic	Stress Combo	LB lennox
PH5.FUMARATE	pH5	100mM	Fumarate	40mM	RT	Anaerobic	Anaerobic	LB lennox
PH5.RT	pH5	100mM	-	-	RT	Aerobic	Single stress	LB lennox
PH5.T37C	pH5	100mM	-	-	37	Aerobic	Stress Combo	LB lennox
PH5.T40C	pH5	100mM	-	-	40	Aerobic	Stress Combo	LB lennox
PH5.UV	pH5	100mM	UV	-	RT	Aerobic	Stress Combo	LB lennox
PH9.A22	pH9	100mM	A22	0.5 ug/ml	RT	Aerobic	Stress Combo	LB lennox
PH9.BILESALTS	pH9	100 mM	Bile salts	0.05	RT	Aerobic	Stress Combo	LB lennox
PH9.CEFSULODIN	pH9	100mM	Cefsulodin	10 ug/ml	RT	Aerobic	Stress Combo	LB lennox
PH9.NITRATEK	pH9	100mM	Nitratek	40mM	RT	Anaerobic	Anaerobic	LB lennox
PH9.RT	pH9	100mM	-	-	RT	Aerobic	Single stress	LB lennox
PH9.T37C	pH9	100mM	-	-	37	Aerobic	Stress Combo	LB lennox
PH9.T40C	pH9	100mM	-	-	40	Aerobic	Stress Combo	LB lennox
PH9.TOBRAMYCIN	pH9	100mM	Tobramycin	0.1 ug/ml	RT	Aerobic	Stress Combo	LB lennox
PH9C.BP	pH9	1 M	Bipyridil	200 mM	RT	Aerobic	Stress Combo	LB lennox
PH9C.PQ	pH9	1 M	Paraquat	5 mg/ml	RT	Aerobic	Stress Combo	LB lennox
PH9C.UV	pH9	1 M	UV	-	RT	Aerobic	Stress Combo	LB lennox
PHENFORMIN.2P5MM	Phenformin	2.5mM	-	-	RT	Aerobic	Single stress	LB lennox
PIERICIDIN.20	Piericidin	20 ug/ml	-	-	RT	Aerobic	Single stress	LB lennox
PLUMBAGIN.12	Plumbagin	12 ug/ml	-	-	RT	Aerobic	Single stress	LB lennox
PMS.PROCAINE	Pms	5 ug/ml	Procaine	1364 ug/ml	RT	Aerobic	Drug Combo	LB lennox
PROCAINE.RIFAMPICIN	Procaine	1364 ug/ml	Rifampicin	0.5 ug/ml	RT	Aerobic	Drug Combo	LB lennox
PROCAINE.TRIMETHOPRIM	Procaine	1364 ug/ml	Trimethoprim	0.1 ug/ml	RT	Aerobic	Drug Combo	LB lennox
PROLINE.500MM	Proline	500mM	-	-	RT	Aerobic	Single stress	LB lennox
PSEUDOMONICACID.2	Pseudomonic acid	2 ug/ml	-	-	RT	Aerobic	Single stress	LB lennox
PVP.0P04	Pvp	0.04 ug/ml	-	-	RT	Aerobic	Single stress	LB lennox
PYOCYANIN.0P2UM	Pyocianin	0.2 uM	-	-	RT	Aerobic	Single stress	LB lennox
PYOCYANIN.10	Pyocyanin	10 ug/ml	-	-	RT	Aerobic	Single stress	LB lennox
PYOCYANIN.10UM	Pyocianin	10 uM	-	-	RT	Aerobic	Single stress	LB lennox
PYOCYANIN.1UM	Pyocianin	1 uM	-	-	RT	Aerobic	Single stress	LB lennox
RAMOPLANIN.150	Ramoplanin	150 ug/ml	-	-	RT	Aerobic	Single stress	LB lennox
RAMOPLANIN.CEFSULODIN	Ramoplanin	105 ug/ml	Cefsulodin	8.4 ug/ml	RT	Aerobic	Drug Combo	LB lennox
RIFAMPICIN.1UM	Rifampicin	1 uM	-	-	RT	Aerobic	Single stress	LB lennox
RIFAMPICIN.2UM	Rifampicin	2 uM	-	-	RT	Aerobic	Single stress	LB lennox
SORBITOL.500MM	Sorbitol	500mM	-	-	RT	Aerobic	Single stress	LB lennox
SPECTINOMYCIN.1P5	Spectinomycin	1.5 ug/ml	-	-	RT	Aerobic	Single stress	LB lennox
SPECTINOMYCIN.FOSFOMYCIN	Spectinomycin	1.5 ug/ml	Fosfomycin	0.025 ug/ml	RT	Aerobic	Drug Combo	LB lennox
SPECTINOMYCIN.NITROFURANTOIN	Spectinomycin	1.5 ug/ml	Nitrofurantoin	1 ug/ml	RT	Aerobic	Drug Combo	LB lennox
SPECTINOMYCIN.VANILLIN	Spectinomycin	1.5 ug/ml	Vanillin	100 ug/ml	RT	Aerobic	Drug Combo	LB lennox
SPIRAMYCIN.1UM	Spiramycin	1 uM	-	-	RT	Aerobic	Single stress	LB lennox
SPIRAMYCIN.20UM	Spiramycin	20 uM	-	-	RT	Aerobic	Single stress	LB lennox
SPIRAMYCIN.5UM	Spiramycin	5 uM	-	-	RT	Aerobic	Single stress	LB lennox
STREPTOZOCIN.1P25	Streptozocin	1.25 ug/ml	-	-	RT	Aerobic	Single stress	LB lennox
SULFAMONOMETHOXINE.RIFAMPICIN	Sulfamonomethoxine	10 ug/ml	Rifampicin	1 ug/ml	RT	Aerobic	Drug Combo	LB lennox
SULFOSALICYLICACID.150	5-Sulfosalicylic acid dihydrate	150 ug/ml	-	-	RT	Aerobic	Single stress	LB lennox
TEICOPLANIN.10	Teicoplanin	10 ug/ml	-	-	RT	Aerobic	Single stress	LB lennox
TETRACYCLINE.0P25UM	Tetracycline	0.25 uM	-	-	RT	Aerobic	Single stress	LB lennox
TETRACYCLINE.0P5UM	Tetracycline	0.5 uM	-	-	RT	Aerobic	Single stress	LB lennox
THIOLUTIN.10	Thiolutin	10 ug/ml	-	-	RT	Aerobic	Single stress	LB lennox
THIOSTREPTON.0P8	Thiostrepton	0.8 ug/ml	-	-	RT	Aerobic	Single stress	LB lennox
TIGECYCLINE.10	Tigecycline	10 ug/ml	-	-	RT	Aerobic	Single stress	LB lennox
TOBRAMYCIN.0P0125UM	Tobramycin	0.0125 uM	-	-	RT	Aerobic	Single stress	LB lennox
TOBRAMYCIN.0P05	Tobramycin	0.05 ug/ml	-	-	RT	Aerobic	Single stress	LB lennox
TOBRAMYCIN.0P05UM	Tobramycin	0.05 uM	-	-	RT	Aerobic	Single stress	LB lennox
TOBRAMYCIN.0P2UM	Tobramycin	0.2 uM	-	-	RT	Aerobic	Single stress	LB lennox
TOBRAMYCIN.0P8UM	Tobramycin	0.8 uM	-	-	RT	Aerobic	Single stress	LB lennox
TRIMETHOPRIM.A22	Trimethoprim	0.125 ug/ml	A22	0.15 ug/ml	RT	Aerobic	Drug Combo	LB lennox
TRIMETHOPRIM.CEPHALEXIN	Trimethoprim	0.125 ug/ml	Cephalexin	5 ug/ml	RT	Aerobic	Drug Combo	LB lennox
TRIMETHOPRIM.CHLORAMPHENICOL	Trimethoprim	0.125 ug/ml	Chloramphenicol	0.5 ug/ml	RT	Aerobic	Drug Combo	LB lennox
TRIMETHOPRIM.FOSFOMYCIN	Trimethoprim	0.125 ug/ml	Fosfomycin	0.05 ug/ml	RT	Aerobic	Drug Combo	LB lennox
TRIMETHOPRIM.IMIPENEM	Trimethoprim	0.125 ug/ml	Imipenem	0.0625 ug/ml	RT	Aerobic	Drug Combo	LB lennox
TRIMETHOPRIM.PYOCYANIN	Trimethoprim	0.125 ug/ml	Pyocyanin	1.25 ug/ml	RT	Aerobic	Drug Combo	LB lennox
TYLOSIN.50	Tylosin	50 ug/ml	-	-	RT	Aerobic	Single stress	LB lennox
UREA.50MM	Urea	50mM	-	-	RT	Aerobic	Single stress	LB lennox
VANCOMYCIN.40	Vancomycin	40 ug/ml	-	-	RT	Aerobic	Single stress	LB lennox
VANILLIN.200	Vanillin	200 ug/ml	-	-	RT	Aerobic	Single stress	LB lennox
