# Supplementary material for: Phenotype inference in an Escherichia coli strain panel
Source: eLife. 2017 Dec 27;6:e31035. doi: 10.7554/eLife.31035 (PMC5745082; doi:10.7554/eLife.31035)
Supplement: Supplementary file 3. [file elife-31035-supp3.xlsx]

## Sheet: Supplementary_table_3.tsv
Screen condition	General activity	Specific activity	General target	Specific target	Molecular class
4-aminosalicylic acid	Antibiotic		Others
5-fluorocytosine	Antifungal	Multiple targets
5-fluorodeoxyuridine	Human targeted drug	Antimetabolite
5-fluorouridine	Human targeted drug
5-sulfosalicylic acid dihydrate	Others
a22	Stress		Cytoskeleton	MreB	Isothiourea compound
agar was replaced with gellan	Others
amikacin	Antibiotic	Bactericidal	Protein synthesis	30S ribosomal subunit
amoxicillin	Antibiotic	Bactericidal	Cell wall synthesis	Transpeptidation	Penicillin
articaine	Human targeted drug	Local anesthetic
benzalkonium	Stress	Envelope stress	Envelope integrity	Membrane
berberine	Others
bile salts	Host environment	Envelope stress	Envelope integrity	Membrane	Bile acid
bipyridyl	Stress	Iron starvation
bleach	Stress
bleomycin	Antibiotic	Bactericidal	Cell wall synthesis	Transpeptidation	Glycopeptide
bromodeoxyuridine	Others
btb06584 (ahas inhibitor)	Others
carbamazepine	Human targeted drug	Anticonvulsant
cccp	Stress	Oxidative stress	Proton motive force		Protonophore
cefaclor	Antibiotic	Bactericidal	Cell wall synthesis	Transpeptidation	Cephalosporin
cefsulodin	Antibiotic	Bactericidal	Cell wall synthesis	Transpeptidation	Cephalosporin
cephalexin	Antibiotic	Bactericidal	Cell wall synthesis	Transpeptidation	Cephalosporin
cerulenin	Antifungal	Antifungal	Fatty acid biosynthesis	Others
chir-090	Antimicrobial		LPS biosynthesis	LpxC	N-aroyl-l-threonine hydroxamic acid
chloramphenicol	Antibiotic	Bactericidal	Protein synthesis	50S ribosomal subunit
chlorhexidine	Antimicrobial	Antiseptic
ciprofloxacin	Antibiotic	Bactericidal	DNA dependent processes	DNA gyrase
clindamycin	Antibiotic	Bacteriostatic	Protein synthesis	50S ribosomal subunit	Lincosamide
colicinm	Antimicrobial	Antimicrobial enzyme
cumene	Others
curcumin	Antimicrobial	Envelope stress	Envelope integrity	Membrane
cycloserine-d	Antibiotic	Bactericidal	Cell wall synthesis	Transpeptidation	D-alanine analogue
diacerein	Human targeted drug
diethylenetriaminepentaacetic acid	Stress	Envelope stress	Envelope integrity	Outer membrane	Chelator
dl-serine hydroxamate	Nutrient limitation	Amino acid starvation
doxorubicin	Human targeted drug
doxycycline	Antibiotic		Protein synthesis	30S ribosomal subunit	Tetracyclin
edta	Stress	Envelope stress	Envelope integrity	Outer membrane	Chelator
erythromycin	Antibiotic	Bacteriostatic	Protein synthesis	50S ribosomal subunit
fosfomycin	Antibiotic	Bactericidal	Cell wall synthesis	Others	Phosphonic acid
fumarate	Others
fusidicacid	Antibiotic	Bacteriostatic	Protein synthesis	EF-G turnover	Fusidane
gramidicin	Antibiotic		Envelope integrity	Membrane	Antimicrobial peptide
hexestrol	Others
imipenem	Antibiotic	Bactericidal	Cell wall synthesis	Transpeptidation	Carbapenem
indole	Stress
lamotrigine	Human targeted drug	Anticonvulsant
lidocaine	Human targeted drug	Local anesthetic
loperamide	Human targeted drug	Antidiarrheal	Others	Opioid receptors	Opioid
mac13243	Antibiotic		Fatty acid biosynthesis	LolA
mecillinam	Antibiotic	Bactericidal	Cell wall synthesis	Transpeptidation	Penicillin
meropenem	Antibiotic	Bactericidal	Cell wall synthesis	Transpeptidation	Carbapenem
metformin	Human targeted drug	Antidiabetic
mgcl2	Stress
mitomycin c	Antibiotic		DNA dependent processes	DNA intercalation	Aziridine
nacl	Stress	Osmotic stress
nifurtimox	Antitrypanosoma
nitratek	Others
nitrofurantoin	Antibiotic	Bactericidal	Multiple targets	Multiple targets	Furane
nonactin	Antibiotic		Ion transport		Ionophore
nosalt	Stress	Osmotic stress
oxacillin	Antibiotic	Bactericidal	Cell wall synthesis	Transpeptidation	Penicillin
paramomycin	Antibiotic	Bactericidal	Protein synthesis	30S ribosomal subunit
paraquat	Stress	Oxidative stress
pentamidine	Others
ph5	Stress	pH stress	Stress response		n/a
ph9	Stress	pH stress	Stress response		n/a
phenformin	Human targeted drug	Antidiabetic
piericidin	Antibiotic		Metabolism	NADH metabolism
piperacillin	Antibiotic	Bactericidal	Cell wall synthesis	Transpeptidation	Penicillin
plumbagin	Others
pms	Microbial product	Oxidative stress			Phenazine
potassium chromate	Stress
procaine	Human targeted drug	Local anesthetic	Ion transport	Sodium channel
pseudomonic acid	Others		Protein synthesis	Isoleucyl-tRNA-synthetase
pvp	Antimicrobial	Antiseptic
pyocianin	Microbial product	Oxidative stress			Phenazine
pyocyanin	Microbial product	Oxidative stress			Phenazine
ramoplanin	Antibiotic	Bactericidal	Cell wall synthesis	Transglycosylation
rifampicin	Antibiotic	Depending on target organism	Transcription	RNA Polymerase	Ansamycin
spectinomycin	Antibiotic	Bacteriostatic	Protein synthesis	30S ribosomal subunit
spiramycin	Antibiotic	Bacteriostatic	Protein synthesis	50S ribosomal subunit
streptozocin	Antibiotic		DNA dependent processes
sulfamonomethoxine	Antibiotic	Bacteriostatic	Folic acid biosynthesis	Others
teicoplanin	Antibiotic	Bactericidal	Cell wall synthesis	Transpeptidation	Glycopeptide
tetracycline	Antibiotic	Bacteriostatic	Protein synthesis	30S ribosomal subunit
thiolutin	Antibiotic		Transcription	RNA Polymerase
thiostrepton	Antibiotic		Others		Cyclic Oligopeptide
tigecycline	Antibiotic	Bacteriostatic	Protein synthesis	30S ribosomal subunit	Glycylcycline
tobramycin	Antibiotic	Bactericidal	Protein synthesis	30S ribosomal subunit
trimethoprim	Antibiotic	Bacteriostatic	Folic acid biosynthesis	Dihydrofolatreductase
tylosin	Antibiotic	Bacteriostatic	Protein synthesis	50S ribosomal subunit
urea	Stress
uv	Stress	DNA damage stress	DNA dependent processes	DNA damage	n/a
vancomycin	Antibiotic	Bactericidal	Cell wall synthesis	Transpeptidation	Glycopeptide
vanillin	Others
