# Supplementary material for: Phenotype inference in an Escherichia coli strain panel
Source: eLife. 2017 Dec 27;6:e31035. doi: 10.7554/eLife.31035 (PMC5745082; doi:10.7554/eLife.31035)
Supplement: Supplementary file 4. [file elife-31035-supp4.zip]

Archive with 3 entries (3 files):
- disruption_scores.tsv
- conditional_scores.tsv
- predictions_assessment.tsv
