# Supplementary material for: Phenotype inference in an Escherichia coli strain panel
Source: eLife. 2017 Dec 27;6:e31035. doi: 10.7554/eLife.31035 (PMC5745082; doi:10.7554/eLife.31035)
Supplement: Supplementary file 4. [file elife-31035-supp4.zip › disruption_scores.tsv]

prot	NT12002	NT12003	NT12004	NT12005	NT12006	NT12007	NT12010	NT12011	NT12012	NT12013	NT12014	NT12015	NT12016	NT12017	NT12018	NT12020	NT12022	NT12023	NT12024	NT12025	NT12026	NT12027	NT12028	NT12029	NT12030	NT12031	NT12032	NT12033	NT12034	NT12035	NT12036	NT12037	NT12038	NT12039	NT12040	NT12041	NT12042	NT12043	NT12044	NT12045	NT12048	NT12052	NT12054	NT12055	NT12056	NT12057	NT12058	NT12060	NT12061
A5A605									0.0						0.122271272222	0.99	0.122271272222	0.122271272222	0.122271272222									0.122271272222							0.122271272222		0.0	0.0	0.0	0.0
A5A607																													0.99
A5A611						0.99	0.99	0.99					0.99																0.99												0.99	0.99	0.99	0.99	0.99			0.99	0.99
A5A613														0.99
A5A614												0.122271272222
A5A615				0.99		0.99	0.99	0.99				0.99	0.99			0.99				0.99						0.99	0.99	0.99	0.99	0.99	0.99	0.99	0.99	0.99	0.99		0.99	0.99	0.99	0.99	0.99		0.99	0.99	0.99	0.99	0.99	0.99	0.99
A5A616												0.99																																			0.99
A5A617				0.99		0.99	0.99	0.99	0.99			0.99	0.99	0.99	0.99	0.99	0.99	0.99	0.99	0.99	0.99	0.99	0.99	0.99	0.99	0.99	0.99	0.99	0.99	0.99	0.99	0.99	0.99	0.99	0.99	0.99	0.99	0.99	0.99	0.99	0.99	0.99	0.99		0.99		0.99	0.99	0.99
A5A618																												0.99
A5A621
A5A624
A5A627				0.99					0.99			0.99				0.99	0.99	0.99	0.99						0.99	0.99	0.99	0.99	0.99	0.99		0.99	0.99	0.99	0.99		0.99	0.99	0.99	0.99		0.99	0.99	0.99	0.99	0.99	0.99	0.99	0.99
A5A628												0.99													0.99								0.99	0.99								0.99				0.99			0.99
A5A630						0.0	0.0	0.0				0.147290339883	0.0							0.500435958728					0.0		0.0				0.99	0.99			0.0		0.0	0.0	0.122271272222	0.0	0.0	0.122271272222	0.0	0.99	0.0	0.0	0.331093929093	0.0	0.122271272222
A8DYP9																																																0.99
A8DYQ1																																											0.99	0.99	0.99	0.99
C1P5Z7						0.99	0.99	0.99				0.99	0.99																										0.99	0.99	0.99	0.99	0.99	0.99	0.99	0.99	0.99	0.99	0.99
C1P5Z8																																																0.99
C1P5Z9												0.99																																			0.99
C1P600						0.99	0.99	0.99	0.99				0.99													0.99	0.99						0.99	0.99							0.99
C1P601									0.99																		0.99		0.99		0.99	0.99								0.99	0.99							0.99
C1P602					0.99
C1P603
C1P604				0.99		0.99	0.99		0.99				0.99			0.99	0.99	0.99	0.99		0.99			0.99		0.99	0.99	0.99	0.99	0.99	0.99	0.99	0.99	0.99	0.99		0.99	0.99	0.99	0.99		0.99	0.99	0.99	0.99	0.99			0.99
C1P605
C1P606																																															0.99
C1P609
C1P610				0.99												0.99												0.99	0.99	0.99	0.99	0.99								0.99
C1P611						0.99	0.99	0.99	0.99				0.99																						0.99						0.99						0.99
C1P612						0.99	0.99	0.99				0.99	0.99			0.99												0.99					0.99	0.99	0.99		0.99		0.99		0.99	0.99	0.99	0.99	0.99	0.99	0.99		0.99
C1P613									0.99			0.99					0.99	0.99	0.99							0.99		0.99							0.99		0.99	0.99	0.99	0.99		0.99		0.99	0.99	0.99	0.99	0.99	0.99
C1P614				0.99		0.99	0.99	0.99	0.99				0.99			0.99	0.99	0.99	0.99						0.99	0.99	0.99	0.99					0.99	0.99					0.99		0.99	0.99	0.99	0.99	0.99	0.99		0.99	0.99
C1P615						0.99	0.99	0.99				0.99	0.99			0.99												0.99					0.99	0.99	0.99		0.99	0.99	0.99	0.99	0.99	0.99	0.99	0.99	0.99	0.99	0.99	0.99	0.99
C1P619												0.99																															0.99	0.99	0.99	0.99	0.99
C1P620
C1P621
E2JKY7
G3MTW7									0.99			0.99																									0.99	0.99	0.99	0.99		0.99	0.99		0.99	0.99			0.99
O32528				0.0		0.122271272222	0.0	0.122271272222	0.0			0.323791012435	0.0			0.0								0.99		0.122271272222	0.0	0.0					0.0	0.0	0.0		0.0	0.0	0.0	0.0	0.0	0.122271272222	0.122271272222	0.122271272222	0.122271272222	0.122271272222	0.22959228043299998	0.22959228043299998	0.122271272222
O32583				0.0		0.128033805638	0.0	0.0	0.0			0.43146169707800003	0.0													0.0			0.0	0.0	0.0	0.0			0.0		0.0	0.0	0.0	0.0	0.0	0.0	0.0	0.0	0.0	0.0	0.0	0.0	0.0
P00350				0.0		0.290464857385	0.0	0.0	0.9958515705580001			0.160314875609	0.129413138073	0.0	0.292373392179	0.947655362877	0.227632897509	0.227632897509	0.227632897509	0.473163450861	0.360623574146	0.24561553676800002	0.0	0.244858821958	0.0	0.150882140238	0.9909723764589999	0.9279246820200001	0.0	0.9998913054880001	0.42649844025600003	0.42649844025600003	0.0	0.0		0.0	0.0	0.0	0.0	0.0	0.585936067874	0.17045620551600002	0.273430158885	0.273430158885	0.273430158885	0.273430158885	0.0	0.0	0.17045620551600002
P00363						0.0	0.0	0.0	0.122271272222			0.142435035078	0.0				0.19255364390500002	0.19255364390500002	0.19255364390500002						0.19255364390500002				0.19255364390500002	0.19255364390500002	0.19255364390500002	0.19255364390500002					0.122271272222	0.122271272222			0.0	0.691777231177	0.691777231177	0.691777231177	0.691777231177	0.691777231177			0.691777231177
P00370						0.0	0.0	0.23813653606199997				0.146199084692	0.0			0.25291777433699997								0.358315185083		0.0							0.0	0.0	0.280473821487		0.0	0.0	0.0	0.0	0.0	0.160599223197	0.160599223197	0.160599223197	0.160599223197	0.160599223197	0.0	0.361657203507	0.160599223197
P00393				0.0		0.0	0.0	0.0	0.0			0.730766551531	0.0			0.0								0.0		0.0							0.0	0.0			0.0		0.0	0.0	0.0		0.15426010270999999	0.15426010270999999	0.15426010270999999	0.15426010270999999		0.0
P00448				0.0		0.0	0.0	0.215707867669				0.0	0.0			0.134061017318	0.0	0.0	0.0						0.0	0.0	0.220460232503	0.0					0.0	0.0	0.134061017318		0.0	0.0	0.0	0.0	0.0	0.0	0.0	0.0	0.0	0.0	0.0	0.0	0.0
P00452						0.0	0.0	0.0				0.0	0.0																				0.174429817716	0.174429817716			0.43920347363300005	0.43920347363300005	0.0	0.0	0.0	0.0	0.0	0.0	0.0	0.0	0.133374451022	0.0	0.0
P00490				0.0		0.0	0.0	0.438410108079	0.0			0.0	0.0			0.0	0.0	0.0	0.0						0.0	0.122271272222	0.217610387124	0.6392302337210001	0.5635887516120001	0.870218971772	0.5635887516120001	0.5635887516120001	0.0	0.0	0.0						0.0	0.0	0.0	0.0	0.0	0.0	0.227210470903	0.556621130594	0.0
P00509						0.0	0.202109195337	0.0				0.9912405367820001	0.189819261909																				0.202109195337	0.202109195337							0.202109195337		0.0	0.0	0.54894331075	0.0	0.8243506442309999
P00547				0.0		0.231939135775	0.0	0.0	0.0			0.133636855727	0.0	0.0	0.0	0.0	0.0	0.0	0.0		0.0		0.0	0.0		0.0	0.0	0.0	0.0	0.122271272222	0.0	0.0	0.0	0.0	0.0	0.0	0.0	0.0	0.0	0.0	0.0	0.24313130455600002	0.0	0.0	0.0	0.0	0.0	0.0	0.24313130455600002
P00550						0.0	0.0	0.0				0.34577069311700004	0.0			0.0														0.358457180802							0.0	0.0			0.0	0.0	0.0	0.0	0.0	0.0	0.149522994888	0.0	0.0
P00561				0.0		0.29016176223400003	0.298003718317	0.198977143778	0.0			0.0		0.0	0.0	0.0	0.0	0.0	0.0		0.0	0.0	0.0	0.0		0.0	0.283596565319	0.122271272222	0.0	0.865710527422	0.0	0.0	0.6227285726699999	0.6227285726699999	0.21448709073	0.0	0.0	0.0	0.0	0.0	0.298003718317	0.0						0.321144285569	0.637066597389
P00562				0.9871987539779999		0.0	0.0	0.0				0.0	0.0								0.420083079337								0.146590023761		0.302246826776	0.302246826776							0.151599972294		0.0	0.0	0.0	0.0	0.0	0.0	0.412833961131	0.609101453283	0.0
P00579				0.0		0.0	0.0	0.0	0.0			0.0	0.0	0.0	0.0	0.0	0.0	0.0	0.0	0.0	0.0	0.0	0.0	0.0	0.0	0.0	0.0	0.0	0.0	0.0	0.0	0.0	0.0	0.0	0.0	0.0	0.0	0.0	0.240623954927	0.0	0.0	0.0	0.0	0.0	0.0	0.0	0.0	0.0	0.0
P00582						0.215561233708	0.0	0.0	0.670607210102			0.211747870576	0.215561233708		0.410060029965		0.211747870576	0.211747870576	0.211747870576						0.211747870576		0.670607210102		0.211747870576	0.211747870576	0.322493534523	0.322493534523					0.398998287431	0.398998287431			0.0	0.0	0.231709457655	0.435571444605	0.231709457655	0.231709457655		0.7035899343080001	0.0
P00634				0.21160631863200002	0.99	0.0	0.43739561676000005	0.0	0.313501894063			0.133703782361	0.0		0.9300311345640001	0.145272611447	0.0	0.0	0.0						0.0	0.0	0.338865877822	0.213417305049	0.0	0.0	0.0	0.0	0.0	0.0	0.0		0.560523001749	0.560523001749	0.0	0.560523001749	0.43739561676000005	0.0	0.227957521008	0.227957521008	0.227957521008	0.227957521008	0.409836324217	0.0	0.0
P00722	0.99		0.99			0.995949630321	0.0	0.994529596597	0.412693651091	0.99	0.99	0.99289664829	0.9932371396200002			0.141118972107	0.24721375424400002	0.24721375424400002	0.24721375424400002							0.0	0.0	0.913829010829			0.352343691976	0.352343691976	0.0	0.0	0.9799628295139999		0.315041034856	0.315041034856	0.34217214681599994	0.580018163151	0.0	0.7960765552590001	0.853809809491	0.853809809491	0.853809809491	0.853809809491	0.995297526038	0.9987570217020001	0.7960765552590001
P00803				0.0		0.0	0.0	0.0	0.122902535482			0.0	0.0											0.602830426131				0.0	0.0	0.0	0.0	0.0	0.0	0.0		0.20016850020500002	0.0		0.0	0.0	0.0	0.30430417124000003					0.15687899432		0.30430417124000003
P00804				0.207199934643		0.0	0.0	0.0	0.0			0.47318646564800004	0.0	0.0	0.0		0.0	0.0	0.0		0.0	0.0	0.0	0.0		0.207199934643		0.0	0.0		0.0	0.0				0.0	0.0	0.0	0.0	0.0	0.0	0.20804343638599998	0.0	0.0	0.0	0.0	0.0	0.0	0.20804343638599998
P00805				0.0		0.0	0.0	0.0	0.0			0.148168578607	0.0	0.0	0.0	0.0	0.0	0.0	0.0	0.0	0.0	0.0	0.808932335122	0.0	0.0	0.0	0.0	0.0	0.0	0.0	0.0	0.0	0.0	0.0	0.0	0.0	0.433008690074	0.433008690074	0.0	0.0	0.0	0.0	0.0	0.122271272222	0.122271272222	0.0	0.0	0.13000641826099998	0.0
P00811				0.0		0.458806564238	0.0	0.187571701162	0.280121862481			0.0	0.333856985858			0.0	0.0	0.0	0.0						0.646563815555	0.0	0.0	0.0	0.0	0.0	0.0	0.0	0.198067416458	0.198067416458	0.585461808402		0.160780882589	0.160780882589	0.0	0.0	0.0	0.42796160075499995	0.0	0.0	0.0	0.0	0.615008110985	0.0	0.42796160075499995
P00816									0.44936746597800004			0.0				0.725199826567						0.749504229245				0.725199826567	0.0		0.42920518525				0.0	0.0	0.0		0.0	0.0	0.0	0.0			0.0	0.0	0.0	0.0	0.0	0.0
P00861						0.0	0.0	0.0				0.659301516553	0.0			0.0																					0.32935358614599997	0.32935358614599997	0.555816988156		0.0	0.437719596848	0.0	0.0	0.0	0.0	0.187742089436	0.0	0.437719596848
P00864				0.0		0.641460770402	0.0		0.0			0.28822235257	0.0													0.0	0.0	0.0									0.0	0.0	0.0	0.0	0.0	0.0	0.0	0.0	0.0	0.0	0.173722947847	0.0	0.0
P00887						0.0	0.0	0.7562004007269999	0.0			0.122271272222	0.417425629587			0.40741798030299997											0.0	0.0					0.0	0.0	0.22768743386799997		0.0	0.0	0.0	0.143760937381	0.0	0.173632390056	0.173632390056	0.8742128171700001	0.173632390056	0.173632390056		0.0	0.173632390056
P00888				0.0		0.0	0.0	0.0	0.0			0.140635933281	0.0											0.0			0.0	0.0			0.371984054093	0.371984054093	0.0	0.0	0.0		0.0	0.0	0.0	0.0	0.0	0.0	0.0	0.0	0.0	0.0	0.140635933281	0.971270974273	0.0
P00893	0.0			0.0		0.0	0.0	0.0	0.0			0.660559038047	0.0													0.140482296407		0.0		0.19604370929099998							0.146896052704	0.146896052704	0.0	0.0	0.0	0.237720369099	0.0	0.0	0.0	0.0	0.0	0.28098315004999996	0.237720369099
P00894						0.0	0.0	0.0	0.0			0.470963100054	0.0									0.204785169914															0.0	0.0	0.0	0.0	0.0	0.0	0.122271272222	0.122271272222	0.122271272222	0.122271272222	0.0	0.0	0.555029463708
P00895				0.505807017876	0.614526311932	0.403778049238	0.0	0.122271272222	0.41938208174900005			0.9805439062669999	0.275660627881													0.420679612593	0.670906408328						0.420679612593	0.420679612593	0.6663052467930001		0.0	0.0	0.36191298659500004	0.0	0.0	0.128148531048	0.568670527622	0.568670527622	0.568670527622	0.568670527622	0.322772240228	0.0	0.128148531048
P00903						0.0	0.0	0.0				0.312990821583	0.0																						0.0						0.0	0.0	0.269473120116	0.269473120116	0.269473120116	0.269473120116	0.0	0.0	0.0
P00904				0.0		0.782051647746	0.0	0.7555692230500001				0.352982967719	0.0			0.0					0.23722058207600002									0.0	0.0	0.0			0.0						0.0	0.0	0.0	0.0	0.0	0.0	0.0	0.355743641151	0.0
P00909				0.0		0.165650270817	0.157193528364	0.165650270817	0.0			0.965922805407	0.9159647481559999			0.0	0.20212569537	0.20212569537	0.20212569537							0.0	0.0	0.0	0.0	0.0	0.0	0.0	0.0	0.0	0.19021599952799997		0.0	0.0	0.0	0.0	0.157193528364	0.132119405542	0.47989619669600003	0.564765847196	0.47989619669600003	0.47989619669600003	0.624422374418	0.137128376685	0.132119405542
P00914				0.0		0.0	0.122271272222	0.0				0.46705852891099997	0.0			0.747875216432												0.406322196037	0.20435415519000003		0.7640258258179999	0.7640258258179999	0.0	0.0	0.6690438235230001		0.217091280114	0.217091280114	0.44503367473899996	0.44503367473899996	0.122271272222	0.578010521085	0.667769093055	0.667769093055	0.667769093055	0.667769093055	0.48210806126500005	0.284183031848	0.578010521085
P00926				0.0		0.183782273581	0.35737767788099994	0.0	0.0			0.0	0.183782273581		0.0	0.468720412259	0.0	0.0	0.0					0.99	0.0	0.0	0.579777478979	0.530565257215	0.99	0.0	0.0	0.0			0.12583020305099998				0.678654549232	0.0	0.35737767788099994	0.0	0.930642550002	0.930642550002	0.930642550002	0.8225904628090001	0.0	0.333772797852	0.0
P00934				0.0		0.23681585346	0.348886586022	0.220850325053	0.176064476702			0.0	0.405365320299	0.384112280209	0.210344547155	0.0	0.0	0.0	0.0		0.0	0.0	0.0	0.0		0.0	0.0	0.0	0.18563899967	0.364106415206	0.0	0.0	0.44462541702799996	0.44462541702799996	0.0	0.0	0.0	0.0	0.0	0.163230675263	0.220850325053	0.0	0.0	0.0	0.0	0.0	0.9124903775309999	0.290102004579	0.0
P00935				0.21068738662500003		0.0	0.0	0.0				0.124591814572	0.0		0.15199384144													0.477408485411					0.363690770556	0.363690770556			0.14520865390100002	0.14520865390100002	0.325542560015		0.0	0.601004387614	0.23869490495200002	0.23869490495200002	0.23869490495200002	0.23869490495200002		0.17455619591899998	0.601004387614
P00936				0.0		0.0	0.0	0.0	0.0			0.0	0.0							0.152824347572						0.544615949332	0.0	0.0					0.0	0.0	0.38809375082900005		0.0	0.0	0.0	0.0	0.0	0.188274988528	0.0	0.0	0.0	0.0	0.0	0.0	0.188274988528
P00944				0.0		0.0	0.0	0.0	0.0			0.510365569845	0.0													0.215110350616	0.0	0.0	0.4568868826	0.0	0.0	0.0	0.0	0.0	0.0		0.0	0.0	0.0	0.0	0.0	0.0	0.0	0.0	0.0	0.0	0.0	0.0	0.0
P00946				0.247926402229		0.8631795659289999	0.0	0.170949088921	0.0			0.122271272222	0.0	0.314554310325									0.527325178784	0.148273601932		0.0	0.0			0.210169498415	0.697748209318	0.697748209318	0.0	0.0	0.0		0.0	0.0	0.0	0.0	0.0	0.0	0.18110814312399998	0.18110814312399998	0.18110814312399998	0.18110814312399998	0.810439852949	0.0	0.0
P00954						0.26131086211	0.0	0.0				0.0																0.0	0.0	0.0	0.0	0.0			0.0		0.0	0.0	0.0	0.0	0.0	0.0	0.0	0.0	0.0	0.0			0.0
P00956				0.42171932879199997		0.0	0.0	0.18254949053800001	0.173103860118			0.5755079943779999	0.0	0.609748337525	0.782952172954		0.0	0.0	0.0		0.0	0.8827009221269999	0.0	0.0		0.229244667495		0.773108120169	0.404054757752		0.0	0.0				0.0					0.0	0.45467685452699996	0.173082448732	0.173082448732	0.173082448732	0.173082448732	0.28711158517900004	0.0	0.45467685452699996
P00957				0.130395718645		0.0	0.0	0.0	0.0			0.577967089547	0.0											0.0		0.0							0.0	0.0	0.177471474481		0.0	0.0	0.0	0.0	0.0	0.0	0.440290658977	0.440290658977	0.440290658977	0.440290658977	0.227511373899	0.165566300601	0.0
P00959				0.14852647165		0.0	0.0	0.0	0.0			0.0	0.0	0.36440726877400004		0.0				0.0	0.0	0.44373315064400004	0.0	0.0		0.0	0.0	0.0					0.0	0.0		0.0	0.0	0.0	0.0	0.0	0.0	0.653825437339	0.0	0.0	0.0	0.99	0.237982243512	0.0	0.653825437339
P00960				0.0	0.0	0.0	0.0	0.0	0.0			0.0	0.0	0.0	0.0	0.0				0.0	0.0	0.0	0.0	0.0	0.0	0.0	0.0	0.0	0.0	0.0	0.0	0.0	0.0	0.0	0.0	0.0	0.0	0.0	0.0	0.0	0.0	0.0	0.0	0.0	0.0	0.0	0.0	0.0	0.0
P00961						0.0	0.0	0.330264450843				0.0	0.0	0.211172425947																			0.0	0.0	0.0		0.0	0.0	0.0	0.0	0.0	0.294960918255	0.0	0.0	0.0	0.0	0.0	0.0	0.196746033903
P00962						0.0	0.0	0.0				0.24192820476100002	0.0																												0.0	0.0	0.841086020603	0.300659683468	0.300659683468	0.841086020603	0.0	0.0	0.0
P00963				0.455075558592			0.0	0.161968528919				0.0	0.0		0.601601256802		0.601601256802	0.601601256802	0.601601256802						0.601601256802	0.183111759405		0.0	0.601601256802	0.601601256802	0.601601256802	0.601601256802					0.169293987869	0.169293987869	0.634315196321	0.0	0.0	0.0	0.142632702547	0.142632702547	0.142632702547	0.142632702547	0.0	0.0	0.0
P00968				0.0		0.17360514003	0.0	0.0	0.0			0.0	0.0	0.0	0.0		0.0	0.0	0.0		0.0	0.0	0.0	0.0		0.0	0.0	0.0	0.0		0.0	0.0	0.0	0.0	0.0	0.0	0.0	0.0	0.21590053235399997	0.142349227876	0.0	0.0	0.0	0.0	0.0	0.0	0.0	0.0	0.0
P02358				0.0										0.0	0.0					0.0	0.0	0.0	0.0	0.0		0.0	0.0	0.23778669018100002								0.0
P02359
P02413				0.0		0.0	0.0	0.0				0.0	0.0													0.0							0.0	0.0			0.0	0.0	0.0	0.0	0.0	0.0	0.0	0.0	0.0	0.0	0.0	0.0	0.0
P02916						0.257884393314	0.0					0.17717691567299998	0.0																0.294010879259	0.294010879259	0.294010879259	0.294010879259			0.294010879259					0.6084226061169999	0.0	0.0	0.0	0.0	0.0	0.0			0.0
P02918				0.0		0.0	0.122271272222	0.0	0.0			0.0	0.0			0.0									0.0	0.499116033596	0.0	0.0					0.0	0.0	0.499116033596	0.32354225248199997	0.0	0.0	0.0	0.0	0.23397868388300003	0.0	0.0	0.0	0.0	0.0	0.0	0.0	0.0
P02919				0.0		0.0	0.0	0.0	0.0			0.0	0.122152213072			0.0								0.521835385825	0.0	0.0	0.0	0.30632798250300003					0.0	0.0	0.0		0.0	0.0	0.0	0.0	0.0	0.0	0.35965065994400003	0.35965065994400003	0.35965065994400003	0.35965065994400003	0.0	0.0	0.0
P02920	0.99								0.178498307239			0.178498307239								0.22017302488499998							0.149790061292										0.178498307239	0.178498307239				0.145825529353					0.178498307239		0.145825529353
P02921				0.0					0.0			0.301746505745			0.246772399964	0.285155276532										0.0	0.357524288482	0.0	0.23194232838000003		0.315252159553	0.315252159553	0.133752758105	0.133752758105	0.978263819306		0.0	0.0	0.0	0.0			0.0		0.0	0.0	0.655206830078	0.0
P02924						0.0	0.122271272222	0.0				0.0	0.0															0.536023026025					0.174524916966	0.174524916966	0.310620953311						0.122271272222	0.0	0.0	0.0	0.0	0.0	0.328617184029		0.0
P02925				0.0		0.0	0.0	0.0	0.0			0.0	0.0	0.0	0.0	0.0	0.0	0.0	0.0	0.0	0.0	0.0	0.0	0.0	0.0	0.0	0.0	0.0	0.0	0.0	0.0	0.0	0.0	0.0	0.0	0.0	0.0	0.0	0.0	0.0	0.0	0.0	0.0	0.0	0.0	0.0	0.0	0.0	0.0
P02929				0.0		0.0	0.0	0.310206175814	0.0			0.225782210215	0.445393441385		0.28868103985800003											0.0	0.0				0.49105845037699997	0.49105845037699997			0.0		0.124946544048	0.124946544048	0.313874875636	0.313874875636	0.0	0.0	0.0	0.0	0.428181697359	0.0	0.151960004267	0.163977681397	0.0
P02930						0.122271272222	0.0	0.421762281439				0.22983497623100002	0.0											0.833435927022																	0.0	0.283218972327						0.0	0.283218972327
P02931						0.0	0.0	0.0	0.0			0.224585729282	0.0			0.0				0.43982017029799997						0.0	0.0	0.0					0.0	0.0	0.0						0.0	0.0	0.0	0.0	0.0	0.0	0.0	0.0	0.0
P02932				0.0		0.0	0.0	0.0	0.204943790071			0.0	0.769122496694	0.99		0.0					0.573826280451	0.122271272222				0.0	0.42598550733999996	0.0					0.0	0.0	0.704756336055				0.204943790071	0.0	0.0		0.971270974273	0.971270974273	0.971270974273	0.971270974273	0.0	0.0	0.0
P02942				0.0		0.350888622521	0.0	0.0	0.0			0.0	0.0	0.0	0.0	0.122271272222	0.570705289468	0.570705289468	0.570705289468		0.0	0.0	0.0	0.0	0.0	0.0	0.0	0.0	0.0	0.29791113424000004	0.6337807576460001	0.369914960352	0.0	0.0	0.0	0.0	0.0	0.0	0.0	0.0	0.314957144419	0.0	0.0	0.0	0.0	0.0	0.14144703936699998	0.0	0.0
P02943						0.0	0.0	0.0	0.0			0.122271272222	0.0		0.0	0.995029501222	0.0	0.0	0.0									0.0	0.0	0.0	0.0	0.0	0.274686276109	0.274686276109	0.0		0.0	0.0	0.0	0.0	0.0	0.0	0.0	0.0	0.0	0.0	0.0	0.748648620576	0.289328961773
P03004												0.209462110016																														0.226297815462							0.226297815462
P03007				0.0		0.0	0.0	0.0	0.122271272222			0.171788409327	0.0				0.0	0.0	0.0						0.0		0.0	0.0					0.0	0.0	0.0		0.122271272222	0.122271272222	0.122271272222	0.122271272222	0.0	0.0	0.647259602569	0.647259602569	0.647259602569	0.647259602569	0.0	0.307435632509	0.0
P03014				0.99		0.0						0.0			0.0	0.0	0.149442919348	0.0	0.0	0.971270974273		0.819651993794	0.348197064306		0.0	0.122271272222			0.0				0.211168405466	0.211168405466					0.0	0.44890858517800003		0.999999	0.0	0.0	0.0	0.0		0.0
P03018						0.163272824456			0.0				0.17010255598299998			0.0										0.0	0.0				0.595205792381	0.595205792381			0.259726409014				0.0		0.971270974273		0.15712927549900002	0.15712927549900002	0.15712927549900002	0.15712927549900002	0.231719571347	0.505002266978
P03023	0.99	0.99	0.563859290186			0.0	0.0	0.546628709578	0.345281849656	0.563859290186	0.563859290186	0.131446006337	0.340551134818		0.178577702503	0.465139907415																	0.465139907415	0.465139907415	0.465139907415				0.193596748087		0.0	0.189088617034	0.29821625076200003	0.29821625076200003	0.29821625076200003	0.29821625076200003	0.0	0.45404285439900005	0.189088617034
P03024				0.0		0.0	0.0	0.0	0.0			0.122271272222	0.0			0.0										0.0	0.0	0.0					0.158758834319	0.158758834319	0.0		0.0	0.0	0.0	0.0	0.0	0.222552290332	0.0	0.0	0.0	0.0	0.0	0.575166595577	0.222552290332
P03030				0.0		0.0	0.0	0.0	0.0			0.469606836902	0.0	0.144444241606	0.971270974273	0.0	0.0	0.0	0.0	0.0	0.144444241606		0.144444241606	0.0	0.0	0.0	0.0	0.0	0.0	0.0	0.0	0.0	0.0	0.0	0.0	0.144444241606	0.17606921583299998	0.17606921583299998	0.0	0.0	0.0	0.0	0.0	0.0	0.0	0.0	0.290179462957	0.40810985163099994	0.0
P03061						0.99	0.99	0.99	0.99			0.99	0.99			0.99	0.99	0.99	0.99							0.99	0.99						0.99	0.99	0.99		0.99	0.99	0.99	0.99	0.99	0.99					0.99	0.99	0.99
P03813				0.0		0.0	0.0	0.0	0.0			0.408839078545	0.0	0.0	0.0	0.0	0.351197298263	0.351197298263	0.351197298263	0.0	0.0	0.0	0.47582333681199995	0.0	0.0	0.0	0.0	0.0	0.0	0.0	0.0	0.0	0.0	0.0	0.669979931468	0.0	0.0	0.0	0.0	0.0	0.0	0.0	0.0	0.0	0.0	0.0	0.763574152737	0.0	0.0
P03817				0.0		0.15796863344	0.15796863344	0.0	0.0			0.0	0.0		0.14648417900900002	0.0	0.14648417900900002	0.14648417900900002	0.14648417900900002						0.14648417900900002		0.0	0.832908236103	0.14648417900900002	0.14648417900900002	0.14648417900900002	0.14648417900900002			0.0		0.0	0.0	0.0	0.0	0.15796863344	0.131080113035	0.0	0.0	0.0	0.0	0.0	0.0	0.131080113035
P03819				0.0		0.0	0.0	0.303437900518	0.0			0.902792390501	0.0			0.99	0.21373551680599998	0.21373551680599998	0.21373551680599998	0.0						0.971270974273	0.0	0.318932447938	0.5300092636129999	0.0			0.9750420164460001	0.9750420164460001	0.0		0.0	0.0	0.0	0.0	0.0	0.0	0.333814161789	0.333814161789	0.333814161789	0.333814161789	0.554917700976	0.0	0.0
P03825				0.0		0.14646236033600002	0.573970316149	0.0	0.0				0.0			0.0											0.0				0.636028267947	0.636028267947			0.0						0.573970316149
P03835						0.99	0.0						0.996494976984	0.99										0.999999	0.420888950546								0.5534548285490001	0.30548126193799996							0.769706137873	0.0	0.0	0.0	0.0	0.99			0.0
P03841					0.26058046174800004	0.0	0.0	0.0	0.0			0.314706029112	0.0		0.0	0.0	0.0	0.0	0.0									0.0	0.204794829036	0.0	0.0	0.0	0.0	0.0	0.0			0.0	0.0		0.0	0.404418024946	0.0	0.0	0.0	0.0	0.314706029112	0.0	0.404418024946
P03959				0.0		0.337545136581	0.0	0.0	0.0			0.7922872572669999	0.9944666112739999	0.0	0.0	0.0	0.0	0.0	0.0	0.0	0.0	0.0	0.0	0.0	0.6921628551860001	0.0	0.8480086386869999	0.446508663126	0.0	0.0	0.0	0.0	0.0	0.0	0.201559091837	0.0	0.0	0.0	0.0	0.0	0.99248273995	0.18788044927099998	0.0	0.971270974273	0.0	0.0	0.309436304182	0.45724618309500004	0.18788044927099998
P03960				0.141273038883		0.169308511213	0.0	0.0	0.0			0.510397299972	0.0			0.914650153863										0.900344398792	0.0						0.141273038883	0.141273038883	0.209214392575		0.0	0.0	0.0	0.239155228906	0.0	0.0	0.0	0.0	0.0	0.0	0.0	0.37464775410499995	0.0
P03961				0.0		0.18015450915	0.0	0.209218814531	0.0			0.30601962966400004	0.18015450915		0.991324426709	0.0				0.21352996541900002						0.0	0.0			0.623063226349			0.0	0.0			0.0	0.0	0.8527022165449999	0.0	0.0	0.0	0.0	0.0	0.0	0.0	0.343958213698	0.434817003345	0.0
P04036				0.0		0.0	0.0	0.0	0.0			0.16325407535599998	0.0	0.0	0.0	0.46406046859300004	0.0	0.0	0.0		0.0	0.14614503453299998	0.0	0.0		0.0		0.546632296625	0.0		0.0	0.0	0.815737897824	0.815737897824		0.144168695343	0.286521590374	0.286521590374	0.0	0.142977131311	0.0	0.0	0.0	0.0	0.0	0.0	0.279082438188		0.0
P04079						0.0	0.0	0.0	0.0			0.971270974273	0.0		0.28925406807	0.42971187739100003								0.0		0.0	0.0	0.0					0.0	0.0	0.0		0.0	0.0	0.0	0.0	0.0		0.0	0.0	0.0	0.0	0.0	0.0
P04128						0.345948919076	0.0	0.0	0.0			0.0	0.0	0.0	0.0	0.99	0.0	0.0	0.0	0.0	0.0			0.99		0.99	0.35901885281900003	0.0	0.49711410360799996	0.0	0.0	0.0	0.0	0.0	0.0	0.0	0.0	0.0	0.0	0.0	0.0	0.971270974273	0.269071859119	0.269071859119	0.269071859119	0.269071859119	0.0	0.0	0.971270974273
P04152						0.9224923516419999	0.0	0.0	0.264769070598			0.98163720126	0.0			0.122271272222								0.891998471373		0.971270974273				0.151893375109	0.152357322911	0.152357322911	0.332382516068	0.332382516068	0.882566483264				0.159004709035		0.0	0.9928270189799999	0.0	0.0	0.0	0.99	0.0	0.204109378141	0.282701898013
P04335				0.0		0.0	0.0	0.0	0.0			0.552763488164	0.0	0.99	0.6679835680039999	0.0	0.0	0.0	0.0					0.8469760089920001	0.0	0.0	0.0	0.0	0.12858741350400002	0.0	0.0	0.0	0.0	0.0	0.0		0.327591578438	0.0	0.0	0.0	0.0	0.99	0.0	0.0	0.0	0.0	0.135374052163	0.0	0.0
P04391														0.122271272222																									0.0								0.0
P04395				0.9779097893559999		0.43777757911799997	0.191609898647	0.18172170885800001	0.0			0.406831074969	0.191609898647	0.0	0.8251767086859999		0.9779097893559999	0.9779097893559999	0.9779097893559999			0.0	0.0	0.0	0.128142382911		0.0	0.0	0.574809963074	0.0			0.0	0.0	0.515858185602	0.0	0.0	0.0	0.0	0.0	0.147122506189	0.45636005349200004	0.266440204757	0.266440204757	0.510471413282	0.266440204757	0.18285637343699998	0.212799077738	0.45636005349200004
P04425						0.0	0.19987592515299998	0.0					0.0														0.230167840177	0.122271272222													0.19987592515299998		0.160429185833	0.160429185833	0.160429185833	0.160429185833	0.31993114099
P04693				0.0		0.5666124646940001	0.12608733129	0.167953220336	0.196682536481			0.673499001216	0.0		0.0	0.166810174891										0.0	0.0	0.0	0.0	0.0	0.0	0.0	0.0	0.0	0.0		0.0	0.0	0.167293944966	0.167293944966	0.12608733129	0.37749544381399996	0.2489357622	0.2489357622	0.2489357622	0.2489357622	0.42945412000600003	0.40752617953500003	0.37749544381399996
P04805						0.0	0.0	0.371759194344				0.0	0.0											0.128244301197											0.128244301197						0.0	0.0	0.0	0.0	0.0	0.0	0.0	0.156887639046	0.0
P04816				0.9804999342030001		0.0	0.0	0.0				0.0	0.161924585559																				0.0	0.0							0.0	0.171967415269	0.6537993936	0.6537993936	0.713314182837	0.6537993936	0.0	0.0	0.171967415269
P04825						0.803156720714	0.773223813378	0.0				0.334877745178	0.122271272222			0.0				0.48842507429399995			0.345566441337			0.0							0.0	0.0			0.0	0.0	0.0	0.386553076695	0.62178468758	0.765737462937	0.9768459669439999	0.9768459669439999	0.9768459669439999	0.9768459669439999	0.0	0.0	0.765737462937
P04846				0.296106778728		0.0	0.0	0.0	0.0			0.5454364908780001	0.0			0.0								0.142964762118		0.0	0.0	0.99							0.0		0.0	0.0			0.0	0.576323045964	0.604720759418	0.604720759418	0.604720759418	0.604720759418	0.0	0.318902042602	0.576323045964
P04949				0.99		0.41768659586900003	0.0	0.20245695285	0.0			0.0	0.0		0.0	0.193924593461	0.0	0.0	0.0			0.0	0.0	0.0	0.0	0.0	0.750534034723	0.971270974273		0.6939705790999999		0.171869471658	0.0	0.0	0.0	0.994467840031	0.9937935556999999	0.9937935556999999	0.855892699004		0.0	0.303818238242	0.0	0.0	0.0	0.33203927444200004	0.0	0.0	0.303818238242
P04951						0.0	0.26149110357	0.0				0.0	0.0							0.19437192423900002													0.172935260433	0.172935260433	0.122271272222		0.0	0.0	0.0	0.0	0.26149110357	0.31936949656	0.0	0.0	0.0	0.0	0.0	0.0	0.31936949656
P04968				0.0	0.0	0.0	0.242323391018	0.0	0.0			0.0	0.242323391018							0.00856037971809							0.41360235765500003	0.0			0.122271272222	0.122271272222	0.253758353729	0.253758353729			0.0	0.0	0.0	0.413648629456	0.242323391018	0.568133822958	0.499930682939	0.499930682939	0.499930682939	0.499930682939	0.0	0.0	0.568133822958
P04982				0.99		0.271392602885	0.0	0.271392602885	0.0				0.0													0.0	0.0						0.0	0.0	0.0		0.9961268553820001	0.612685538161	0.0	0.0	0.0	0.0	0.0	0.0	0.0	0.0	0.0	0.0	0.0
P04983				0.0		0.45839308140100005	0.0		0.0			0.907530061424	0.0													0.0	0.0		0.245885401758		0.122271272222	0.122271272222	0.0	0.0	0.0		0.196187965639	0.196187965639	0.196187965639	0.196187965639	0.0
P04993				0.122271272222		0.0	0.0	0.149797243018	0.413010414544			0.43002046276	0.0			0.122271272222						0.14457114102399998			0.33329610386799996	0.44586551993999995							0.228131060456	0.228131060456			0.5844340911	0.5844340911		0.0	0.0	0.610509265689	0.912078189508	0.8951843808519999	0.8951843808519999	0.912078189508	0.497781517782	0.0	0.610509265689
P04994						0.0	0.195202646856	0.0	0.0			0.655922058105	0.0	0.20902642429200002		0.0				0.237671557296				0.0		0.0	0.0	0.0	0.38281993701899997				0.628740741849	0.628740741849	0.0		0.0	0.0	0.0	0.0	0.195202646856	0.558820957844	0.0	0.0	0.0	0.0	0.122271272222	0.0	0.15032192976
P04995				0.0	0.139356947447	0.0	0.0	0.0	0.0			0.0	0.0	0.0	0.0	0.311698917848	0.0	0.0	0.0	0.284005859019	0.0		0.0	0.155059030514	0.0	0.507280535981	0.585030241069	0.143050850494	0.0	0.132655425615	0.17544931907900002	0.17544931907900002	0.0	0.0	0.650170303945	0.45070003338799997	0.657444928355	0.657444928355	0.199734419201	0.175947274474	0.0	0.156788219023	0.0	0.700144622956	0.0	0.0	0.18224294700899998	0.36239806272	0.156788219023
P05020				0.0		0.0	0.884068502276	0.324789009536	0.0			0.5633638044529999	0.0			0.0										0.271828063713	0.384428355731	0.668996064742					0.0	0.0	0.421458424601		0.0	0.0	0.0	0.0	0.884068502276	0.0	0.298523217654	0.599233826506	0.497694645343	0.497694645343	0.38905907917099997	0.0	0.283931603584
P05041	0.0			0.0	0.0	0.0	0.163367874575	0.460539999265	0.361518728573			0.655106103613	0.815375330151	0.0	0.0	0.0	0.0	0.0	0.0	0.550101738187	0.0	0.0	0.0	0.0	0.0	0.0	0.204481192399	0.0	0.0	0.0	0.0	0.0	0.283407593327	0.283407593327	0.0	0.0	0.0	0.0	0.0	0.0	0.163367874575	0.138483775405	0.138483775405	0.138483775405	0.138483775405	0.138483775405	0.7066894000239999	0.543509830204	0.138483775405
P05042				0.26909627725900004		0.0	0.0	0.325367118653	0.342884054758			0.0	0.24524293800799998													0.122271272222	0.122271272222						0.53364098211	0.53364098211			0.0	0.0	0.322763537225	0.131191969081	0.0	0.387195579213	0.162925921852	0.162925921852	0.162925921852	0.162925921852		0.430446959851	0.387195579213
P05050				0.222502085785		0.17710113005300002	0.17710113005300002	0.0	0.0			0.0	0.0			0.48932940073700004	0.222502085785	0.222502085785	0.222502085785						0.222502085785	0.0	0.0	0.0					0.0	0.0	0.0		0.37391431735200004	0.37391431735200004	0.21231393571600002	0.35271753241	0.17710113005300002	0.0	0.0	0.0	0.0	0.0	0.0	0.0	0.0
P05052																												0.122271272222
P05055						0.0	0.0	0.0				0.0	0.0									0.190904502744											0.491910077445	0.491910077445	0.240395611615		0.0	0.0	0.0	0.0	0.0	0.0	0.0	0.0	0.0	0.0	0.0	0.0	0.0
P05100				0.26939995501999997		0.0	0.0	0.0	0.0			0.215429048841	0.0			0.0										0.0	0.0	0.0							0.367322952593		0.0	0.0	0.560426187811	0.0	0.0	0.0	0.0	0.0	0.0	0.0	0.0	0.0	0.791966558076
P05194				0.16901842398400002		0.0	0.0		0.16901842398400002			0.324548771175				0.16901842398400002										0.46516963506399994	0.16901842398400002	0.35638721678999996					0.398788512633	0.398788512633	0.0		0.143432498174	0.143432498174	0.26557592865400004	0.143432498174	0.0	0.0	0.128632092554	0.128632092554	0.128632092554	0.128632092554	0.239428684494	0.147728739728	0.0
P05458				0.0		0.0	0.0	0.0				0.629560747632	0.0	0.971270974273		0.0										0.12314250320299999		0.30877351041900003			0.29138069798599997	0.29138069798599997	0.452596424344	0.452596424344	0.260748275768		0.149575735315	0.149575735315	0.0	0.0	0.0	0.833594904035	0.678714064652	0.678714064652	0.678714064652	0.678714064652	0.294480339364	0.0	0.833594904035
P05459				0.0		0.5431610479169999	0.0	0.140773935613	0.0			0.5990278431180001	0.0	0.0	0.0	0.0	0.0	0.0	0.0	0.0	0.0	0.0	0.0	0.23287016792399998	0.0	0.273708339877	0.0	0.22485626108100001	0.0	0.0	0.0	0.0	0.0	0.0	0.0	0.0	0.0	0.0	0.0	0.150789875524	0.0	0.133576148333	0.7138435745980001	0.148698366286	0.148698366286	0.148698366286	0.22042886629099998	0.22277021270199998	0.133576148333
P05523						0.0	0.0	0.0				0.0	0.149932383863	0.0		0.0				0.0	0.0	0.0	0.0			0.0		0.0	0.0	0.0	0.0	0.0	0.971270974273	0.971270974273	0.0	0.0	0.137552028325	0.137552028325	0.0	0.0	0.0	0.122271272222	0.122271272222	0.122271272222	0.122271272222	0.122271272222	0.0	0.7025592137800001	0.122271272222
P05637						0.0	0.0	0.0	0.0			0.0	0.0																	0.0			0.0	0.0			0.168364080069	0.168364080069	0.0	0.0	0.0						0.0	0.0
P05704						0.99	0.99	0.99	0.6477461954420001			0.437655661013	0.99			0.99									0.971270974273	0.631102209618	0.5700581230139999						0.0	0.0	0.519308415554		0.140976494887	0.140976494887	0.196875531595	0.0	0.99		0.7058210519	0.7058210519	0.7058210519	0.7058210519	0.439398487888	0.5677669672110001	0.151873285733
P05706				0.0		0.0	0.0	0.0	0.0			0.0	0.0			0.46538158134900004								0.18515219044599998			0.31675904685899997	0.0					0.0	0.0	0.0		0.0	0.0	0.0	0.0	0.0	0.0	0.0	0.0	0.0	0.0	0.253325834185	0.0	0.0
P05707				0.0		0.0	0.0	0.0	0.205939485744			0.6608001341049999	0.0														0.0	0.0					0.0	0.0	0.0						0.0	0.0	0.0	0.0	0.0	0.0	0.0	0.0	0.0
P05719				0.99																	0.0	0.0	0.140546444207	0.284807050417	0.0										0.971270974273	0.0
P05791				0.148928897677		0.0	0.129535369746	0.0	0.148928897677			0.28795214656	0.0			0.148928897677				0.122271272222		0.25423673390900003					0.45999838003399995	0.25299044411			0.122271272222	0.122271272222	0.122271272222	0.122271272222		0.655832505326	0.0	0.0	0.0	0.962244107561	0.129535369746	0.0	0.440940597594	0.440940597594	0.440940597594	0.440940597594	0.236425751328	0.32115801151900003	0.0
P05793						0.0	0.0	0.0				0.583937330714	0.18689864093			0.0										0.0		0.399078700347					0.0	0.0			0.0	0.0	0.321267353448	0.0	0.0	0.38607369916900003	0.6237096937	0.6237096937	0.6237096937	0.6237096937	0.0	0.0	0.0
P05804				0.971270974273		0.38169422891500004	0.202976286743	0.202976286743	0.525367732781			0.99	0.18471058532200002			0.462987192773									0.17328886150800002		0.716793811189	0.17328886150800002					0.0	0.0	0.0						0.202976286743	0.646886383775	0.0	0.0	0.143116194405	0.0	0.39499734982199997	0.0	0.720860721382
P05824				0.0		0.0	0.0	0.0				0.7856657091670001	0.247885953679								0.7231220706829999														0.0						0.0	0.18669395844099998	0.286137922848	0.286137922848	0.286137922848	0.286137922848	0.0	0.353267274006	0.18669395844099998
P05825				0.0		0.994907250605	0.0	0.0	0.24779409768199998			0.372496826754	0.145664698019	0.0	0.122271272222	0.0	0.0	0.0	0.0	0.0	0.0	0.0	0.0	0.6020385036379999	0.0	0.0	0.0	0.0	0.0	0.0	0.0		0.0	0.0	0.29836680455200004	0.0	0.141950572386	0.141950572386	0.141950572386	0.141950572386	0.0	0.0	0.122271272222	0.122271272222	0.122271272222	0.122271272222	0.168056509201	0.0	0.0
P05827						0.0	0.0	0.0				0.0	0.0														0.14197782490900002						0.13940126268300002	0.13940126268300002			0.0	0.0	0.0	0.0	0.0	0.0	0.0	0.0	0.0	0.0	0.397679171918	0.0	0.0
P05847						0.0	0.0	0.0	0.0			0.357998893112	0.0	0.703344576796								0.164172901334					0.0	0.40658733376199996							0.0						0.0		0.0	0.0	0.0	0.0	0.0	0.7268156405249999
P05852						0.0	0.0	0.0	0.0			0.0												0.594596668599			0.0	0.0							0.0		0.0	0.0	0.0	0.0	0.0	0.0	0.0	0.0	0.0	0.0			0.0
P06129	0.204459055664		0.204459055664				0.0	0.0	0.0	0.204459055664	0.204459055664	0.800530378995	0.0			0.357136233063						0.45842284398		0.301039140428		0.314265889249											0.0	0.0		0.148252306669	0.0	0.8752922625660001	0.0	0.0	0.0	0.0	0.0	0.0	0.8752922625660001
P06134				0.0		0.9884901652320001	0.599365642362	0.0	0.149359189143			0.35382679716	0.0			0.232578299285	0.374422293493	0.374422293493	0.374422293493			0.567959063186			0.0	0.0	0.149359189143										0.0	0.0	0.0	0.0	0.599365642362	0.0	0.177273290946	0.177273290946	0.177273290946	0.177273290946	0.706913172394	0.546911675401	0.0
P06136				0.0		0.0	0.0	0.0	0.0			0.0	0.0				0.399081387209	0.399081387209	0.399081387209			0.274775946057				0.0	0.617447154847						0.0	0.0	0.0		0.184157849822	0.184157849822	0.0	0.0	0.0	0.0	0.0	0.0	0.0	0.0	0.0	0.0	0.0
P06149						0.773123671667	0.0	0.0	0.252778880458			0.344850404098	0.148584899665		0.15699968476600001	0.0						0.414983676486				0.252778880458	0.252778880458	0.15658860167199998			0.178474126322	0.178474126322	0.17750016948	0.17750016948	0.0	0.0	0.172944847639	0.172944847639	0.0	0.0	0.0	0.0	0.6400639902899999	0.6400639902899999	0.6400639902899999	0.6400639902899999	0.6001593238490001	0.203104109727	0.0
P06282				0.0		0.555211343729	0.0	0.288047841164	0.695330322858			0.0	0.0			0.0	0.18639550475299999	0.18639550475299999	0.18639550475299999						0.18639550475299999	0.0	0.188145934912	0.0	0.971270974273	0.0	0.0	0.0	0.0	0.0	0.0		0.0	0.0	0.335357777874	0.0	0.0	0.0	0.187283551766	0.187283551766	0.187283551766	0.187283551766	0.0	0.0	0.0
P06609						0.0	0.0	0.0	0.0			0.43516952546099996	0.392867066987			0.181377256142					0.122271272222					0.35759525831699995	0.0	0.0					0.0	0.0			0.0	0.0	0.0	0.0	0.0						0.316211069789	0.0
P06610						0.808030415755	0.0	0.0	0.0			0.145412602137	0.0			0.0									0.23145529615600002	0.0	0.0	0.0					0.0	0.0	0.0		0.0	0.0	0.0	0.0	0.0	0.0	0.874027863039	0.874027863039	0.874027863039	0.874027863039	0.0	0.376821255312	0.0
P06611				0.12400253008199999		0.0	0.0	0.0	0.0			0.176611741796	0.0	0.0	0.0	0.0	0.0	0.0	0.0		0.139363753685	0.0	0.0	0.0	0.0	0.184431317315	0.0	0.0	0.0	0.0		0.0	0.0	0.0	0.122271272222	0.0	0.0	0.0	0.0	0.0	0.0	0.0	0.0	0.0	0.0	0.0	0.0	0.0	0.0
P06612						0.134322806352	0.0	0.327963293635				0.0	0.0													0.0		0.0													0.0	0.0	0.373185478178	0.373185478178	0.373185478178	0.373185478178	0.0	0.0	0.0
P06616						0.0	0.0	0.0				0.163552381689	0.0											0.0			0.166257186024										0.0	0.0	0.0	0.0	0.0	0.0	0.0	0.233224516705	0.233224516705	0.0		0.14406250411	0.0
P06709				0.0		0.0	0.0	0.0	0.0			0.0	0.0			0.222566879181	0.157448390031	0.157448390031	0.157448390031						0.157448390031	0.0	0.0	0.0					0.0	0.0	0.0		0.0	0.0	0.0	0.0	0.0	0.0	0.0	0.0	0.0	0.0	0.0	0.0	0.0
P06710						0.0	0.0	0.286716688904	0.241608315181			0.0	0.0			0.241608315181											0.241608315181	0.241608315181					0.0	0.0			0.0	0.0	0.0	0.0	0.0	0.0	0.23218973623000003	0.23218973623000003	0.23218973623000003	0.23218973623000003	0.0	0.0	0.0
P06715				0.0		0.217326882005	0.0	0.0	0.0			0.434334290116	0.0	0.0	0.0	0.0	0.971270974273	0.971270974273	0.971270974273	0.0	0.0	0.0	0.0	0.0	0.0	0.0	0.34088231627800003	0.17710264334000003	0.0	0.0	0.0	0.0	0.0	0.0	0.17710264334000003	0.304860470437	0.0	0.0	0.0	0.0	0.0	0.0	0.0	0.0	0.0	0.0	0.0	0.0	0.0
P06720				0.17442149750799998		0.0	0.0	0.0	0.0			0.264135993987	0.0													0.0	0.160958045711	0.0					0.0	0.0			0.0	0.0	0.0	0.0	0.0	0.496442353873	0.0	0.99	0.0	0.0	0.0	0.122271272222	0.496442353873
P06721				0.0		0.0	0.0	0.0	0.0			0.0	0.0			0.0	0.0	0.0	0.0			0.0				0.0	0.0	0.0		0.429990945555			0.0	0.0	0.0		0.0	0.0	0.0	0.682356555756	0.0	0.16835618310800002	0.0	0.0	0.0	0.0	0.0	0.0	0.16835618310800002
P06722						0.0	0.0	0.0				0.0	0.0			0.0																		0.0			0.0	0.0	0.0	0.0	0.0	0.783605100724	0.0	0.0	0.0	0.0	0.0	0.322902994162	0.783605100724
P06846						0.0	0.0	0.625497690704	0.0			0.0	0.0			0.0						0.140682054782					0.0	0.0					0.0	0.0	0.0				0.0	0.782349623607	0.0	0.0	0.0	0.0	0.0	0.0	0.0	0.590841107638	0.0
P06864				0.0		0.0	0.0	0.132953863231	0.7640851014810001			0.363854439064	0.336067429553			0.547035197534				0.276744691747	0.31348566592	0.740727855879					0.715505024634	0.547035197534					0.6244216888549999	0.6244216888549999	0.5365216126210001		0.344153145163	0.344153145163	0.55122420984	0.0	0.0	0.9794028919910001	0.5365216126210001	0.5365216126210001	0.5365216126210001	0.5365216126210001	0.506474597047	0.67138443195	0.283055812439
P06959						0.0	0.0	0.0				0.770918636897	0.0	0.122271272222										0.17599381180799997					0.0	0.354721306924	0.0	0.0							0.841550222686	0.0	0.0	0.363065363749	0.19664041669500001	0.19664041669500001	0.19664041669500001	0.19664041669500001		0.0	0.363065363749
P06961						0.278244838715	0.259634497955	0.259634497955				0.731114803527	0.177792038086									0.122271272222		0.144189877173													0.122271272222	0.122271272222	0.0	0.7959727018520001	0.259634497955	0.0	0.38363940535999996	0.38363940535999996	0.38363940535999996	0.38363940535999996	0.0	0.604713084478	0.0
P06965				0.0									0.0														0.99				0.0	0.0								0.0			0.0	0.0		0.0
P06966				0.99									0.0																		0.0	0.0					0.423692381135	0.423692381135		0.0
P06968				0.0		0.182263807654	0.0	0.0	0.0			0.0	0.0	0.0		0.0				0.0	0.0	0.0	0.0			0.0	0.0	0.0	0.0	0.0	0.0	0.0	0.0	0.0	0.0	0.0	0.0	0.0	0.0	0.0	0.0	0.0	0.262491994049	0.262491994049	0.262491994049	0.262491994049	0.0	0.0	0.0
P06971				0.142235345297		0.0	0.0	0.0	0.34391561955899996			0.0	0.0			0.0									0.0	0.0	0.0	0.0					0.0	0.0	0.0				0.42576351577		0.0	0.8733752983849999	0.999999	0.999999	0.999999	0.505206648413	0.0	0.505206648413	0.99636219569
P06972				0.177593761019		0.268401732838	0.0	0.984319834402	0.31573505807700003			0.36474730515500003	0.415198825235	0.0	0.0	0.122271272222		0.0	0.0	0.0	0.0	0.0	0.0	0.0	0.0	0.0	0.6963595208869999	0.122271272222	0.0	0.0	0.0	0.0	0.691827216607	0.691827216607	0.0	0.0	0.0	0.0	0.387329089536	0.17430816798	0.0	0.33944613524000006	0.521772634489	0.521772634489	0.521772634489	0.521772634489	0.473035455167	0.0	0.33944613524000006
P06974				0.99		0.0	0.0	0.0	0.0			0.0	0.0	0.0	0.0	0.0	0.0	0.0	0.0	0.0	0.0	0.0	0.0	0.0	0.0	0.0	0.0	0.99	0.0	0.0	0.0	0.0	0.0	0.0	0.99	0.0	0.222351433076	0.222351433076	0.0	0.0	0.0	0.99	0.293939137006	0.0	0.134626300619	0.293939137006	0.0	0.0	0.99
P06983				0.0		0.161875451588	0.0	0.274560945988				0.0	0.0			0.0																	0.0	0.0			0.0	0.0	0.0	0.0	0.0	0.13748632874000002	0.0	0.0	0.0	0.0	0.0	0.0	0.13748632874000002
P06986				0.390372422615		0.259429316406	0.0	0.0	0.0			0.0	0.419605631729	0.0	0.0	0.555586903356	0.0	0.0	0.0	0.381458172667	0.0		0.0	0.0	0.431191979357	0.39269696336800003	0.0	0.950388271417	0.0	0.9087083625679999	0.647804095875	0.647804095875	0.0	0.0	0.0	0.178209876907	0.0	0.0	0.312151736188		0.147634985258	0.0	0.390372422615	0.390372422615	0.390372422615	0.390372422615	0.0	0.273585646824	0.0
P06987				0.0		0.165151420337	0.0	0.0	0.245889377094			0.0	0.0	0.14723483387	0.363223700514	0.203380660722	0.0	0.0	0.0	0.971270974273	0.0	0.0	0.163712719507	0.0	0.363223700514	0.0	0.472892737729		0.360469059228	0.0	0.15659303317099998	0.15659303317099998	0.971270974273	0.971270974273	0.37256231926	0.122271272222	0.0	0.0	0.0	0.0	0.0	0.0	0.174438425559	0.174438425559	0.174438425559	0.174438425559	0.0	0.235119978875	0.0
P06988				0.0		0.161068090896	0.0	0.5266491743199999	0.911539867788			0.0	0.157520303536	0.0	0.539459829234	0.0	0.141294026588	0.141294026588	0.141294026588	0.216176091459	0.0	0.16559447742900002	0.7387787062369999	0.42114125383100004	0.0	0.172237326749	0.968120298108	0.997874897326	0.122271272222	0.567873451662	0.0	0.0	0.141294026588	0.141294026588	0.0	0.203404338323	0.0	0.0	0.0	0.340867340315	0.334860944543	0.0	0.0	0.0	0.0	0.0	0.314499345013	0.0	0.0
P06989						0.619579017508	0.161161648124	0.0	0.0			0.0	0.0	0.234778604225	0.122271272222	0.757043184642	0.647708509429	0.647708509429	0.647708509429	0.15050642778200002	0.0	0.0	0.0	0.315036649716	0.0	0.15050642778200002		0.99	0.0	0.8998808006739999	0.7489666877519999	0.7489666877519999	0.0	0.0	0.222184346357	0.0	0.122271272222	0.122271272222	0.0	0.0	0.628173350184		0.222184346357	0.222184346357	0.222184346357	0.222184346357	0.0	0.33870672670100005
P06992						0.142132811579	0.0	0.0				0.122271272222	0.214361476551									0.728461307029											0.273319230179	0.273319230179			0.25901507836300003	0.978712225123			0.0							0.0
P06993				0.7974933194789999		0.15949727829000002	0.248421479888	0.0				0.0	0.0																								0.0	0.0	0.0	0.0	0.248421479888	0.0	0.0	0.209208936836	0.209208936836	0.0	0.0	0.0	0.370272230084
P06996				0.715004070409		0.0	0.0	0.0	0.0			0.122271272222	0.0	0.933519091619		0.0	0.0	0.0	0.0						0.0	0.0	0.0	0.155981177741			0.933519091619	0.933519091619	0.0	0.0	0.0		0.0	0.0	0.122271272222	0.0	0.0	0.0	0.999703234237	0.999703234237	0.999703234237	0.999703234237	0.530747408115	0.0	0.997777924127
P06999						0.159312816033	0.0	0.0	0.17934114191			0.0	0.0			0.17934114191											0.17934114191	0.17934114191					0.0	0.0			0.0	0.0	0.0	0.0	0.0	0.301354349996	0.122271272222	0.122271272222	0.122271272222	0.122271272222	0.164716486764	0.207810708176	0.0
P07000						0.0		0.0	0.0			0.434173805952	0.0			0.0											0.0	0.0	0.0	0.0	0.0	0.0			0.13286884859								0.0	0.0	0.0	0.0		0.0
P07001				0.7567925792870001		0.0	0.0	0.0				0.9422020979919999	0.0				0.0	0.0	0.0						0.0								0.0	0.0	0.342003481837		0.0	0.0	0.0	0.0	0.0	0.0	0.34738831404299997	0.99	0.34738831404299997	0.99	0.0	0.256343056429	0.0
P07003				0.294742131122		0.122271272222	0.0	0.289701124328	0.0			0.129921543513	0.203106010634													0.0	0.520408327997		0.0	0.0	0.0	0.0	0.0	0.0	0.13040304196799998		0.605890881521	0.605890881521	0.413686699362	0.278104660724	0.0	0.0	0.0	0.0	0.0	0.0	0.185058663542	0.0	0.0
P07004				0.0		0.128023708333	0.613687487178	0.613687487178	0.0			0.7058162783840001	0.0	0.99																			0.478345160054	0.478345160054	0.0		0.0	0.0	0.0	0.0	0.613687487178	0.99	0.267595373157	0.267595373157	0.267595373157	0.267595373157	0.23044602309099999	0.9798117526629999	0.615339699709
P07010				0.0		0.122271272222																				0.122271272222			0.0		0.22959228043299998	0.22959228043299998							0.0	0.0
P07012				0.0		0.0	0.0	0.0	0.0			0.0	0.24037539305999997	0.0	0.0	0.0	0.0	0.0	0.0	0.0	0.0	0.0	0.0	0.0	0.0	0.0	0.0	0.0	0.0	0.0	0.122271272222	0.122271272222	0.0	0.0	0.0	0.0	0.0	0.0	0.0	0.0	0.0	0.122271272222	0.0	0.0	0.0	0.0	0.0	0.0	0.122271272222
P07013				0.0		0.0	0.0	0.0	0.0			0.0	0.0	0.0	0.0	0.0	0.0	0.0	0.0	0.0	0.0	0.0	0.0	0.0	0.0	0.0	0.0	0.0	0.0	0.0	0.0	0.0	0.0	0.0	0.0	0.0	0.0	0.0	0.0	0.0	0.0	0.0	0.0	0.0	0.0	0.0	0.0	0.0	0.0
P07014				0.239776136728		0.0	0.0	0.0	0.0			0.0	0.0			0.0	0.0	0.0	0.0						0.0	0.0	0.0	0.0	0.0	0.0	0.0	0.0	0.13515209368	0.13515209368	0.0		0.0	0.0	0.0	0.0	0.0	0.0	0.0	0.0	0.0	0.0	0.24662509307799999	0.0	0.0
P07017						0.0	0.220300225122	0.0				0.6128561430699999	0.214984066926			0.971270974273				0.0	0.0							0.277801752651					0.17046417063299998	0.17046417063299998	0.971270974273						0.220300225122	0.127782859909	0.0	0.0	0.177276814344	0.0	0.0	0.0	0.127782859909
P07018				0.9766880976010001	0.363034952053	0.99	0.99	0.99	0.6144282351			0.525601015435	0.99			0.0				0.49576678720299994	0.0			0.152378969817		0.0	0.0	0.0	0.46565608648400003	0.46565608648400003	0.46565608648400003	0.46565608648400003	0.0	0.0	0.842658117078		0.0	0.0	0.971270974273	0.0	0.99	0.99	0.99	0.99	0.99	0.99	0.0	0.784559467419	0.99
P07021				0.0		0.182423537048	0.0	0.0	0.0			0.0	0.0											0.0			0.0	0.0					0.0	0.0	0.216620066914		0.0	0.0	0.0	0.0	0.0	0.0	0.0	0.0	0.0	0.0	0.0	0.309643239532	0.0
P07023				0.0		0.0	0.0	0.41628661605899997	0.0			0.151123140258	0.0			0.0								0.0		0.0	0.0	0.0	0.0	0.0	0.0	0.0	0.336182210784	0.336182210784	0.0		0.0	0.0	0.0	0.0	0.348948330987	0.0	0.0	0.0	0.0	0.0	0.151123140258	0.151123140258	0.0
P07024							0.654178161239	0.410000603768	0.17863603426199998			0.158182430026	0.0	0.361870392295						0.0																	0.131167755376	0.131167755376	0.131167755376	0.131167755376		0.182329816867	0.971270974273	0.0	0.0	0.971270974273	0.0	0.31378158280699997	0.182329816867
P07026				0.99		0.0	0.0	0.0	0.0			0.0	0.0	0.0	0.0	0.0	0.39035090978200004	0.39035090978200004	0.39035090978200004	0.0	0.0	0.0	0.0	0.99	0.0	0.238424482716	0.332039421145	0.198508013578	0.0	0.19098222532099998	0.0	0.0	0.0	0.0	0.0	0.0	0.0	0.0	0.0	0.0	0.0	0.0	0.0	0.0	0.0	0.0	0.122271272222	0.0	0.0
P07102				0.0		0.145469245318	0.15550270833	0.403415492657				0.407109065062	0.15550270833								0.532671106155				0.273061245883			0.15442733706800002							0.122271272222		0.19372594086	0.19372594086	0.0	0.335289167165	0.15550270833	0.244164881389	0.8570257523360001	0.8570257523360001	0.8570257523360001	0.8570257523360001	0.0	0.145687248829	0.244164881389
P07109						0.0	0.0	0.0	0.17686274791499998			0.0	0.0											0.0		0.17686274791499998	0.17686274791499998						0.0	0.0	0.233233365906		0.0	0.0	0.0	0.0	0.0	0.0	0.135430181878	0.135430181878	0.135430181878	0.135430181878	0.196216667212	0.0	0.0
P07117				0.0		0.32838363650400004	0.0	0.0	0.0			0.14533128421299998	0.0			0.0				0.440875347045						0.0	0.0	0.24121111884					0.0	0.0	0.0		0.0	0.0	0.287050931122	0.0	0.0	0.0	0.0	0.25265449711800003	0.0	0.0	0.728370093286	0.141776462122	0.0
P07118				0.0	0.243221534761	0.380612415696	0.21831119900600002	0.0				0.0	0.0	0.0	0.0	0.0	0.271265216211	0.271265216211	0.271265216211	0.0	0.264613587745	0.202741702167	0.0		0.0		0.0	0.571427378814			0.0	0.0	0.0	0.0		0.0	0.242493401432	0.242493401432	0.0	0.22693594966699998	0.21831119900600002	0.0	0.21831119900600002	0.21831119900600002	0.21831119900600002	0.21831119900600002	0.0		0.0
P07330				0.0		0.0	0.0	0.252751675235	0.0			0.160509086893	0.0			0.0				0.0	0.0				0.0	0.237512702865		0.358157565828	0.0	0.0	0.0	0.0	0.0	0.0	0.0		0.0	0.0	0.0	0.0	0.0	0.0	0.0	0.0	0.0	0.0	0.0	0.0	0.0
P07363				0.122271272222		0.971270974273	0.392791635573	0.0	0.400053762107			0.143957860065	0.0	0.12964058928799999	0.0	0.0	0.0	0.0	0.0	0.0	0.7375836563510001	0.0	0.0	0.0	0.0	0.0	0.0	0.57180245515	0.0	0.0	0.0	0.0	0.0	0.0	0.0	0.0	0.0	0.0	0.0	0.0	0.392791635573	0.38839763416999995	0.971270974273	0.971270974273	0.971270974273	0.971270974273	0.0	0.0	0.608644079213
P07364				0.54188176904		0.0	0.0	0.0				0.173922501935	0.0			0.275542067638					0.230318354536					0.131530116676	0.0	0.28376520089	0.131530116676	0.131530116676	0.131530116676	0.131530116676	0.0	0.0	0.0		0.122271272222	0.122271272222	0.0	0.0	0.0	0.0	0.0	0.0	0.0	0.0	0.364506589085	0.0	0.0
P07395					0.236918435033	0.0	0.0	0.0				0.122271272222	0.0	0.309488594326		0.37722938896499997										0.154351360746		0.12418608790300001			0.368799246602	0.368799246602					0.16093641366800002	0.16093641366800002	0.0	0.0	0.0	0.0	0.0	0.0	0.0	0.0	0.122271272222	0.422475526079	0.0
P07464	0.99			0.0		0.0	0.0	0.0	0.99			0.216352780269	0.266743184608			0.122271272222											0.817238550189	0.144181817781							0.0		0.99	0.99	0.0	0.0	0.0	0.99	0.35809797393700005	0.35809797393700005	0.35809797393700005	0.35809797393700005	0.0	0.0	0.99
P07604					0.178909781749	0.0	0.0	0.0				0.0	0.971270974273															0.971270974273					0.0	0.0		0.191554647878			0.17925508913600002	0.0	0.0	0.0	0.0	0.0	0.0	0.0	0.0	0.140923652747	0.0
P07623				0.0		0.0	0.0	0.0	0.0			0.0	0.0	0.0	0.0	0.0	0.0	0.0	0.0	0.0	0.0	0.0	0.0	0.0	0.0	0.0	0.0	0.0	0.0	0.0	0.0	0.0	0.0	0.0	0.0	0.0	0.0	0.0	0.0	0.0	0.0	0.0	0.0	0.0	0.516731333232	0.0	0.0	0.553776837377	0.0
P07639				0.0		0.153405273332	0.317745050927	0.0	0.0			0.16586675087799999	0.0			0.0								0.139112701682	0.0	0.0	0.0	0.0	0.0	0.0	0.0	0.0	0.0	0.0	0.642114921536		0.0	0.0	0.0	0.0	0.0	0.0	0.0	0.0	0.0	0.0		0.0	0.0
P07648				0.0		0.206477761758	0.0	0.31120945909000003	0.328379621738			0.467374808238	0.0			0.0				0.443903833693						0.21619699853100002	0.328379621738						0.909650897016	0.909650897016	0.410365406239		0.5409720383919999	0.5409720383919999	0.0	0.221922273759	0.0	0.144170215508	0.14055710487099998	0.14055710487099998	0.14055710487099998	0.14055710487099998	0.0	0.0	0.144170215508
P07649				0.0		0.0	0.0	0.0	0.0			0.0	0.0	0.0	0.0	0.0	0.0	0.0	0.0	0.0	0.0	0.0	0.0	0.0	0.0		0.0	0.0	0.0	0.0	0.0	0.0	0.0	0.0	0.0	0.0	0.0	0.0	0.0	0.0	0.0	0.0	0.0	0.0	0.0	0.0	0.122271272222	0.0	0.0
P07650				0.0		0.8217091318449999	0.0	0.0	0.0			0.0	0.0	0.0	0.0	0.0	0.0	0.0	0.0		0.0	0.0	0.0	0.0		0.0	0.0	0.0	0.0	0.0	0.0	0.0	0.0	0.0	0.0	0.0	0.0	0.0	0.0	0.184798243893	0.0	0.180033626806	0.0	0.0	0.0	0.0	0.0	0.0	0.180033626806
P07654				0.122271272222		0.0	0.0	0.0	0.0			0.0	0.0			0.0				0.122271272222						0.0	0.0	0.764632361056	0.0	0.0	0.0	0.0	0.0	0.0	0.242073968564		0.0	0.0	0.0	0.0	0.0	0.0	0.0	0.0	0.0	0.0	0.0	0.383857543089	0.233801031611
P07658				0.534525662042	0.980117065235	0.0	0.0	0.0				0.41245366653000004	0.0											0.13617627713199998									0.26585881917599996	0.26585881917599996							0.0	0.22126009100699998		0.99					0.22126009100699998
P07762						0.5036407588930001	0.22594401691100002	0.0				0.8698040363639999	0.0							0.971270974273										0.122271272222	0.500732282596	0.500732282596					0.30796992227	0.30796992227			0.22594401691100002	0.0	0.0	0.0	0.0	0.0	0.0	0.0	0.0
P07813				0.191712107931		0.0	0.0	0.386896318513	0.333438033809			0.43112026881399995	0.241512784878			0.184017323817	0.0	0.0	0.0			0.7046231583429999			0.0	0.0	0.333438033809	0.18852356595					0.0	0.0	0.0		0.0	0.0	0.0	0.0	0.0	0.479556474829	0.437905891017	0.437905891017	0.437905891017	0.437905891017	0.0	0.0	0.479556474829
P07821				0.0		0.0	0.0	0.0	0.0			0.0	0.0															0.0		0.0									0.0	0.0	0.0	0.163109605195	0.166594397202	0.166594397202	0.166594397202	0.166594397202	0.0	0.0	0.163109605195
P07822				0.159842825444		0.0	0.8690710782019999	0.0	0.0			0.6051159339050001	0.0		0.36443884024800005	0.297430652386										0.0	0.0			0.0			0.0	0.0	0.266649186084		0.0	0.0	0.350289784607	0.0	0.0	0.261284882575	0.139347997503	0.139347997503	0.139347997503	0.139347997503	0.42398279538500006	0.0	0.261284882575
P07862				0.167017848444		0.0	0.6573535954240001	0.0				0.41826578001599996	0.0		0.4617045382											0.0	0.0								0.0						0.279628960676		0.163050781294	0.163050781294	0.163050781294	0.163050781294		0.138817495512	0.0
P07913				0.0		0.0	0.0	0.0	0.0			0.0	0.0	0.0		0.0					0.0	0.0	0.0			0.0	0.0	0.0					0.18437117274700002	0.18437117274700002	0.0	0.0	0.0	0.0	0.0	0.0	0.0	0.0	0.0	0.0	0.0	0.0	0.0	0.193699780496	0.0
P08142						0.231741935106	0.0	0.0	0.0			0.0	0.0			0.6129498986249999	0.360688233973	0.360688233973	0.360688233973							0.0	0.0						0.238515013952	0.238515013952	0.238515013952		0.234543018157	0.234543018157	0.0	0.0	0.0	0.130364559824	0.717295952625	0.717295952625	0.717295952625	0.717295952625	0.775953682295	0.136192615297	0.130364559824
P08178				0.0		0.22967003745	0.0	0.0	0.0			0.273298519821	0.0			0.0				0.0				0.0		0.0	0.0	0.0	0.0	0.0	0.0	0.0	0.0	0.0	0.0		0.0	0.0	0.0	0.0	0.0	0.0	0.0	0.0	0.0	0.0	0.0	0.0	0.0
P08179				0.0		0.0	0.0	0.0	0.182225583408			0.49427492448999993	0.0			0.460079579916				0.607044798191				0.0		0.0	0.182225583408	0.27476208232099997	0.0	0.0	0.0	0.0	0.0	0.0	0.0	0.32672272459	0.0	0.0	0.0	0.0	0.0	0.0	0.0	0.0	0.0	0.0	0.0	0.0	0.0
P08189						0.99	0.0	0.0				0.19025332966699998	0.197670768173	0.0	0.0	0.0	0.0	0.0	0.0	0.0	0.0			0.99		0.99	0.0	0.0	0.0	0.0	0.6326347255579999	0.6326347255579999	0.0	0.0		0.0	0.0	0.0	0.0		0.0	0.0					0.139931627231	0.0	0.0
P08190						0.99	0.0	0.0				0.0	0.0	0.0	0.0	0.0	0.0	0.0	0.0	0.0	0.0			0.99		0.99	0.266676891756	0.0	0.0	0.0	0.0	0.0	0.266676891756	0.266676891756		0.0	0.0	0.0	0.173500129185		0.0	0.233474861418	0.295288596322	0.295288596322	0.295288596322	0.295288596322	0.0	0.0	0.233474861418
P08191				0.20130158707		0.99	0.0	0.0	0.0			0.0	0.0	0.0	0.0	0.99	0.0	0.0	0.0	0.0	0.0	0.672817840813		0.99		0.664633486602		0.0	0.0	0.0	0.0	0.0				0.0	0.0	0.0	0.0	0.0	0.0	0.0	0.7453624007240001	0.7453624007240001	0.7453624007240001	0.7453624007240001	0.0	0.0	0.0
P08192						0.0	0.0	0.0				0.760294563035	0.0											0.480385771882				0.476938848967					0.0	0.0	0.0		0.0	0.0	0.0	0.761010843081	0.0	0.64874784622	0.0	0.0	0.0	0.0	0.23681329261700002	0.35656163879299996	0.64874784622
P08194				0.0		0.0	0.0	0.0	0.0			0.0	0.0										0.971270974273	0.274593184328		0.0	0.0						0.0	0.0	0.0		0.0	0.0	0.24967444053800003	0.0	0.0	0.0	0.0	0.0	0.0	0.0	0.0	0.200190419491	0.0
P08200												0.122271272222																	0.122271272222										0.15382696545299998
P08201						0.0	0.0	0.0	0.293194186887			0.0	0.183425740976														0.293194186887	0.0							0.385013552969		0.0	0.0	0.0	0.0	0.0	0.17661115864100002	0.46672707909999994	0.122271272222	0.122271272222	0.46672707909999994	0.0	0.0	0.17661115864100002
P08202	0.0		0.99	0.0		0.0	0.171575164015	0.122271272222	0.0	0.99	0.99	0.145724697984	0.0			0.0									0.0	0.0	0.413996464862	0.0		0.0			0.38463170521799994	0.38463170521799994	0.48564786263000004		0.0	0.0	0.0	0.0	0.171575164015	0.0	0.40855197973800006	0.40855197973800006	0.40855197973800006	0.40855197973800006	0.145724697984	0.0	0.0
P08203	0.157580888735			0.157580888735		0.0	0.32545909135699996	0.0				0.0	0.0														0.0						0.171251372778	0.171251372778	0.0		0.0	0.0	0.0	0.0	0.32545909135699996	0.0	0.0	0.0	0.0	0.0	0.0	0.0	0.0
P08204	0.0		0.99	0.0		0.673155945562	0.73343451904	0.0	0.0	0.99	0.99	0.34515667164499997	0.138316248212			0.0						0.127885633108			0.0	0.0	0.185351234894	0.0		0.0			0.122271272222	0.122271272222	0.5254709443869999		0.0	0.0	0.0	0.0	0.73343451904	0.44733948241899996	0.0	0.0	0.0	0.0	0.427648827029	0.0	0.44733948241899996
P08244				0.0		0.0	0.0	0.0	0.0			0.0	0.166809425782														0.0	0.0					0.0	0.0	0.122271272222		0.0	0.0	0.0	0.0	0.0	0.0	0.0	0.0	0.0	0.0	0.0	0.0	0.0
P08245						0.0	0.0	0.168678963891				0.473483065532	0.156363748252																				0.0	0.0							0.0	0.0	0.520555609111	0.520555609111	0.520555609111	0.520555609111	0.473483065532		0.0
P08312					0.971270974273	0.0	0.0	0.0				0.0	0.0			0.0										0.0					0.232905121814	0.232905121814					0.0	0.0			0.0	0.0	0.0	0.0	0.0	0.0	0.0	0.222785219793	0.0
P08331				0.0			0.22631933553599998	0.653556112534	0.34882211722900003			0.915019003209	0.818331048345	0.0	0.0	0.0	0.0	0.0	0.0	0.0	0.0	0.0	0.0	0.0	0.0	0.0	0.0	0.0	0.7152377850830001	0.99	0.876737854598	0.876737854598	0.251031846344	0.251031846344	0.0	0.0	0.0	0.0	0.34882211722900003	0.0	0.22631933553599998	0.431689152064	0.251031846344	0.251031846344	0.251031846344	0.251031846344	0.0	0.753187166003	0.431689152064
P08337						0.0	0.0	0.959895499319	0.0			0.0	0.0			0.997145067659										0.0	0.0		0.23584754735	0.0			0.0	0.0	0.917469149254		0.0	0.0	0.0	0.0	0.0	0.29767399755199997	0.864262225983	0.9986426222600001	0.864262225983	0.864262225983	0.0	0.282488984873	0.29767399755199997
P08365												0.122271272222																					0.0	0.0	0.0								0.0	0.0	0.0	0.0		0.0
P08368				0.0		0.0	0.187076736796	0.0	0.0			0.35849120305200005	0.0	0.0	0.0	0.0	0.0	0.0	0.0		0.0	0.0	0.0	0.583344755109	0.169442034867	0.0	0.0	0.0	0.0	0.0	0.0	0.0	0.0	0.0	0.0	0.0	0.0	0.0	0.0	0.0	0.0	0.0	0.122271272222	0.122271272222	0.122271272222	0.122271272222	0.0	0.0	0.0
P08369				0.0		0.41204618860799996	0.0	0.0	0.303919573507			0.690074255184	0.746057725349	0.0	0.168254637212	0.200914050872	0.0	0.0	0.0		0.0	0.8319687778650001	0.0	0.971270974273		0.7458367578689999	0.0	0.35807089358599997	0.971270974273	0.212870156776	0.482792788332	0.482792788332	0.0	0.0	0.21071022998	0.0	0.0	0.0	0.124698609244	0.0	0.0	0.59366721214	0.59366721214	0.59366721214	0.59366721214	0.59366721214	0.604274062051	0.0	0.59366721214
P08370				0.0		0.0	0.0	0.219368190998	0.0			0.165536094803	0.15655197329	0.0	0.0	0.0	0.415881049496	0.415881049496	0.415881049496	0.0	0.971270974273	0.0	0.0	0.971270974273	0.0	0.0	0.0	0.0		0.0	0.0	0.0	0.0	0.0	0.0	0.971270974273	0.0	0.0	0.0	0.0	0.0	0.0	0.0	0.0	0.0	0.0	0.9747837087989999	0.0	0.0
P08371				0.313055011381		0.0	0.0	0.0				0.18166164765700002	0.642058615277			0.313055011381										0.313055011381							0.0	0.0			0.0	0.0	0.0	0.0	0.0	0.0	0.0	0.0	0.0	0.0	0.141526965005	0.0	0.0
P08372						0.0	0.0	0.169892721624				0.361668968925	0.0			0.0										0.0							0.0	0.0			0.0	0.0	0.0	0.0	0.0	0.122271272222					0.257545296437		0.122271272222
P08373				0.0		0.0	0.0	0.69238181949	0.0			0.36782997823200003	0.0			0.0										0.0	0.0	0.197367426649					0.0	0.0	0.5054345804689999		0.0	0.0	0.0	0.21897860086999998	0.0	0.0	0.376757065139	0.9820948376899999	0.376757065139	0.376757065139	0.0	0.8364903579809999	0.0
P08390						0.0	0.599131813024	0.0				0.971270974273	0.599131813024											0.0													0.150869682668	0.150869682668	0.883577613577	0.122271272222	0.599131813024	0.0	0.0	0.0	0.0	0.0	0.368546258172	0.21303313374699998	0.0
P08394				0.0		0.49899884487199997	0.0	0.162563399591				0.9990529167910001	0.298105104457	0.24017635271499999	0.971270974273	0.533233165121				0.971270974273				0.971270974273		0.749593166619							0.263808284351	0.263808284351			0.422001879058	0.422001879058		0.0	0.0	0.0	0.0	0.0	0.0	0.0	0.42767275259000004	0.0	0.0
P08395				0.0		0.280183453024	0.0	0.0	0.0			0.5251082762100001	0.0			0.0	0.8229042671510001	0.8229042671510001	0.8229042671510001						0.620782751097	0.0	0.0	0.0	0.183483593147	0.0	0.0	0.0	0.158095867029	0.158095867029	0.359843516287	0.23632855075999998	0.0	0.0	0.0	0.531065796112	0.0	0.0	0.0	0.0	0.0	0.0	0.0	0.154973101267	0.0
P08400				0.293851101771		0.0	0.0	0.0	0.0			0.418000378829	0.0				0.464246964086	0.464246964086	0.464246964086	0.36962882119400003					0.464246964086		0.0	0.0									0.0	0.0	0.0	0.0	0.0	0.0	0.0	0.136187476999	0.136187476999	0.0	0.0	0.24130302085299998	0.0
P08401				0.0	0.38053759975100004	0.48457893173	0.22366171774399998	0.0	0.0			0.155441619637	0.48457893173	0.279789335583	0.5400902965600001	0.971270974273	0.0	0.0	0.0		0.122271272222	0.0	0.122271272222	0.819880137142		0.0	0.36079402281499995	0.0	0.0	0.0	0.0	0.0	0.0	0.0	0.793883579391	0.122271272222	0.0	0.0	0.0	0.0	0.0		0.0	0.0	0.0	0.0	0.406920856893	0.0
P08506					0.461617989961	0.0	0.0	0.501017601458				0.0	0.0	0.242439572698						0.0						0.23448486932100002									0.0		0.0	0.0	0.0	0.0	0.0	0.0	0.0	0.0	0.0	0.0	0.0	0.0	0.0
P08550				0.0		0.0	0.0	0.0	0.0			0.21837790750799999	0.0	0.0	0.0	0.0	0.0	0.0	0.0	0.0	0.0	0.0	0.0	0.0	0.0	0.0	0.0	0.0	0.0	0.0	0.0	0.0	0.0	0.0	0.0	0.0	0.0	0.0	0.0	0.0	0.0	0.0	0.0	0.0	0.0	0.0	0.0	0.0	0.0
P08555						0.0	0.292536157853	0.0					0.0																												0.292536157853	0.220589183758	0.7449297697499999	0.7449297697499999	0.344655277127	0.0		0.0	0.0
P08622				0.346634131468		0.0	0.122271272222	0.0	0.0			0.0	0.0	0.0	0.0	0.38334525666100006	0.0	0.0	0.0		0.0	0.0	0.0	0.0		0.0	0.225303537159	0.0	0.0	0.415137311303	0.0	0.0	0.5489464324719999	0.5489464324719999	0.0	0.0	0.0	0.0	0.0	0.0	0.0	0.122271272222	0.0	0.0	0.0	0.0	0.0	0.0	0.122271272222
P08660						0.36338525399300003	0.0	0.29362009363499997	0.0			0.0	0.0								0.245841007326	0.389112569992				0.5130354989029999	0.5130354989029999	0.5130354989029999							0.0	0.245841007326	0.0	0.0	0.0	0.0	0.0	0.28391360121	0.175164901238	0.175164901238	0.175164901238	0.175164901238	0.0	0.0	0.28391360121
P08722				0.0	0.971270974273	0.230202993345	0.348647821967	0.0	0.7564670608840001				0.0							0.0									0.99	0.0	0.34307226583899997	0.34307226583899997			0.0	0.318864125565	0.235589581087	0.235589581087	0.605756761706	0.330389368381	0.348647821967
P08839				0.0		0.157948253285	0.157948253285	0.0	0.0			0.0	0.0			0.0								0.0		0.0	0.0	0.0					0.0	0.0	0.0		0.0	0.0	0.0	0.0	0.157948253285	0.0	0.0	0.0	0.0	0.0	0.0	0.0	0.0
P08956				0.0																	0.17073385951099998	0.0	0.0		0.0										0.160154883838	0.17073385951099998
P08957				0.0								0.999903266999	0.9999482735240001								0.177145227767	0.0	0.0	0.0	0.0											0.177145227767
P08997				0.27826566403299996		0.709558382418	0.7630970194650001	0.0	0.226769587692			0.654866448459	0.450339583627		0.39427613407300005	0.770614538769				0.71732080935							0.0	0.74491337778		0.537247134976			0.290054759914	0.290054759914	0.16789523071499998		0.0	0.0	0.226769587692	0.226769587692	0.7630970194650001	0.0	0.982942907938	0.982942907938	0.982942907938	0.982942907938	0.186318088596	0.300334117073	0.0
P09029				0.0		0.0	0.0	0.532492376265	0.975361276179			0.561073377993	0.0	0.0	0.0	0.0	0.0	0.0	0.0	0.0	0.0	0.247231755231	0.0	0.0	0.0	0.0	0.975361276179	0.142375239051	0.0	0.268275365037	0.0	0.0	0.0	0.0	0.0	0.0	0.421803126844	0.421803126844	0.0	0.0	0.0	0.0	0.0	0.0	0.0	0.0	0.536143664348	0.0	0.0
P09030						0.0	0.159781764376	0.0				0.122271272222	0.0															0.711632284795		0.127051767473					0.0					0.0	0.159781764376	0.0	0.281971520695	0.281971520695	0.281971520695	0.281971520695	0.0	0.201217794217	0.0
P09053				0.0		0.0	0.0	0.0	0.0			0.0	0.0	0.0	0.251472861194	0.0	0.0	0.0	0.0	0.0	0.0	0.0	0.0	0.0	0.0	0.0	0.0	0.0	0.0	0.0	0.0	0.0	0.0	0.0	0.0	0.0	0.0	0.0	0.0	0.0	0.0	0.669308442627	0.232116593776	0.232116593776	0.232116593776	0.232116593776	0.780668473981	0.0	0.669308442627
P09099				0.0		0.0	0.35597745425599997	0.360873777912	0.0			0.302986919272	0.233219496477													0.24099376427400002	0.0	0.0	0.24099376427400002	0.24099376427400002	0.24099376427400002	0.24099376427400002	0.214036971879	0.214036971879	0.0		0.0	0.0	0.0	0.0	0.35597745425599997	0.6736123739740001	0.359376987506	0.359376987506	0.359376987506	0.359376987506	0.0	0.24981068050799998	0.9906232014949999
P09126				0.0		0.0	0.573208380127	0.0	0.0			0.0	0.0		0.0		0.0	0.0	0.0		0.1356892944				0.0	0.0	0.0	0.0	0.0	0.0	0.0	0.0			0.0		0.367377063095	0.367377063095	0.367377063095	0.0	0.573208380127	0.861736131916	0.0	0.0	0.135005762969	0.0	0.0	0.971270974273	0.861736131916
P09127				0.14060695479000002		0.0	0.0	0.263136383681	0.0			0.233912606283	0.0		0.0	0.0	0.0	0.0	0.0						0.0	0.0	0.0	0.0	0.0	0.0	0.647123262078	0.647123262078	0.0	0.0	0.0		0.0	0.0	0.0	0.0	0.0	0.14060695479000002	0.0	0.0	0.14060695479000002	0.14060695479000002	0.138638708528	0.99	0.14060695479000002
P09147				0.99		0.0	0.0	0.0				0.0	0.0																				0.158746337709	0.158746337709					0.0		0.0	0.0	0.0	0.0	0.0	0.0	0.0	0.489622010762	0.0
P09148				0.99		0.0	0.0	0.265482936243				0.472831139119	0.649774767485									0.207351951975					0.731944218989				0.851284620704	0.851284620704	0.23156698546	0.23156698546			0.256306259559	0.256306259559	0.0	0.0	0.0	0.0	0.0	0.0	0.0	0.0	0.14446975667099998	0.0	0.0
P09151						0.287144445849	0.0	0.0	0.0			0.0	0.0			0.0										0.0				0.0			0.499670016876	0.499670016876			0.0	0.0	0.0	0.0	0.0	0.139891088118	0.0	0.0	0.0	0.646551202674	0.0	0.0	0.139891088118
P09152				0.0		0.0	0.0	0.222689768178	0.0			0.0	0.0		0.30116486213000004	0.0						0.853252716663				0.0	0.0	0.0	0.26932249875500003	0.26932249875500003	0.44598775115500006	0.44598775115500006	0.0	0.0	0.449694608625		0.0	0.0	0.991820017922	0.122271272222	0.0	0.146903685502	0.0	0.0	0.0	0.0	0.0	0.0	0.146903685502
P09153				0.9872166069700001		0.158871384932	0.999999					0.283810755337			0.731949057323		0.9794245807649999	0.9794245807649999	0.9794245807649999				0.0	0.122271272222	0.7097577524750001	0.0			0.0											0.622707226867			0.0	0.49237920966399995	0.49237920966399995	0.49237920966399995	0.853496071391	0.971270974273	0.917726249743
P09154
P09155				0.0		0.0	0.0	0.0	0.0			0.0	0.0			0.621867037144									0.618551654882		0.0						0.0	0.0	0.0		0.0	0.0	0.0	0.0	0.0	0.173735019075	0.0	0.0	0.0	0.0	0.0	0.08663592508089998	0.173735019075
P09158						0.271427158202	0.0	0.185267671621				0.177750482118	0.0							0.232415780456					0.550383351663		0.0	0.0	0.0	0.0	0.0	0.0	0.680098313837	0.680098313837	0.0			0.99			0.0		0.0	0.0	0.0	0.0	0.0	0.146110414073
P09162						0.0	0.0	0.0					0.0																												0.0
P09163						0.45879969928400005	0.0	0.39164652361100005	0.0			0.402203758926	0.0																						0.460162917635		0.28057503427700003	0.28057503427700003	0.28057503427700003	0.0	0.0	0.0	0.0	0.0	0.0	0.0	0.0	0.215497550232	0.0
P09169						0.0	0.329831480585	0.0				0.23516608585700002	0.0	0.150852926965	0.122271272222												0.0										0.0	0.0		0.15178062837200001	0.329831480585	0.0	0.0	0.0	0.0	0.0			0.0
P09184				0.99		0.8300060131	0.0	0.0	0.166302569826			0.127666672659	0.0	0.0	0.0	0.0	0.0	0.0	0.0	0.0	0.0	0.0	0.0	0.0	0.0	0.0	0.328184358006	0.0	0.0		0.0	0.0	0.0	0.0	0.0	0.504010605859			0.0		0.0	0.0	0.0	0.0	0.0	0.0	0.181943834181	0.0	0.0
P09323			0.450544222293	0.0		0.0	0.0	0.0	0.0	0.450544222293	0.450544222293	0.0	0.0	0.0	0.0	0.0	0.0	0.0	0.0	0.0	0.414570806933	0.0	0.0	0.0	0.0	0.0	0.0	0.0	0.0	0.0	0.0	0.0	0.18391071344700002	0.18391071344700002	0.0	0.0	0.0	0.0	0.0	0.122271272222	0.0	0.230562395392	0.563122323249	0.563122323249	0.911722607122	0.563122323249	0.181986161221	0.0	0.230562395392
P09348						0.0	0.122271272222	0.0				0.443414201238	0.0							0.0	0.369355824088	0.369355824088													0.0	0.0	0.0	0.0			0.0	0.0	0.0	0.0	0.0	0.0	0.0	0.122271272222	0.0
P09372				0.0		0.276261151777	0.0	0.0	0.0			0.0	0.0	0.0	0.0	0.0	0.0	0.0	0.0	0.0	0.0	0.0	0.0	0.0	0.0	0.0	0.0	0.0	0.0	0.0	0.0	0.0	0.0	0.0	0.0	0.0	0.0	0.0	0.0	0.0	0.0	0.0	0.0	0.0	0.0	0.0	0.0	0.0	0.0
P09373												0.0																														0.0	0.0	0.0	0.0	0.0	0.0	0.0	0.0
P09377				0.190560634056		0.34790686346	0.400304974391	0.0				0.36420602161	0.0	0.296080387094			0.307173997465	0.307173997465	0.307173997465		0.296080387094		0.414377287766		0.0			0.0					0.16630435344900002	0.16630435344900002		0.296080387094					0.400304974391	0.0	0.0	0.0	0.0	0.0		0.0	0.0
P09378				0.29603854235300003		0.0	0.0	0.0				0.0	0.0			0.0	0.0	0.0	0.0						0.0			0.0					0.0	0.0			0.0	0.0	0.0	0.0	0.0	0.466461313338	0.976954258126	0.976954258126	0.976954258126	0.976954258126	0.148190585428	0.275486381215	0.466461313338
P09391						0.23160968933						0.136972797657			0.175003639593													0.179968053406					0.0	0.0					0.0	0.0		0.0	0.0	0.0	0.0	0.0	0.136972797657		0.0
P09394				0.0		0.0	0.0	0.0				0.0	0.0			0.0								0.99	0.0			0.0			0.32879066332400003	0.32879066332400003	0.0	0.0	0.0		0.0	0.0	0.0	0.0	0.0	0.0	0.0	0.0	0.0	0.0	0.0	0.175337975948	0.0
P09424				0.0		0.0	0.0	0.0	0.29965160974300004			0.231757842449	0.0	0.0	0.0	0.0	0.0	0.0	0.0	0.0	0.29322689106600003	0.0	0.0	0.0	0.0	0.0	0.0	0.0	0.0	0.0	0.0	0.0	0.0	0.0	0.0	0.29322689106600003	0.0	0.0	0.0	0.0	0.300814322726	0.0	0.5637700875230001	0.5637700875230001	0.5637700875230001	0.5637700875230001	0.288239033637	0.0	0.0
P09546				0.212881370011		0.17135919692899998	0.311479182465	0.17135919692899998	0.0			0.164869611748	0.17135919692899998	0.122271272222		0.0					0.122271272222	0.325503180574				0.164869611748	0.0	0.0			0.576905543525	0.576905543525	0.604950849491	0.604950849491	0.311436894586	0.330862251589	0.0	0.778600979821	0.13199414248	0.158488113555	0.311479182465	0.585050129488	0.31847805713000005	0.31847805713000005	0.31847805713000005	0.31847805713000005	0.668419360671	0.719336023381	0.43623326783
P09549						0.0	0.0	0.0				0.0	0.0											0.251117843499													0.0	0.0	0.0		0.0						0.148977970771	0.49193102606899997
P09551						0.0	0.99	0.0				0.199038077249	0.0											0.0													0.0	0.0	0.0	0.0	0.0	0.0	0.0	0.0	0.0	0.0	0.0	0.122271272222	0.0
P09557				0.122271272222									0.0							0.0			0.0																		0.0		0.0			0.9969079762849999		0.323791012435
P09831				0.0		0.643428780488	0.0	0.7936993472239999				0.56207475463	0.0			0.0										0.296184196753		0.0	0.159041108273	0.159041108273	0.159041108273	0.159041108273	0.0	0.0	0.0		0.0	0.0	0.0	0.0	0.0	0.6738939587880001	0.0	0.0	0.0	0.0	0.17238812632	0.465502007998	0.6738939587880001
P09832				0.0		0.0	0.0	0.0	0.0			0.166378302436	0.0		0.292558867693	0.0											0.0	0.0	0.0	0.0	0.0	0.0	0.0	0.0	0.244976159118						0.0	0.143640757174	0.0	0.0	0.0	0.543302491932	0.166378302436	0.197285439716	0.143640757174
P09833				0.99		0.15435004496500002	0.15435004496500002	0.15435004496500002				0.0	0.15435004496500002																				0.14499801648900001	0.14499801648900001	0.14499801648900001		0.7049454140379999	0.230458049322	0.230458049322	0.230458049322	0.15435004496500002	0.29350075941500003	0.122570116578	0.122570116578	0.122570116578	0.122570116578	0.0		0.45940953325499995
P09835						0.971270974273	0.0	0.0				0.255677150573	0.0				0.365158084253	0.365158084253	0.365158084253														0.249970903851	0.249970903851			0.13356595704500002	0.13356595704500002	0.13356595704500002		0.0	0.122271272222	0.122271272222	0.122271272222	0.122271272222	0.122271272222	0.404005311395	0.0	0.122271272222
P09836						0.0	0.0	0.199007411749				0.0	0.0			0.0										0.0							0.0	0.0	0.0		0.0	0.0	0.618012080575	0.618012080575	0.0	0.0	0.157874300058	0.0	0.157874300058	0.157874300058	0.0	0.0	0.0
P09980				0.0		0.23294160190000002	0.0	0.0	0.0			0.0	0.0	0.0	0.971270974273	0.0	0.0	0.0	0.0	0.0	0.0	0.0	0.0	0.0	0.0	0.0	0.0	0.0	0.574968002048	0.574968002048	0.574968002048	0.574968002048	0.0	0.0	0.0	0.0	0.0	0.0	0.465610089816	0.0	0.0	0.316417703619	0.316417703619	0.316417703619	0.316417703619	0.316417703619	0.0	0.0	0.316417703619
P09996						0.0	0.0	0.0				0.653235777588	0.19926476879500002	0.465807174978		0.0					0.465807174978		0.465807174978													0.465807174978					0.0	0.0	0.0	0.0	0.0	0.0		0.0	0.0
P0A698				0.189238044139		0.0	0.122271272222	0.0				0.269345179479	0.0																												0.122271272222		0.247539579253			0.247539579253		0.8168069091519999
P0A6A0						0.0	0.0	0.588300314849					0.0																		0.146074513195	0.146074513195									0.0	0.0	0.0	0.0	0.0	0.0	0.158585972349	0.0	0.0
P0A6A3																																											0.213516367734			0.213516367734
P0A6A6									0.19021937551600002			0.342661478566				0.373899001236				0.24649005969300003						0.323953031731							0.186321237	0.186321237	0.971270974273				0.7545371919570001
P0A6A8
P0A6B4						0.18006041256299998						0.412129404497																0.9171741890289999	0.34977756351499995												0.993957053188							0.0
P0A6B7																								0.226373466023																			0.514709808192
P0A6C1				0.350184452685		0.406632893424	0.0	0.0	0.0				0.0	0.38658187152400003		0.0						0.0			0.294024253947	0.0	0.623941910864	0.0	0.438395825886						0.0	0.18854764291499998	0.0	0.0	0.0	0.0	0.0	0.5147330507119999	0.0	0.0	0.0	0.0	0.0	0.0	0.5147330507119999
P0A6C5								0.175543971579					0.0																								0.36949705946999994	0.36949705946999994	0.122271272222	0.36949705946999994		0.122271272222							0.122271272222
P0A6C8						0.0	0.0						0.0																												0.0	0.0	0.0	0.0	0.0	0.0	0.0	0.25736015949700003	0.0
P0A6D0				0.659108426085		0.0	0.0	0.0					0.0																											0.227969517023	0.153583185874
P0A6D3				0.0		0.0	0.25650458160100004	0.167727772431	0.0				0.0														0.0	0.0							0.0					0.139165463263	0.0	0.14359679565400002	0.470902468637	0.470902468637	0.470902468637	0.470902468637	0.319834093921	0.122271272222	0.14359679565400002
P0A6D5								0.128444460197				0.25864121073	0.0													0.0		0.18653173739		0.99					0.0		0.0	0.0	0.127299396206	0.0			0.17196047557900002	0.17196047557900002	0.17196047557900002	0.17196047557900002	0.284024047146	0.354824423299
P0A6D7
P0A6E1						0.164575910774															0.24281031525199998															0.24281031525199998						0.22824656530999998	0.22789570333200002	0.22789570333200002	0.22789570333200002	0.22789570333200002			0.22824656530999998
P0A6E4				0.0					0.0			0.112580748936	0.122271272222													0.430422505062	0.0	0.0					0.0	0.0	0.0		0.0	0.0	0.0	0.0							0.0
P0A6E6																														0.122271272222
P0A6E9						0.0	0.0	0.0					0.0				0.0	0.0	0.0						0.0										0.211507204062	0.532221654483	0.0	0.0	0.0	0.0	0.0	0.0	0.0	0.99	0.0	0.99		0.0	0.0
P0A6F1						0.0	0.0	0.0					0.0	0.0	0.0	0.122271272222	0.0	0.0	0.0		0.0	0.0	0.0	0.0				0.0	0.0		0.0	0.0	0.264756880372	0.264756880372	0.241078110288	0.0					0.0	0.0	0.0	0.0	0.0	0.0		0.609610968931	0.0
P0A6F3						0.321467685592	0.148201622718						0.148201622718																0.289489300008												0.148201622718		0.122271272222	0.122271272222	0.122271272222	0.122271272222
P0A6F5					0.174749148921																															0.2462941166
P0A6F9
P0A6G3												0.157734524718												0.0									0.16577555084	0.16577555084			0.0	0.0	0.0				0.0	0.0	0.0	0.0		0.19635915521699998
P0A6G5						0.0	0.0	0.0	0.0				0.0			0.35624379347499996										0.0	0.0	0.17076292824	0.236489224924	0.236489224924	0.236489224924	0.236489224924	0.338153631439	0.338153631439	0.578041635034		0.340929516972	0.340929516972	0.578041635034	0.578041635034	0.0	0.0	0.0	0.0	0.0	0.0	0.314488179026	0.34668795962399995	0.0
P0A6G7												0.99																					0.323946884313	0.323946884313
P0A6H1																												0.472902105405											0.836213808512					0.173017970664
P0A6H5						0.0	0.0	0.0					0.0																										0.25922140939800004	0.25922140939800004	0.0	0.0	0.0	0.0	0.0	0.0		0.0	0.0
P0A6H8												0.707147581485											0.216856870975	0.570181088558			0.155992229409								0.164984863692
P0A6I0								0.0
P0A6I3																																												0.122271272222			0.160116904137	0.0
P0A6I6					0.17558734934	0.0	0.0	0.41909770729199997					0.0	0.0		0.160191398302				0.160191398302	0.0	0.0	0.0			0.0		0.0	0.0	0.0	0.0	0.0				0.0					0.0		0.191355851188	0.191355851188	0.191355851188	0.191355851188	0.0	0.0
P0A6I9							0.122271272222	0.0					0.0																						0.355520219909						0.122271272222	0.0	0.0	0.0	0.0	0.0	0.0	0.0	0.0
P0A6J1						0.0	0.0	0.0					0.0	0.0	0.0					0.0	0.0		0.0				0.0	0.0	0.0	0.0	0.0	0.0				0.0					0.0	0.0	0.0	0.0	0.0	0.0			0.0
P0A6J3						0.0	0.0	0.0					0.0													0.165163011223											0.0	0.0	0.0	0.0	0.0		0.282348922875	0.282348922875	0.282348922875	0.282348922875
P0A6J5						0.0588687067604							0.0588687067604							0.5832078272110001																	0.855390220854									0.99	0.46667987452
P0A6J8						0.17841855195	0.0	0.0				0.802500034962	0.0															0.167588104975					0.209410936967	0.209410936967							0.0
P0A6K1						0.644815303395	0.356259178923	0.17135696353100002								0.235398556914																									0.356259178923						0.176214055284
P0A6K3																										0.161432179339																0.0	0.0	0.0	0.0	0.0		0.0	0.0
P0A6K6				0.0									0.18276994451200002		0.0		0.0	0.0	0.0		0.0		0.0			0.0					0.0	0.0				0.0
P0A6L0				0.0		0.0	0.0	0.0	0.0			0.0		0.0	0.0	0.0	0.0	0.0	0.0		0.0	0.0	0.0	0.0		0.0	0.0	0.0	0.0	0.0	0.0	0.0	0.0	0.0	0.0	0.0	0.0	0.0	0.0	0.0		0.596675990064	0.0	0.0	0.0	0.0	0.21176366032699998		0.596675990064
P0A6L2				0.0		0.0	0.0	0.0	0.0			0.0	0.0				0.0	0.0	0.0				0.122271272222	0.0	0.0	0.0	0.0						0.0	0.0	0.0		0.0	0.0	0.0	0.0	0.0	0.0	0.0	0.0	0.0	0.0	0.0	0.0	0.0
P0A6L4						0.127046998879							0.181362895043																								0.279852101708	0.279852101708		0.279852101708		0.18111747041499998	0.18111747041499998	0.18111747041499998	0.18111747041499998	0.18111747041499998			0.18111747041499998
P0A6L7						0.0	0.177071582495	0.122271272222	0.0				0.37521888490099997		0.495126835699	0.0										0.0	0.0	0.8435709843320001							0.0						0.177071582495	0.187349085369	0.44666152706	0.329215425048	0.329215425048	0.329215425048		0.122271272222	0.187349085369
P0A6L9																								0.0		0.23131073000100003							0.0	0.0			0.0	0.0	0.0	0.0
P0A6M2						0.21266738184599998	0.0	0.0					0.0			0.0																					0.0	0.0	0.0		0.0	0.17007279513	0.17007279513	0.17007279513	0.17007279513	0.99			0.17007279513
P0A6M4						0.157965633878							0.157965633878																													0.38875941302100003	0.38875941302100003	0.38875941302100003	0.38875941302100003	0.38875941302100003		0.39504494677	0.38875941302100003
P0A6M8																																																0.0
P0A6N4
P0A6N8	0.99																								0.24560640550500001
P0A6P1																													0.332916805708				0.24249110854000003	0.24249110854000003	0.222552391962						0.844295725803
P0A6P5						0.0	0.0	0.0					0.0			0.225668383002												0.225668383002									0.225668383002	0.225668383002			0.0		0.0	0.0	0.0	0.0			0.0
P0A6P7												0.0
P0A6P9																																															0.235602386289
P0A6Q3						0.0	0.0	0.0					0.0			0.416899824524																									0.0	0.122271272222							0.122271272222
P0A6Q6									0.469502014856
P0A6R0				0.0				0.79135357588	0.0																		0.0	0.0											0.0				0.18772471286800002			0.18772471286800002			0.335103111088
P0A6R3
P0A6S0							0.188113978875																							0.431950334946											0.188113978875	0.0	0.99	0.131554173475	0.131554173475	0.131554173475			0.0
P0A6S3						0.0	0.0	0.131773285574	0.0			0.180398103264	0.0													0.0	0.0	0.0					0.323776070142	0.323776070142	0.0						0.0	0.0	0.99				0.587874980287		0.0
P0A6S5						0.0	0.0	0.0					0.0																				0.695578339642	0.695578339642							0.0
P0A6S7																				0.252570171749								0.486643507219													0.598122009087							0.42156502175
P0A6T1					0.122271272222	0.0	0.0	0.0	0.0				0.0																								0.278244619142	0.278244619142	0.0	0.0	0.0	0.0	0.0	0.0	0.0	0.0			0.0
P0A6T3				0.99		0.38025792616899995	0.0		0.17267710072															0.33423272959						0.613137986966			0.15250600030300002	0.15250600030300002						0.237628922251	0.0	0.255336394589	0.255336394589	0.255336394589	0.255336394589	0.255336394589			0.255336394589
P0A6T5																																																0.236246101136
P0A6T9						0.0	0.0	0.0					0.698914039003													0.171781117132											0.24013285130399997	0.24013285130399997			0.0		0.122271272222	0.122271272222	0.122271272222	0.122271272222	0.250301091465
P0A6U3				0.153678043115				0.19128710765299997				0.170623293828								0.361875563602								0.313944282868							0.152164515086							0.275648482507							0.275648482507
P0A6U5																	0.400555198698	0.400555198698	0.400555198698									0.138545284814	0.6675292175750001													0.42760827846999994	0.42760827846999994	0.42760827846999994	0.42760827846999994	0.42760827846999994		0.0	0.42760827846999994
P0A6U8																															0.971270974273	0.971270974273
P0A6V1																																										0.149146591502							0.149146591502
P0A6V5						0.0		0.0				0.192498032994	0.0							0.470517159659																						0.0	0.0	0.0	0.0	0.0	0.122271272222		0.0
P0A6V8						0.0	0.0	0.0					0.36156833453299997											0.99											0.0		0.21660055039999998	0.21660055039999998			0.0	0.0	0.300632420735	0.300632420735	0.300632420735	0.300632420735		0.0	0.0
P0A6W0				0.196564440861		0.99							0.231338767278																						0.158141063649
P0A6W3						0.0	0.0	0.0				0.0																			0.303609460401	0.303609460401									0.0	0.0	0.0	0.0	0.0	0.0	0.0	0.444075224006	0.0
P0A6W5
P0A6W9												0.450060423328			0.122271272222									0.0		0.0									0.0		0.0	0.0	0.7087289928880001	0.0	0.772195726963	0.0	0.0	0.0	0.0	0.0		0.145795993073	0.0
P0A6X1				0.0		0.0	0.0	0.971270974273	0.0				0.971270974273			0.0						0.5050438706629999					0.0	0.0					0.0	0.0	0.0		0.0	0.0	0.0	0.0	0.0	0.0	0.0	0.0	0.0	0.0	0.510997266628	0.284155796484	0.0
P0A6X3
P0A6X7									0.122271272222
P0A6Y1
P0A6Y5													0.450918158521																													0.6432634390950001	0.149844972706	0.149844972706	0.149844972706	0.149844972706		0.194791135804	0.6432634390950001
P0A6Y8									0.228117512713
P0A6Z1				0.128449276715			0.0	0.0					0.0			0.48266580978600004								0.0		0.551025525267					0.80570383763	0.80570383763	0.0	0.0					0.300066242679		0.0	0.17336324768599998	0.0	0.0	0.0	0.0		0.5286348670009999	0.17336324768599998
P0A6Z3						0.456942662213	0.17759578680500002										0.122271272222	0.122271272222	0.122271272222			0.236669069773																	0.0	0.0			0.159738579147	0.159738579147	0.159738579147	0.159738579147	0.18033634937800003	0.6992010278049999
P0A6Z6																																										0.122271272222							0.122271272222
P0A700						0.0	0.0	0.0					0.0																												0.0								0.971270974273
P0A703				0.0		0.0	0.0	0.0				0.180995767713	0.0									0.0											0.0	0.0						0.0	0.0	0.0							0.0
P0A705						0.288053253642	0.0	0.0					0.0																				0.17066031390500003	0.17066031390500003			0.416944939427			0.15625961534000002	0.0
P0A707
P0A710						0.0	0.0	0.0					0.331874756983																		0.154251392576	0.154251392576							0.150854586608		0.0	0.0	0.0	0.0	0.0	0.0			0.0
P0A712												0.5852970967050001					0.122271272222	0.122271272222	0.122271272222						0.122271272222	0.122271272222							0.0	0.0								0.99	0.0	0.0	0.0	0.0			0.0
P0A715					0.868551829244							0.199795831536
P0A717																																						0.856985618917
P0A720						0.0	0.45161164388	0.0				0.41057781408	0.0																												0.612391289105	0.0	0.0	0.0	0.0	0.0		0.0	0.0
P0A722												0.224437041337
P0A725																										0.673192726868													0.160545065194
P0A729							0.493183157392					0.0													0.292638939126				0.51419446811												0.493183157392			0.440418394005	0.440418394005		0.495812623216
P0A731						0.0	0.0	0.0					0.0																												0.0	0.0							0.0
P0A734																																														0.99
P0A738									0.282931895647				0.17545494493500002												0.122271272222		0.282931895647															0.49187833190700003							0.49187833190700003
P0A742						0.0	0.0						0.0																								0.0	0.0			0.0
P0A744						0.0	0.8466731468850001	0.48435979249600003				0.693015437524	0.8466731468850001		0.16831948252999998	0.432082267527															0.99		0.0	0.0			0.229078882542	0.229078882542	0.229078882542		0.8466731468850001	0.7840966480730001	0.0	0.0	0.0	0.0		0.0	0.7840966480730001
P0A746						0.38045721765900004		0.20994819268800002	0.0							0.0											0.0	0.0		0.13490392937100001										0.0
P0A749	0.917049860354											0.20974185482299998				0.22985928584600002																															0.149973522376
P0A752						0.14245623969	0.0	0.14245623969				0.145915305875	0.14245623969																		0.20136675444600002	0.20136675444600002									0.0
P0A754												0.295423803222		0.188072826662						0.845250476277						0.0	0.0		0.21094750667599999	0.0			0.0	0.0	0.0				0.166367189448								0.0
P0A756						0.0							0.0							0.352704912883					0.352704912883										0.459473067314													0.150516117667
P0A759							0.122271272222						0.34224146267899996	0.6855732478509999								0.199255972333											0.6855732478509999	0.6855732478509999		0.6855732478509999					0.122271272222
P0A761				0.0					0.0			0.31032492964				0.0										0.0	0.0	0.122271272222							0.0								0.5641379427250001	0.5641379427250001	0.5641379427250001	0.5641379427250001	0.416670980405	0.126837756023
P0A763						0.305855335301	0.0	0.305855335301					0.0																												0.0	0.0	0.0	0.0	0.0	0.0			0.0
P0A766												0.971270974273
P0A769				0.160096495209				0.200045008098	0.160096495209				0.546918419735			0.160096495209							0.296125223464				0.160096495209	0.45735989623499995	0.160096495209	0.160096495209	0.160096495209	0.160096495209															0.216515807992
P0A772																								0.0	0.284681585203										0.35403065412100004		0.0	0.99	0.0	0.0			0.161554475802	0.161554475802	0.161554475802	0.161554475802		0.0
P0A776
P0A780
P0A784							0.5046797695440001	0.182415239782				0.348134423375															0.198327382692								0.198327382692							0.288145175281							0.288145175281
P0A786													0.0	0.0		0.0													0.283985510309								0.9747837087989999	0.122271272222	0.227404654513				0.971270974273
P0A790																														0.6710441304510001
P0A794						0.0	0.0	0.0					0.0															0.0	0.0	0.0	0.0	0.0	0.0	0.0							0.0	0.0	0.0	0.0	0.0	0.0	0.0	0.313487640518	0.0
P0A796							0.0	0.0																																	0.0
P0A799									0.20603830835200002			0.299738260157																							0.299044633146
P0A7A2						0.0		0.0					0.0									0.4319928314								0.18807549184500003											0.0	0.46064642168000003	0.0	0.0	0.0	0.0			0.46064642168000003
P0A7A5						0.0	0.0																																		0.0	0.5453696876690001	0.263980903713	0.263980903713	0.263980903713	0.263980903713			0.5453696876690001
P0A7A7												0.233129059391														0.234722484294		0.127711189822																				0.8306875112450001
P0A7A9				0.0		0.0	0.0	0.0				0.162715163397	0.0	0.0	0.0	0.0	0.0	0.0	0.0	0.0	0.0	0.0	0.0	0.0		0.0	0.0	0.0	0.0	0.0	0.0	0.0	0.0	0.0	0.0	0.0			0.0	0.0	0.0	0.0	0.0	0.7455611554960001	0.7455611554960001	0.0	0.0		0.0
P0A7B1						0.752941939419	0.0	0.0					0.0														0.34941725870800006										0.971270974273				0.0
P0A7B3						0.0	0.0	0.0				0.46412903858599996	0.0																												0.0	0.140488923866	0.27362862456099996	0.27362862456099996	0.27362862456099996	0.27362862456099996			0.140488923866
P0A7B5														0.99																												0.99
P0A7B8						0.231276425706
P0A7C2																												0.181707770592																				0.232433229115
P0A7C6						0.21886188389800001	0.0	0.0																				0.467815595079							0.122271272222						0.0						0.122271272222
P0A7C8												0.14373323382099998											0.338048082451								0.41157315123000004	0.41157315123000004
P0A7D1																																	0.971270974273	0.971270974273					0.38146981399400004								0.243511402341	0.5605365450450001
P0A7D4
P0A7D7
P0A7E1						0.0	0.0	0.450365073065					0.0																											0.8792650233930001	0.0	0.473270210552	0.0	0.0	0.0	0.0		0.0	0.473270210552
P0A7E3												0.0																					0.0	0.0	0.675453846696		0.0	0.0	0.31965110450399997	0.0		0.675453846696	0.675453846696	0.675453846696	0.675453846696	0.675453846696			0.675453846696
P0A7E5		0.386551756492														0.122271272222
P0A7E9
P0A7F3																																			0.20577233373599998				0.19519003109400002				0.152128823974	0.152128823974	0.152128823974	0.152128823974	0.646539470426	0.354874830626
P0A7F6						0.0	0.0	0.0					0.16318355340500001																									0.99			0.0	0.0							0.0
P0A7F9						0.383649381636	0.158631359158	0.0				0.0	0.49230268665700005		0.858541396843																										0.158631359158	0.279500123805	0.0	0.0	0.0	0.0		0.16806127705499999	0.279500123805
P0A7G2
P0A7G6					0.47302294018799995																			0.216655030383															0.159792689195
P0A7H0																																								0.216827869336		0.16556968943800002	0.171214463865	0.171214463865	0.171214463865	0.171214463865
P0A7H3								0.0	0.0				0.296804165039											0.7403268087720001				0.0	0.0		0.0	0.0	0.0	0.0	0.0		0.0	0.0	0.0	0.0		0.231579349351	0.0	0.0	0.0	0.0	0.0		0.231579349351
P0A7H6								0.126214140755
P0A7I0						0.529290817391									0.122271272222		0.752596862702	0.752596862702	0.752596862702			0.223756305091			0.30409330928000006										0.301384201551
P0A7I4							0.0		0.0					0.0	0.0	0.0	0.0	0.0	0.0		0.0	0.0	0.0	0.0		0.0	0.0	0.971270974273	0.0	0.0	0.0	0.0	0.0	0.0	0.122271272222	0.0	0.0	0.0	0.0	0.0								0.16905849271600001
P0A7I7						0.0	0.0	0.0					0.0																												0.0	0.546962784014							0.546962784014
P0A7J0						0.0	0.0	0.0					0.0									0.370260747722															0.31207128517099997				0.122271272222	0.0					0.40375867414800004	0.122271272222	0.0
P0A7K2						0.200112827949
P0A7K6																																								0.122271272222
P0A7L0					0.29538857376999994			0.0															0.132241706184
P0A7L3
P0A7M2																																										0.881188814102
P0A7M6																																					0.225576992392	0.225576992392
P0A7M9
P0A7N1	0.99				0.99				0.27336693318599997															0.99	0.0	0.0					0.99	0.99	0.99	0.99			0.0	0.0	0.0	0.0		0.99
P0A7Q1
P0A7R1
P0A7R9
P0A7S3	0.335029880628
P0A7S9
P0A7T3																														0.219706555318
P0A7V0									0.0																		0.0										0.0	0.0	0.0	0.0
P0A7V3																						0.220341689532
P0A7V8
P0A7W1				0.341413586014
P0A7W7
P0A7X6																																			0.44643508558600004
P0A7Y0																																	0.224512877121	0.224512877121
P0A7Y4							0.0	0.0	0.204158428359				0.0												0.28321453346500003																0.0
P0A7Y8												0.250139079112	0.207232793346
P0A7Z0
P0A7Z4
P0A800
P0A805
P0A809				0.20460715432					0.0															0.0		0.0	0.0		0.0	0.0	0.0	0.0
P0A812							0.0																																		0.0	0.0	0.0	0.0	0.0	0.0		0.0	0.0
P0A814																										0.122271272222	0.152849550497
P0A817																												0.155058276975		0.37451046909100005
P0A821	0.5113001690969999					0.24311178597199998	0.7569085314380001	0.167460610748					0.0									0.652859499368					0.6712864428540001						0.690850946172	0.690850946172							0.0	0.0	0.170769896664	0.170769896664	0.170769896664	0.170769896664	0.35210918932999996	0.0	0.0
P0A823				0.23057502932399998		0.0	0.0	0.998209923128					0.0			0.71130298434									0.23057502932399998																0.0	0.0	0.0	0.0	0.0	0.0		0.0	0.0
P0A825												0.258137647729				0.128127604634																																0.0
P0A828						0.0	0.0	0.0				0.0	0.0													0.0							0.0	0.0	0.0		0.0	0.0	0.0	0.0	0.0	0.0	0.35068100592699997	0.35068100592699997	0.35068100592699997	0.35068100592699997	0.0	0.0	0.0
P0A830	0.194019456816			0.144139178617								0.164028331895																										0.99
P0A832																										0.227886582197															0.122271272222
P0A836							0.0						0.0																				0.17495495733199998	0.17495495733199998							0.0	0.17495495733199998							0.17495495733199998
P0A840								0.23706974545200002																																0.153977996074			0.553893358459	0.553893358459	0.553893358459	0.553893358459
P0A843				0.15695292795399998
P0A847																												0.754512328611													0.122271272222							0.412458041802
P0A850							0.0						0.0								0.16893262568																				0.0
P0A853							0.273678013268		0.58006768078			0.350466198486																			0.6154063698610001	0.6154063698610001							0.256702249892		0.273678013268	0.134323284758						0.199230299149	0.134323284758
P0A855
P0A858																														0.122271272222
P0A862						0.169333159341																													0.28495161376899997				0.329941896391	0.226524695403			0.15953281535	0.99	0.15953281535	0.15953281535
P0A867						0.0																																				0.0	0.0	0.0	0.0	0.0		0.18840486573100002	0.0
P0A870				0.0		0.0	0.0	0.0	0.0				0.0		0.0		0.0	0.0	0.0		0.0		0.0	0.0		0.0		0.0	0.0	0.0	0.0	0.0				0.0	0.0	0.0	0.0	0.1385744851	0.0	0.0	0.0	0.0	0.0	0.0		0.0	0.0
P0A873						0.385050063133																				0.475438004357	0.235445271652															0.400475599512						0.0
P0A877						0.203000911602	0.0	0.0				0.639914008714	0.0																								0.0	0.0	0.0	0.0	0.0	0.300462410861	0.7812169894419999	0.7812169894419999	0.7812169894419999	0.7812169894419999	0.0	0.0	0.300462410861
P0A879				0.136853258659		0.0	0.0	0.0				0.0	0.122271272222			0.28691851731199997													0.269983954294	0.122271272222	0.252806097977	0.252806097977								0.306997672747	0.0	0.0	0.0	0.0	0.0	0.0	0.0	0.70338792347	0.0
P0A881						0.0		0.0					0.0																												0.0
P0A884				0.259895131485					0.0							0.519270573126											0.0	0.0							0.0
P0A887				0.475767570389		0.0	0.0	0.122271272222					0.0	0.237812194997							0.237812194997		0.237812194997													0.237812194997					0.0
P0A890																																																0.0
P0A894
P0A898				0.127681842263		0.609932947815	0.0	0.0				0.8218502657969999	0.0			0.127681842263																			0.127681842263						0.0		0.603162131784	0.603162131784	0.603162131784	0.603162131784
P0A8A0				0.0		0.0	0.0	0.0	0.0			0.0	0.0							0.0	0.0					0.0			0.0	0.0	0.0	0.0	0.43917388635399995	0.43917388635399995			0.0	0.0	0.0	0.0	0.0	0.0	0.0	0.0	0.0	0.0		0.0	0.0
P0A8A2								0.182395205088	0.0			0.144854006534				0.0	0.0	0.0	0.0	0.0				0.20851733150600002		0.0	0.0	0.0					0.0	0.0			0.0	0.0				0.230038735523							0.230038735523
P0A8A4																																											0.164649628852	0.164649628852	0.164649628852	0.164649628852
P0A8A8
P0A8B2				0.0								0.619812574125	0.0																				0.0	0.0			0.216426361955	0.216426361955				0.0	0.0	0.775899151077		0.0	0.846035057732		0.0
P0A8B5
P0A8C1																																										0.0	0.0	0.0	0.0	0.0			0.0
P0A8C4													0.122271272222																											0.205777136587
P0A8C8												0.99																					0.99	0.99
P0A8D0
P0A8D3						0.15150631945999998										0.0	0.0	0.0	0.0						0.0	0.0	0.0	0.0	0.0	0.0	0.0	0.0	0.0	0.0	0.0								0.461240555524	0.461240555524	0.461240555524	0.461240555524		0.193561358382
P0A8D6									0.356867236857														0.99			0.7343773405640001	0.356867236857	0.356867236857					0.43550389801399997	0.43550389801399997	0.0		0.0	0.0	0.0	0.0		0.557897205082						0.9077007306899999	0.557897205082
P0A8D9							0.7060691257449999						0.5529614962780001												0.15092885286				0.417803979296	0.177063153167											0.7060691257449999
P0A8E1				0.0					0.0				0.122271272222														0.0	0.0							0.99				0.0				0.664387848575	0.664387848575	0.664387848575	0.664387848575
P0A8E5						0.0	0.0																												0.136676335648						0.0							0.0
P0A8E7						0.14512996615999998																		0.648998353154			0.509936308453
P0A8F0
P0A8F4														0.122271272222														0.194685091305
P0A8F8						0.340093320303	0.601472862897						0.22833940601599997															0.373560189069							0.180024001485						0.601472862897	0.504408569088
P0A8G0				0.0																0.205723731085		0.161899449836								0.0			0.16645158129	0.16645158129			0.135808917715	0.135808917715				0.122271272222	0.6096994268429999				0.352991446774	0.254421071535	0.122271272222
P0A8G3												0.6693786785170001																									0.0	0.0
P0A8G6												0.372050415849																														0.29412013839							0.29412013839
P0A8G9																															0.552784320348	0.552784320348
P0A8H3						0.0																		0.217339988899									0.0	0.0	0.0								0.0	0.0	0.0	0.0
P0A8H6						0.244882449098	0.0	0.24130227766999998	0.0			0.170197723721			0.236754662944		0.236754662944	0.236754662944	0.236754662944						0.236754662944		0.0	0.0	0.236754662944	0.236754662944	0.236754662944	0.236754662944									0.0	0.138521617733	0.138521617733	0.138521617733	0.138521617733	0.138521617733	0.0		0.138521617733
P0A8H8							0.144138877706																																		0.144138877706
P0A8I1				0.163938686544								0.130284686638															0.5479292904640001								0.0		0.0	0.0	0.0				0.0	0.0	0.0	0.0	0.181495931288	0.0
P0A8I3				0.0		0.0	0.0	0.0	0.0			0.0	0.0	0.0	0.0	0.0	0.0	0.0	0.0		0.0		0.0	0.0		0.0	0.148840976623	0.0	0.0	0.0	0.0	0.0	0.0	0.0	0.148840976623	0.0	0.359679701365	0.359679701365	0.0	0.359679701365	0.0	0.0	0.0	0.0	0.0	0.0	0.158240750303	0.174887444375	0.0
P0A8I5						0.0	0.0	0.0				0.275421664606	0.0																										0.146082102647		0.0		0.321892457078	0.321892457078	0.321892457078	0.321892457078	0.275421664606	0.0
P0A8I8																						0.122271272222							0.246183297949
P0A8J2						0.0		0.0	0.612665214807			0.163017920984	0.336504655076			0.20082587753400002						0.0		0.171782581404											0.0					0.18410827315699999	0.0		0.0	0.0	0.0	0.0		0.479541018582
P0A8J4
P0A8J8												0.291006383501				0.144268911255																										0.36238677611299996	0.20082137073399997	0.20082137073399997	0.20082137073399997	0.20082137073399997			0.36238677611299996
P0A8K1					0.788077583821				0.174517774419				0.0																						0.17394960779899998		0.157292379165	0.157292379165	0.157292379165		0.227232718601	0.566138773664	0.122271272222	0.122271272222	0.122271272222	0.122271272222			0.566138773664
P0A8K5							0.122271272222																																		0.122271272222
P0A8K8																														0.377567902796	0.547249993337	0.547249993337											0.162760967943	0.162760967943	0.162760967943	0.162760967943
P0A8L1
P0A8L5				0.46959944248		0.218337722203	0.0	0.0					0.0								0.8609341867139999												0.201699415519	0.201699415519	0.201699415519	0.8609341867139999				0.210102588199	0.0					0.99
P0A8L7
P0A8M0												0.41281954006800003												0.25677451740400004						0.181621639893
P0A8M3								0.251763713233	0.0			0.205082342379															0.0	0.0									0.0	0.0	0.0	0.0
P0A8M6
P0A8N0						0.0	0.0	0.0					0.0		0.363146664366																		0.0	0.0							0.0	0.05541419716990001					0.0		0.05541419716990001
P0A8N3												0.221488157755					0.122271272222	0.122271272222	0.122271272222						0.122271272222								0.21224521603100002	0.21224521603100002	0.556552937696		0.0	0.0	0.0	0.0		0.30290459380600004							0.30290459380600004
P0A8N5				0.122271272222		0.0	0.0	0.175534178002					0.0				0.99	0.99	0.99									0.99							0.141872879994						0.0	0.0	0.134538248741	0.99	0.134538248741	0.134538248741		0.0	0.0
P0A8N7																										0.0	0.0	0.0					0.0	0.0	0.0
P0A8P1						0.129024473663	0.0	0.57507873283				0.16287225877999997	0.0															0.0	0.0	0.0	0.0	0.0			0.0						0.0	0.0	0.0	0.0	0.0	0.0			0.0
P0A8P3							0.0	0.238751928981					0.0									0.246796887814					0.25426642876600003													0.21742972814	0.0
P0A8P6				0.0				0.0				0.629025218565	0.405558794001													0.0		0.0			0.140760393298	0.140760393298	0.0	0.0													0.0	0.5686798891629999
P0A8P8									0.675207610994																	0.176464010617	0.675207610994	0.7770354820119999															0.24405038803000004	0.0	0.0	0.24405038803000004
P0A8Q0						0.326979706323		0.326979706323																															0.152459442884									0.528356419961
P0A8Q3									0.0																												0.0	0.0	0.0	0.0
P0A8Q6
P0A8R0																0.245505344136
P0A8R4																										0.0									0.19156362718199998		0.0	0.0		0.0		0.23999989894999998							0.23999989894999998
P0A8R7												0.122271272222																					0.7428856670999999	0.7428856670999999	0.6927673973649999		0.0	0.0	0.0	0.0		0.39205984385	0.22959228043299998	0.22959228043299998	0.22959228043299998	0.22959228043299998	0.25300283395100004		0.39205984385
P0A8R9						0.0	0.0	0.201591669768				0.0	0.0																								0.0	0.0	0.0	0.0	0.0		0.0	0.0	0.0	0.0	0.0	0.0
P0A8S1																																											0.0	0.0	0.0	0.0
P0A8S5
P0A8S9												0.166028701788
P0A8T1						0.354383987046		0.354383987046																						0.38266938467100003					0.717076586178		0.22979584591899999	0.22979584591899999					0.249458164293	0.249458164293	0.249458164293	0.249458164293
P0A8T5				0.99		0.0	0.0	0.0	0.0					0.0						0.0	0.0	0.0	0.0	0.0	0.0			0.99	0.0	0.639986514585	0.0	0.0			0.0		0.80259137332	0.80259137332	0.0	0.0	0.0	0.99	0.0	0.0	0.0	0.0	0.289035922696	0.0	0.99
P0A8T7					0.498229497598	0.0	0.0	0.0					0.8465390456919999																												0.855305726198	0.0	0.0	0.0	0.0	0.0			0.0
P0A8U0						0.25832620749699997						0.20723617729200003																			0.17457817210499998	0.17457817210499998																0.0
P0A8U2																													0.168397846692																		0.122271272222
P0A8U6
P0A8V0						0.0	0.0	0.0				0.43579769993	0.245571136666			0.0								0.0		0.0											0.392708260882	0.392708260882			0.0	0.345046742108	0.0	0.0	0.0	0.0	0.0	0.0	0.345046742108
P0A8V2						0.145522944344						0.971270974273
P0A8V6																													0.428142231453																	0.99
P0A8W0				0.0		0.0	0.0					0.0	0.0													0.0		0.0		0.38930810824600004			0.22003541571	0.22003541571	0.0		0.0	0.0			0.0	0.0	0.122271272222	0.122271272222	0.122271272222	0.122271272222		0.0	0.0
P0A8W2						0.0	0.0	0.0					0.0																												0.0		0.971270974273	0.0	0.0	0.0	0.0	0.0
P0A8W5																																											0.212178818892	0.212178818892	0.212178818892	0.212178818892
P0A8W8
P0A8X0							0.0	0.0					0.0																						0.164863653172						0.0
P0A8X2						0.9755173162530001	0.612004816699	0.0	0.17928001752300002				0.133164409776	0.578007066198													0.529706951957	0.17928001752300002					0.62200420717	0.62200420717	0.28884869302						0.612004816699		0.971270974273	0.971270974273	0.971270974273	0.971270974273
P0A8X4									0.0																		0.0	0.0							0.0					0.0
P0A8Y1						0.0	0.0	0.0	0.0				0.0	0.0	0.416507106003	0.0	0.0	0.0	0.0		0.0	0.0	0.0	0.0		0.0		0.0	0.0	0.0	0.0	0.0			0.16260363126900002	0.0	0.0	0.0	0.0	0.0	0.0	0.0	0.0	0.0	0.0	0.0		0.0	0.0
P0A8Y3						0.0	0.0	0.0				0.328336073567	0.0		0.0		0.0	0.0	0.0	0.971270974273					0.0				0.0	0.262282115597	0.0	0.0					0.0	0.0			0.0	0.0	0.0	0.0	0.0	0.0	0.0	0.0	0.0
P0A8Y5								0.393863733462	0.0			0.404850997697	0.42773025286399996													0.0	0.0	0.0					0.0	0.0	0.0		0.141607432348	0.141607432348				0.122271272222							0.122271272222
P0A8Y8												0.295722708317																0.971270974273		0.196654236028												0.331379703903						0.180432796298	0.331379703903
P0A8Z0												0.22094699787799998
P0A8Z3																					0.23160149931600002
P0A8Z7
P0A901						0.0	0.0	0.0					0.0			0.0	0.0	0.0	0.0						0.0	0.0	0.0		0.0	0.0	0.0	0.0	0.21329413637800002	0.21329413637800002	0.21329413637800002						0.0	0.0	0.0	0.0	0.0	0.0	0.0	0.0	0.0
P0A903						0.240182232586	0.0	0.0				0.48324225689499994	0.0											0.0				0.7446160689899999		0.303732199993			0.0	0.0						0.130253732616	0.0	0.0	0.0	0.0	0.0	0.0			0.0
P0A905						0.0	0.0	0.0					0.0																												0.0
P0A908					0.154323678782	0.17870694556800001	0.138731548919					0.666713143145																							0.430163459735					0.14128384989499998	0.0
P0A910						0.0	0.0	0.0					0.0	0.23676601801999997							0.23676601801999997												0.0	0.0							0.0	0.0	0.0	0.0	0.0	0.0	0.0	0.0	0.0
P0A912						0.0	0.0	0.0					0.0															0.263224939148													0.0
P0A915						0.0	0.0	0.0					0.0			0.122271272222																							0.0		0.0	0.0	0.270684060693	0.270684060693	0.270684060693	0.270684060693			0.0
P0A917														0.122271272222																						0.144221599978
P0A921				0.0		0.0	0.0	0.0					0.0																												0.0	0.0	0.0	0.264246707948	0.0	0.0		0.0	0.0
P0A924						0.0	0.30493617816999996	0.0					0.0		0.220200128296	0.191014914897										0.191014914897															0.30493617816999996	0.58645222114	0.363291648499	0.363291648499	0.363291648499	0.363291648499	0.122271272222	0.325011299473	0.58645222114
P0A927						0.0	0.0	0.0					0.0																												0.0
P0A930							0.197080366663	0.0	0.99				0.169729452045			0.99											0.99								0.132260971906	0.585759654686					0.0
P0A932								0.137843452323	0.22959228043299998																				0.301331626627				0.626042593133	0.626042593133	0.971270974273
P0A935						0.0	0.0	0.0					0.0																												0.0
P0A937																																			0.25562574681899997
P0A940						0.14720660580999997																																	0.13908989482200002					0.605628566
P0A944						0.527058538274									0.0						0.0		0.0						0.0	0.0					0.0	0.0	0.0	0.0	0.0	0.0		0.146529033906	0.0	0.0	0.0	0.0			0.0
P0A948							0.0	0.0					0.0																												0.0
P0A951						0.0	0.0	0.14130825380999998					0.0																				0.99	0.99					0.0		0.0	0.0	0.0	0.99	0.0	0.99	0.0	0.0	0.0
P0A953												0.0												0.0																0.0							0.0
P0A955																					0.229234013487						0.131629090789										0.310415358875	0.310415358875
P0A959						0.206628801919		0.148002421166				0.475679442993																					0.360018040352	0.360018040352	0.360018040352
P0A962						0.0	0.0	0.0	0.0				0.182123376928		0.122271272222	0.412391421352	0.0	0.0	0.0						0.0	0.0	0.0	0.0					0.0	0.0	0.0						0.0		0.0	0.0	0.0	0.0		0.0
P0A964						0.892826870622
P0A968																													0.122271272222	0.122271272222	0.122271272222	0.122271272222																0.122271272222
P0A972
P0A976																																							0.99	0.99	0.99
P0A978																																								0.343650605142								0.402830212465
P0A982						0.99
P0A986																																																0.0
P0A988																																			0.262632816626		0.0	0.0	0.0	0.0			0.0	0.0	0.0	0.0		0.146456539174
P0A991						0.99							0.122271272222											0.99									0.122271272222	0.122271272222									0.122271272222	0.122271272222	0.122271272222	0.122271272222
P0A993												0.631184287705
P0A996				0.0		0.0	0.0	0.0	0.0				0.0		0.26217794078	0.0										0.0	0.0						0.0	0.0	0.0		0.0	0.0	0.0	0.0	0.0	0.361753937395	0.0	0.0	0.0	0.0		0.600336060349	0.361753937395
P0A998																																													0.17235277590300002		0.17730450326699998	0.39569581253799996
P0A9A2																								0.297238589821				0.205016261274
P0A9A6								0.14427708002599998								0.253205337843														0.253205337843
P0A9A9
P0A9B2
P0A9B6						0.0							0.0																						0.319339525038								0.0	0.0	0.0	0.0
P0A9C0						0.326362372201	0.0	0.0					0.0	0.374813668272							0.374813668272		0.374813668272												0.268557299812	0.374813668272					0.0	0.0	0.0	0.0	0.0	0.0	0.264410625868	0.14770525824300001	0.0
P0A9C3				0.99		0.0	0.0	0.0				0.5231877033110001	0.0																	0.163512124928										0.156917957269	0.0	0.172555975752		0.0		0.0	0.529970417092	0.223234238693	0.172555975752
P0A9C5						0.214366428938																		0.13266105270099998
P0A9C9				0.375582812319				0.38300837767800006				0.430698942721				0.128287745807																				0.122271272222			0.122271272222				0.16243809210000001			0.16243809210000001
P0A9D2						0.0	0.0	0.595247978337					0.146169458024																								0.237539164069	0.237539164069		0.237539164069	0.0	0.99	0.866096629269	0.866096629269	0.866096629269	0.866096629269	0.638983944348	0.453325272023	0.153434936789
P0A9D4																																															0.286160415243
P0A9D8						0.467744203207	0.283032715684	0.0				0.199992315555	0.0			0.719571412555																									0.283032715684	0.0	0.0	0.0	0.0	0.0	0.868690244746	0.122271272222	0.0
P0A9E0						0.0	0.0	0.0					0.0																												0.0	0.122271272222
P0A9E2																																									0.433421357752
P0A9E5		0.99		0.99	0.155758799234							0.148926904006																0.99		0.99										0.99				0.99				0.99
P0A9E9				0.0		0.0	0.0	0.546995469016	0.633012966699				0.0			0.971270974273						0.0			0.99	0.0	0.0	0.0					0.174441288897	0.174441288897	0.0		0.0	0.0	0.0	0.0	0.0		0.909159783947	0.909159783947	0.909159783947	0.909159783947	0.0	0.41315372422799995
P0A9F1												0.343030877258											0.971270974273												0.122271272222								0.37195414609300004	0.37195414609300004	0.37195414609300004	0.37195414609300004
P0A9F3																																										0.392619791738	0.0485723179765	0.0485723179765	0.0485723179765	0.0485723179765			0.392619791738
P0A9F6
P0A9F9				0.0		0.0	0.0	0.0					0.0																0.0	0.0	0.0	0.0									0.0	0.122271272222	0.0	0.0	0.0	0.0	0.233617752902	0.0	0.426457586457
P0A9G2				0.0		0.0	0.0	0.0	0.0			0.122271272222	0.0	0.0	0.164183440456		0.0	0.0	0.0		0.0	0.0	0.0	0.0		0.0	0.0	0.0	0.0	0.0	0.0	0.0	0.0	0.0	0.0	0.0				0.0	0.0	0.0	0.0	0.0	0.0	0.0		0.0	0.0
P0A9G4						0.0	0.0	0.0				0.0	0.0																												0.0	0.0	0.0	0.0	0.0	0.0	0.0		0.0
P0A9G6												0.312938799235																			0.242765670832	0.242765670832															0.312938799235
P0A9G8				0.99			0.0	0.0															0.518941110734				0.24249483419														0.0	0.99
P0A9H1									0.226223658675			0.98726744366										0.24534989844799998					0.977770159583																				0.406858501125	0.206373743974
P0A9H3						0.42544021472099997	0.0	0.0					0.0		0.20235868054699999		0.99	0.99	0.99							0.167817607428		0.99							0.47152950966000007						0.0		0.0	0.99	0.0	0.0			0.342798594309
P0A9H5						0.0		0.0				0.422047811316				0.27008468492800003										0.27008468492800003		0.433936282688					0.0	0.0	0.0		0.0	0.0				0.895864024624	0.895864024624	0.895864024624	0.895864024624	0.895864024624	0.132897733698	0.122271272222	0.895864024624
P0A9H7												0.539752860912																					0.0	0.0	0.464214002729		0.0	0.0	0.0	0.0							0.23129528105500002
P0A9H9												0.13054871352														0.23755222939399998																0.329888915719							0.329888915719
P0A9I1													0.380209904743																		0.136207749545	0.136207749545				0.216785996791	0.971270974273	0.971270974273
P0A9I3							0.217642951997																																	0.183410183624	0.217642951997						0.217642951997	0.15413918966700002
P0A9I5						0.0	0.0	0.0					0.0																						0.431821969829						0.0		0.0	0.0	0.0	0.0		0.22613472097600001
P0A9I8						0.0	0.0	0.0					0.0		0.17206817070900002																										0.0	0.316956418281	0.0	0.0	0.0	0.0			0.316956418281
P0A9J0
P0A9J4				0.0		0.0	0.379891836354	0.35071170649899996	0.0			0.43468923525700004	0.35071170649899996															0.298975089986			0.17480225212	0.17480225212					0.289276034179	0.289276034179	0.0	0.0	0.379891836354	0.165997639035	0.0	0.0	0.19402406327100002	0.0	0.136159673768	0.177076146281	0.165997639035
P0A9J6				0.15104749161599998	0.267837600257	0.241317310154	0.0	0.558568360495					0.0			0.15104749161599998												0.15104749161599998							0.0						0.0	0.0	0.0	0.0	0.0	0.0	0.0	0.351433806379	0.0
P0A9J8						0.546304235424	0.0	0.23303470340799998					0.0	0.7383402489480001										0.0					0.261966516835	0.261966516835	0.261966516835	0.261966516835	0.0	0.0	0.0		0.0	0.0	0.0	0.0	0.178404195138	0.971270974273	0.0	0.0	0.0	0.0		0.0	0.971270974273
P0A9K1						0.0	0.0	0.216363758109					0.0																				0.0	0.0	0.0		0.0	0.0	0.0	0.0	0.0	0.122271272222	0.0	0.0	0.0	0.0	0.0	0.0	0.122271272222
P0A9K3																												0.220319084948					0.149293280831	0.149293280831								0.24894524005600002							0.24894524005600002
P0A9K7						0.0	0.0	0.0					0.0																												0.0
P0A9K9																																			0.989871621268
P0A9L3				0.0		0.0	0.0							0.0	0.0		0.0	0.0	0.0	0.0	0.0	0.322917044798	0.0	0.0	0.0	0.0	0.0	0.0	0.0	0.0	0.0	0.0				0.0					0.0
P0A9L5						0.316329732305																																				0.0	0.0	0.0	0.0	0.0		0.0	0.0
P0A9L8						0.631208139706	0.0	0.0				0.13725584490999998	0.0																	0.178589075642											0.0	0.0	0.0	0.0	0.0	0.0		0.0	0.39801731366800003
P0A9M0						0.33446328720699997						0.24977948435400002												0.221082408686	0.18072048058899998													0.971270974273									0.239011124192
P0A9M2
P0A9M5						0.0	0.0	0.0					0.0	0.99																											0.0		0.18609758103399998	0.18609758103399998	0.18609758103399998	0.18609758103399998
P0A9M8						0.0	0.0	0.0				0.0	0.0																												0.0	0.50449176399	0.0	0.0	0.0	0.0	0.0	0.0	0.50449176399
P0A9N0						0.454828353509																						0.144927439828
P0A9N4																																				0.122271272222
P0A9N8				0.0			0.0		0.0				0.0	0.0	0.0	0.0	0.0	0.0	0.0	0.0	0.0		0.0	0.0		0.0		0.0	0.0	0.0	0.0	0.0	0.25579689196	0.25579689196	0.0	0.0			0.335748148226	0.0	0.0
P0A9P0																0.17660229846900002														0.29824729602899996
P0A9P4						0.0	0.0	0.0					0.0													0.235448755137	0.8187241660660001						0.235448755137	0.235448755137	0.146409857683						0.0	0.0	0.0	0.0	0.0	0.0		0.0	0.0
P0A9P6								0.122271272222				0.137794686143	0.215398116847																	0.273789068194							0.48818613477899997	0.48818613477899997	0.48818613477899997	0.30144505277100003		0.13492730143200002	0.122271272222	0.122271272222	0.122271272222	0.122271272222	0.137794686143		0.13492730143200002
P0A9P9						0.27350160366099996																											0.97846923692	0.97846923692									0.43261526739399997	0.43261526739399997	0.43261526739399997	0.43261526739399997
P0A9Q1																									0.54484813997
P0A9Q5																							0.60825440023																0.122271272222
P0A9Q7						0.0	0.0	0.0					0.0													0.122271272222															0.0		0.122271272222	0.122271272222	0.122271272222	0.122271272222	0.153621273679
P0A9Q9				0.18764894182999997		0.0	0.0	0.0					0.0																												0.0		0.0	0.0	0.0	0.0
P0A9R2														0.406095079338																								0.34665572113700005		0.34665572113700005		0.0	0.0	0.0		0.0			0.0
P0A9R4						0.0	0.38008966810999995	0.0					0.0													0.0			0.0	0.0	0.0	0.0			0.0						0.38008966810999995							0.0
P0A9R7				0.0					0.0							0.0										0.148908771364	0.0	0.0							0.0
P0A9S1				0.549714608454		0.386651132967	0.0	0.0	0.24190768328099999				0.0														0.0	0.0			0.134930425858	0.134930425858	0.0	0.0	0.5676399619100001		0.971270974273	0.971270974273			0.0	0.395348488432	0.0	0.0	0.0	0.0		0.353054695427	0.395348488432
P0A9S3						0.99	0.0	0.0	0.971270974273				0.474663088757	0.975034046573	0.99	0.33016225337099997	0.99	0.99	0.99	0.99	0.18069140167199998	0.33016225337099997	0.591786979851	0.99	0.99				0.99		0.990318007305	0.990318007305	0.481380691445	0.481380691445	0.991232353548	0.99				0.971270974273	0.0	0.46743959443899996	0.694815740182	0.694815740182	0.694815740182	0.694815740182	0.436983037979	0.437662823635	0.46743959443899996
P0A9S5												0.524172967159		0.971270974273														0.294572737058														0.0	0.0	0.0	0.0	0.122271272222	0.148193379886	0.0	0.0
P0A9S7							0.0	0.208719601855																					0.14678509579000001	0.14678509579000001	0.14678509579000001	0.14678509579000001	0.0	0.0	0.215051593232		0.0	0.0			0.0	0.0						0.34734254317100005	0.0
P0A9T0													0.0
P0A9T4						0.971270974273	0.0	0.0	0.0			0.286447200106	0.0			0.281695255343				0.304665709533							0.0	0.0					0.0	0.0	0.0						0.0	0.0	0.47380940946500005	0.47380940946500005	0.47380940946500005	0.666977825022	0.497144999688	0.0	0.0
P0A9T6									0.122271272222					0.16500736205299998		0.19134019038199998								0.698186259957			0.122271272222	0.122271272222					0.0	0.0					0.0	0.0							0.6423948212780001
P0A9T8							0.971270974273	0.0																0.971270974273									0.924093891665	0.924093891665							0.971270974273		0.273997791452	0.273997791452	0.273997791452	0.273997791452	0.145031242827
P0A9U1				0.18020156689300001		0.5191194211469999	0.216683869866	0.0				0.0	0.0	0.5776248133349999							0.5776248133349999		0.5776248133349999				0.216683869866	0.192577168785	0.122271272222						0.5852658960580001	0.8180321493189999	0.0	0.0	0.122271272222	0.0	0.216683869866	0.122271272222	0.0	0.0	0.0	0.0		0.0	0.122271272222
P0A9U3							0.0																														0.0	0.0			0.0	0.282584278917	0.0	0.0	0.0	0.0	0.971270974273	0.760139501836	0.282584278917
P0A9U6												0.198984706288
P0A9U8				0.471569208154										0.971270974273		0.99							0.280429939683							0.99	0.99	0.99													0.122271272222		0.0
P0A9V1
P0A9V5
P0A9V8				0.0		0.0		0.0				0.24429926194899998			0.154893429739		0.0	0.0	0.0					0.192768738098	0.0	0.0			0.0	0.0	0.0	0.0					0.978359992236	0.246754555146					0.0	0.0	0.0	0.0	0.0	0.27197918619600003
P0A9W0																																											0.383560548296	0.383560548296	0.383560548296	0.383560548296
P0A9W3						0.0		0.0					0.0									0.131568444838													0.0		0.313846963051	0.313846963051			0.0		0.611037913975	0.611037913975	0.611037913975	0.611037913975
P0A9W6																														0.248825330805					0.170996592828													0.140182009729
P0A9W9				0.48973472996699996			0.0	0.243760064785																											0.6948912163840001						0.0	0.689941385888						0.122271272222	0.689941385888
P0A9X1				0.0					0.0						0.266980117596						0.20400312280000002					0.0									0.0												0.6782054191240001		0.468382029498
P0A9X4																														0.19988170131900002													0.209069515706
P0A9X9																					0.343776161848
P0A9Y6																											0.99										0.971270974273			0.971270974273								0.971270974273
P0A9Z1						0.560770719182		0.560770719182									0.0	0.0	0.0	0.0					0.0			0.122271272222	0.0	0.0	0.0	0.0											0.471418641329
P0AA04
P0AA10
P0AA16				0.34361797577200004
P0AA25																												0.323413987575									0.50510667035	0.50510667035
P0AA31				0.99											0.0		0.304162801328	0.304162801328	0.304162801328									0.0							0.0
P0AA37					0.212657291554		0.0	0.286204957198				0.977948048355	0.0												0.172633364001			0.172633364001	0.0												0.0	0.20715598519							0.20715598519
P0AA39						0.201660661559	0.312008081036	0.253813399845				0.0	0.19293476447900001															0.28979814952599997		0.20455795837299998			0.645995880103	0.645995880103							0.312008081036						0.0	0.25218231818799997
P0AA41							0.0	0.0				0.342617575377	0.45014742386699996				0.318464593026	0.318464593026	0.318464593026						0.318464593026												0.291681061747	0.291681061747	0.291681061747	0.291681061747	0.0		0.303685744789	0.303685744789	0.38882497464000004	0.303685744789
P0AA43						0.971270974273																																	0.17951407680999998				0.554416213797	0.554416213797	0.554416213797	0.554416213797
P0AA47							0.0						0.0																0.15474247427100002											0.24631532949700002	0.0
P0AA49				0.0					0.0											0.570354672133				0.99		0.0	0.0
P0AA53								0.0					0.0														0.45206483941500003																					0.8211487143549999	0.45387171835600004
P0AA57									0.0			0.17511193203400002									0.0					0.169183590783		0.0					0.0	0.0	0.0		0.0	0.0	0.0	0.0		0.539919108275	0.27050628327599996	0.27050628327599996	0.27050628327599996	0.27050628327599996		0.22068324507599998	0.539919108275
P0AA60																																								0.13931974891499999		0.136288622566						0.0
P0AA63
P0AA67						0.99		0.448138166401					0.448138166401							0.323719562383															0.756572261441		0.16065463679000003	0.16065463679000003	0.16065463679000003	0.16065463679000003		0.183818443393					0.127865764114	0.379837848556	0.183818443393
P0AA70				0.99										0.612372780299	0.0	0.0	0.0	0.0	0.0	0.213999830796	0.141813445229	0.0	0.0	0.0	0.0	0.122271272222	0.189750401815	0.122271272222	0.0	0.122271272222	0.0	0.0	0.134900404111	0.134900404111	0.0				0.0	0.0			0.0	0.0	0.0	0.0
P0AA73						0.0	0.0						0.0		0.209870465422	0.256717931754												0.204411211015							0.0						0.0	0.0							0.0
P0AA76				0.350141406496	0.756980112161	0.0						0.99	0.0			0.971270974273						0.971270974273			0.45320541922300006			0.545683685633					0.0	0.0			0.0	0.0				0.0					0.99		0.0
P0AA78				0.0		0.0	0.122271272222	0.0					0.0			0.0												0.122271272222					0.0	0.0			0.0	0.0	0.122271272222	0.0	0.122271272222	0.0						0.0	0.0
P0AA80						0.0	0.0	0.0					0.0													0.321578600152	0.971270974273				0.6874900531550001	0.6874900531550001							0.975341232702	0.137288887147	0.0	0.0	0.368633326246	0.368633326246	0.368633326246	0.368633326246	0.141677565655	0.0	0.0
P0AA82	0.99				0.99	0.971270974273			0.0			0.161344239394	0.0																	0.155724684718							0.0	0.0	0.0	0.0			0.22959228043299998	0.22959228043299998	0.22959228043299998	0.22959228043299998
P0AA84				0.186758917462		0.144920552089	0.0	0.0	0.37661060535499996							0.0										0.0	0.37661060535499996	0.37661060535499996			0.17659497418200001	0.17659497418200001	0.7757047316869999	0.7757047316869999	0.164415772433						0.0	0.122271272222	0.0	0.0	0.0	0.0	0.354959684769		0.122271272222
P0AA86						0.34725812483400004										0.180674225667												0.401722508772														0.417341238309	0.417341238309	0.417341238309	0.417341238309	0.417341238309		0.5913484105669999	0.417341238309
P0AA89				0.0		0.99	0.99	0.99	0.0				0.99													0.122271272222	0.22937311033399999	0.0	0.99	0.0	0.971270974273	0.971270974273	0.99	0.99			0.122271272222	0.122271272222	0.37513727766099997	0.37513727766099997	0.99		0.0	0.0	0.0	0.0		0.0
P0AA91				0.971270974273		0.237473461344						0.17975239489300002		0.492130853171							0.492130853171		0.492130853171													0.492130853171			0.521693651838	0.521693651838		0.0	0.0	0.0	0.0	0.0		0.44362137130900003	0.0
P0AA93						0.0	0.0	0.0					0.0											0.99																	0.0		0.147826174429	0.147826174429	0.147826174429	0.147826174429	0.299592399044	0.122271272222	0.23016633745999998
P0AA95																																																0.180450992509
P0AA97						0.0	0.0	0.0	0.0			0.0	0.0														0.0	0.792051964771	0.232848198192				0.55285872412	0.55285872412	0.0		0.0	0.0	0.0		0.0	0.0	0.0	0.0	0.0	0.0		0.171708719389	0.0
P0AA99							0.0	0.0																																	0.0
P0AAA1							0.0	0.0					0.0															0.122271272222	0.99	0.99											0.0
P0AAA3						0.0	0.0	0.0					0.0												0.0	0.365248013087									0.0		0.0	0.0	0.0	0.0	0.0		0.0	0.0	0.0	0.0	0.0	0.158593730278
P0AAA5								0.99				0.99	0.99													0.99							0.99	0.99			0.99	0.99	0.99	0.99		0.99	0.99	0.99	0.99	0.99	0.99		0.99
P0AAA7				0.0		0.0	0.0	0.0				0.997446557647	0.0															0.127357436756		0.971270974273							0.0	0.0	0.146898677938	0.158310682208	0.381834570469	0.581890279392	0.270809124663	0.270809124663	0.270809124663	0.270809124663		0.408823059075	0.581890279392
P0AAA9								0.213209318029	0.0				0.147837605244																										0.0									0.265092225605
P0AAB2								0.39840190195299996					0.0			0.0										0.20748018260200002			0.164970638512																		0.991949521536	0.0
P0AAB4				0.122271272222		0.530692440246		0.530692440246	0.371610678952			0.537453271986	0.530692440246														0.371610678952	0.648032559677	0.971270974273				0.527272269268	0.527272269268								0.0	0.35593946651600006	0.35593946651600006	0.35593946651600006	0.35593946651600006		0.224006141021	0.0
P0AAB6								0.519317003582						0.122271272222			0.22812052581599998	0.9778246547280001	0.22812052581599998		0.0	0.0		0.0		0.22812052581599998		0.999998196734	0.0	0.9989536338299999	0.582266181433	0.648554441906				0.99				0.0				0.99
P0AAB8						0.0	0.0	0.0				0.0	0.0			0.253029378756																									0.0	0.0	0.0	0.0	0.0	0.0	0.0	0.0	0.0
P0AAC0		0.99																												0.99			0.122271272222	0.122271272222					0.677142114578	0.99				0.99				0.99
P0AAC4												0.5477231615470001																0.159510763385														0.490059396931	0.490059396931	0.490059396931	0.490059396931	0.490059396931	0.22857269460000001		0.490059396931
P0AAC6				0.63580110897								0.348067575465																															0.122271272222	0.122271272222	0.122271272222	0.122271272222
P0AAC8
P0AAD2					0.122271272222	0.261610713444	0.0	0.0	0.0			0.356659478016	0.0														0.0	0.0									0.0	0.0	0.0	0.0	0.0	0.0	0.0	0.0	0.0	0.0		0.0	0.0
P0AAD4				0.0			0.0	0.0	0.0			0.0	0.0	0.0		0.0				0.6131776507469999	0.0	0.0	0.0	0.0	0.302625651754	0.0	0.24467275850200002	0.0	0.0	0.0	0.0	0.0	0.16321162412100002	0.16321162412100002	0.14493666849700002	0.0				0.0	0.0	0.0	0.0	0.0	0.0	0.0	0.0	0.363980855645	0.0
P0AAD6						0.0	0.0	0.0					0.0																												0.0	0.0							0.0
P0AAD8						0.0	0.0	0.0					0.0																				0.0	0.0						0.0	0.0	0.0					0.0	0.0	0.0
P0AAE0						0.24963777007100002	0.0	0.0	0.0				0.0																				0.0	0.0	0.0				0.0		0.0	0.0	0.0	0.0	0.0	0.0		0.0	0.99
P0AAE2																								0.8636362412									0.163176480705	0.163176480705	0.163176480705							0.503318263382	0.503318263382	0.503318263382	0.503318263382	0.503318263382		0.0	0.503318263382
P0AAE5						0.374120500766		0.0				0.18699138320999997					0.146100601355	0.146100601355	0.146100601355																				0.552828132839
P0AAE8						0.386808803323											0.99	0.99	0.99									0.99							0.122271272222								0.482813576131	0.99	0.351069829703	0.482813576131
P0AAF1						0.0		0.122271272222				0.6304081904659999	0.199509814648										0.144683655728				0.22037990235500002		0.122271272222													0.71434802345	0.622847646636	0.622847646636	0.622847646636	0.622847646636			0.71434802345
P0AAF3						0.556419001055											0.19329677365400003	0.19329677365400003	0.19329677365400003	0.0	0.0	0.0														0.0	0.0	0.0	0.0	0.0		0.0	0.415301755748	0.415301755748	0.561977377987	0.415301755748			0.0
P0AAF6															0.7220226502150001
P0AAG0						0.0	0.0	0.0					0.0																												0.0	0.217413721768	0.19181162665399998	0.19181162665399998	0.19181162665399998	0.19181162665399998		0.0	0.217413721768
P0AAG3				0.99		0.348425148545	0.348425148545	0.0					0.348425148545							0.9708090477600001																				0.13784352746099998	0.348425148545		0.0	0.0	0.0	0.0
P0AAG5				0.0				0.0					0.49076029221699996	0.193205313708												0.47150091472499994	0.30233067796199997	0.24038106936999998	0.176294596817				0.0	0.0	0.271829754438		0.122271272222	0.122271272222	0.991222712722	0.971270974273	0.0	0.670847708592	0.176294596817	0.176294596817	0.176294596817	0.176294596817	0.42930295548	0.20005023102400002	0.670847708592
P0AAG8				0.155055712292		0.0	0.0	0.0				0.12377886385600001	0.0									0.34989193502599997				0.1690568532													0.133935097348	0.19935228666700003	0.0	0.0	0.122271272222	0.122271272222	0.122271272222	0.122271272222	0.0	0.0	0.0
P0AAH0																														0.175450621338			0.321264899801	0.321264899801								0.18774292418299998							0.18774292418299998
P0AAH4						0.164689147481
P0AAH8												0.0																											0.0
P0AAI1						0.26665756833500004	0.217472225722	0.0					0.0																								0.0	0.0		0.0	0.217472225722	0.267166895083	0.736082873735	0.122271272222	0.122271272222	0.122271272222	0.167240035023	0.303641744759	0.267166895083
P0AAI3												0.14282391574																							0.378821299238
P0AAI5									0.0							0.0						0.451625919702				0.250362065645	0.0	0.0							0.250362065645
P0AAI9								0.557761891641				0.345397566084	0.0													0.317900985765									0.317900985765					0.19126565176399998		0.611831083533						0.0
P0AAJ1																																					0.421974036488	0.421974036488	0.692838220797				0.122271272222	0.99		0.99
P0AAJ3				0.211016516581		0.0	0.0	0.150261792466				0.128654370501	0.0																				0.49198470796899996	0.49198470796899996							0.0	0.0	0.0	0.0	0.0	0.0		0.316313803869	0.0
P0AAJ5												0.232536822665																														0.32845082353599997							0.718536173267
P0AAJ8						0.288115430449	0.0	0.0	0.122271272222				0.0									0.122271272222						0.164919519623							0.366857853266						0.0
P0AAK1				0.122271272222				0.122271272222				0.0	0.0																								0.0	0.0	0.0			0.427449429055	0.122271272222	0.122271272222	0.122271272222	0.122271272222			0.427449429055
P0AAK4								0.158868618946																																	0.17421218880999997		0.286198491025	0.286198491025	0.286198491025	0.286198491025
P0AAK7						0.0	0.0	0.0					0.0														0.168631986268								0.168631986268		0.252823508448	0.252823508448			0.0	0.697881799127	0.567394125318	0.99	0.567394125318	0.567394125318		0.177440220333	0.697881799127
P0AAL0				0.300414106282					0.0				0.318112843283													0.0	0.0		0.164602387949													0.265536398206						0.0	0.265536398206
P0AAL3												0.728330279825				0.282823407282
P0AAL6						0.0	0.0	0.0					0.0																										0.420397853951		0.0		0.0	0.0	0.0	0.0
P0AAL9							0.99	0.99					0.99																												0.99
P0AAM1							0.289277643298	0.0					0.0																								0.376966297145	0.376966297145			0.289277643298	0.0						0.0	0.0
P0AAM3															0.21871178190699997																				0.122271272222
P0AAM7									0.141552702867																		0.141552702867
P0AAN1						0.0	0.0	0.0	0.5584361277409999			0.125505992121	0.0															0.122271272222							0.0						0.0	0.300796913518	0.0	0.0	0.0	0.0			0.300796913518
P0AAN3												0.539958132464																												0.235369129562		0.247147006846							0.247147006846
P0AAN5																												0.8478159592219999
P0AAN9						0.0	0.0	0.0					0.0																												0.0	0.0	0.0	0.0	0.0	0.0		0.0	0.0
P0AAP1						0.6985071724349999		0.0	0.122271272222			0.193234808469	0.0			0.99						0.320091349027					0.99						0.0	0.0			0.122271272222	0.122271272222		0.122271272222		0.151222947777							0.151222947777
P0AAP3																																										0.145976475573							0.145976475573
P0AAP5				0.247183072857		0.99	0.564841909276	0.0					0.0			0.0	0.0	0.0	0.0	0.450623320725				0.99	0.0		0.0		0.0	0.217443756886	0.0	0.0					0.0	0.0	0.164240594936	0.0	0.564841909276	0.0	0.0	0.0	0.971270974273	0.0		0.0	0.0
P0AAP7													0.0															0.971270974273								0.122271272222
P0AAQ0														0.122271272222																													0.122271272222	0.122271272222	0.122271272222	0.122271272222
P0AAQ2																	0.157907536929	0.157907536929	0.157907536929											0.0			0.0	0.0									0.0	0.0	0.0	0.0	0.0
P0AAQ6								0.483102935448																															0.20058031205
P0AAR0
P0AAR3						0.0	0.0	0.0				0.80228922256	0.0													0.40816360519													0.139312410199		0.0	0.423459501025							0.423459501025
P0AAR5						0.0	0.0	0.0																																	0.0
P0AAR8				0.0		0.0	0.0	0.0	0.0			0.278498677254	0.0			0.0										0.0	0.0	0.0					0.0	0.0	0.0					0.478529347904	0.0	0.0	0.0	0.0	0.0	0.0		0.269830423094
P0AAS0							0.141330009217	0.25191227421100004																																	0.141330009217
P0AAS3				0.22297118227200002				0.0				0.22297118227200002	0.0													0.0		0.991664564287											0.335345467838				0.897486011108	0.897486011108	0.897486011108	0.897486011108	0.0	0.9917688308529999
P0AAS5				0.142378009176		0.9794342981949999	0.5382441227120001	0.621087755378	0.0				0.0	0.122271272222	0.122271272222	0.144316302181	0.324407152251	0.324407152251	0.324407152251	0.122271272222	0.122271272222		0.122271272222	0.122271272222	0.0	0.0	0.45783836158999996		0.0	0.0	0.0	0.0	0.122271272222	0.122271272222	0.0	0.122271272222	0.0	0.0	0.142378009176	0.142378009176	0.5382441227120001	0.241225639122	0.0	0.0	0.0	0.0		0.211314060684	0.241225639122
P0AAS7							0.16444651082599998		0.208225250024							0.208225250024									0.208225250024		0.208225250024													0.262173923208	0.16444651082599998							0.122271272222
P0AAS9
P0AAT2						0.998088628917	0.0	0.0					0.0																				0.208762892972	0.208762892972							0.0	0.0	0.0	0.0	0.0	0.0		0.0	0.0
P0AAT4				0.17811761112799998		0.305634091508	0.0					0.40152957033				0.259514548826																	0.158198830595	0.158198830595			0.0		0.0	0.0	0.0	0.189261871035	0.0	0.0	0.0	0.0	0.19339248264199999	0.0	0.189261871035
P0AAT6																											0.644813611162
P0AAT9									0.402932193501																		0.402932193501								0.839802881935								0.620094157824	0.620094157824	0.620094157824	0.620094157824
P0AAU2						0.0	0.0	0.0					0.0																												0.0	0.0	0.0	0.0	0.0	0.0		0.122271272222	0.0
P0AAU5														0.122271272222
P0AAU7																																											0.122271272222	0.122271272222	0.122271272222	0.122271272222
P0AAV0																															0.229583579763		0.2227242948	0.2227242948									0.266492822508	0.266492822508	0.266492822508	0.266492822508
P0AAV4						0.0	0.0	0.0					0.199253665553													0.453945271688							0.160959172489	0.160959172489	0.971270974273				0.30913742307		0.0
P0AAV6						0.0	0.0	0.0				0.0	0.0																				0.122271272222	0.122271272222	0.99						0.0	0.0	0.0	0.0	0.0	0.0	0.0	0.0	0.0
P0AAV8				0.99				0.498070896061	0.689399988027			0.295314707119	0.144231161309			0.23490990002099998						0.382894387794								0.99			0.362269306747	0.362269306747			0.487658026566	0.487658026566				0.222704117769	0.99	0.99	0.99	0.99	0.5708846610399999	0.0	0.222704117769
P0AAW1				0.0					0.0							0.0										0.0	0.0	0.0											0.15754089978			0.7540935998389999	0.340082945029	0.340082945029	0.340082945029	0.340082945029			0.7540935998389999
P0AAW5																																											0.122271272222	0.122271272222	0.122271272222	0.122271272222	0.122271272222
P0AAW9
P0AAX3												0.139378136283																0.122271272222	0.212150815075																			0.36425713831699996
P0AAX6						0.17787369115600002	0.17787369115600002	0.29500643204300003					0.29500643204300003															0.237238053653					0.140309153508	0.140309153508	0.511802587266						0.17787369115600002	0.0	0.0	0.0	0.0	0.0			0.0
P0AAX8						0.17755046897799998														0.401867888864																						0.143310751972							0.143310751972
P0AAY1							0.0	0.0				0.176055719705																			0.354439637529	0.354439637529									0.0
P0AAY4							0.22959228043299998		0.0			0.122271272222				0.0	0.0	0.0	0.0	0.122271272222					0.0		0.0	0.0									0.0	0.0		0.0	0.22959228043299998
P0AAY6						0.516943567663																									0.328404497141	0.328404497141
P0AAZ0
P0AAZ4																0.381598428305												0.0		0.52170688222			0.0	0.0	0.0		0.0	0.0	0.210293557584			0.133300277532	0.133300277532	0.133300277532	0.133300277532	0.133300277532	0.283396238434		0.133300277532
P0AAZ7						0.971270974273																		0.41695478464
P0AB01						0.0	0.0	0.0													0.138335353917												0.136459792578	0.136459792578			0.0	0.0	0.0	0.403315921133	0.0		0.21801735044300002	0.21801735044300002	0.21801735044300002	0.21801735044300002	0.0
P0AB03						0.0	0.0	0.0																		0.219146976976					0.18384027449499998	0.18384027449499998							0.428681560768	0.143629244855	0.0	0.0	0.209638258989	0.209638258989	0.209638258989	0.209638258989		0.18525733611499998	0.0
P0AB06
P0AB10						0.0	0.0	0.0				0.0	0.0																		0.7083775842640001	0.7083775842640001	0.26035135880800003	0.26035135880800003			0.0	0.0	0.0	0.509278490471	0.0	0.684656166592	0.26035135880800003	0.26035135880800003	0.26035135880800003	0.26035135880800003	0.0	0.418695251658	0.684656166592
P0AB12						0.0	0.0	0.0				0.243638419268	0.0																												0.0
P0AB14				0.22959228043299998
P0AB18				0.266997650619		0.0	0.0	0.0					0.0													0.141365079384															0.0	0.0	0.0	0.0	0.0	0.0			0.0
P0AB20
P0AB24						0.0	0.356165845089	0.0				0.0	0.0			0.122271272222																			0.0		0.18999617114	0.18999617114	0.0	0.993860426003	0.356165845089	0.0	0.283388479217	0.283388479217	0.283388479217	0.283388479217	0.122271272222	0.0	0.0
P0AB26							0.5868125388750001					0.18870530755399997																													0.5868125388750001
P0AB28					0.38189017538900005				0.0																	0.0	0.0	0.0																					0.971270974273
P0AB31						0.0	0.14435558270999999	0.0					0.0															0.18828702793							0.37062877742						0.14435558270999999
P0AB33				0.0					0.0			0.0				0.0										0.0	0.0	0.0					0.0	0.0	0.0		0.0	0.0	0.0	0.0		0.122271272222	0.0	0.0	0.0	0.0	0.0	0.0	0.122271272222
P0AB35						0.0		0.0				0.151487267499																														0.526499358912	0.332371864595	0.332371864595	0.332371864595	0.332371864595			0.526499358912
P0AB38							0.122271272222																	0.24137124058899997	0.151894969107
P0AB40						0.0										0.188310965815																			0.0		0.153937231776	0.153937231776					0.58550412023	0.58550412023	0.58550412023	0.58550412023
P0AB43				0.0					0.0																		0.0	0.0									0.0	0.0	0.0	0.0						0.99		0.384635043319
P0AB46				0.677369061013								0.99										0.99																								0.99
P0AB49																																										0.159694895816							0.159694895816
P0AB52						0.147947052139	0.0	0.0					0.0																								0.275504970123	0.275504970123		0.275504970123	0.0							0.0
P0AB55									0.971270974273
P0AB58								0.24963238914799998								0.165766377688															0.167275322866	0.167275322866										0.14593777805	0.482223079604	0.482223079604	0.482223079604	0.482223079604		0.0	0.14593777805
P0AB61																0.0										0.0		0.0
P0AB65						0.126428379106	0.0	0.0					0.328796356409																								0.74821343628	0.74821343628	0.0	0.232987166852	0.0	0.0	0.0	0.0	0.0	0.0	0.36587260762900004	0.0	0.0
P0AB67						0.0																																						0.99		0.99			0.8023759314129999
P0AB71						0.0	0.0	0.0					0.0											0.159048890303																	0.0
P0AB74																														0.99	0.99	0.99										0.559890965717	0.529786520833	0.529786520833	0.529786520833	0.529786520833	0.298790248748	0.0	0.559890965717
P0AB77				0.228623964142		0.0	0.0	0.0	0.228623964142				0.0	0.257591276887		0.640429231329					0.257591276887	0.0	0.0			0.122271272222	0.228623964142	0.238253166308		0.316096091613						0.257591276887					0.0	0.0	0.29802435403	0.29802435403	0.29802435403	0.29802435403			0.0
P0AB80				0.19245445768599997		0.29134874784000003									0.122271272222					0.22244945023499998																				0.919474395353
P0AB83												0.19251007629900002																			0.5589989731270001	0.5589989731270001															0.330746291895	0.197479850049
P0AB85						0.0	0.0	0.0	0.42593376891199997				0.0			0.0	0.0	0.0	0.0						0.0		0.0						0.42814021322800005	0.42814021322800005	0.373832631769		0.310832385996	0.310832385996	0.562512137204	0.39509778693400005	0.0	0.454094957985	0.7142265612180001	0.282714901555	0.282714901555	0.7142265612180001	0.0	0.383330531267	0.454094957985
P0AB87				0.999855999304		0.0	0.0	0.0	0.0			0.0	0.0			0.0										0.0	0.0	0.0					0.0	0.0			0.0	0.0	0.163491694265	0.163491694265	0.0	0.0	0.0	0.0	0.0	0.0	0.0	0.0	0.0
P0AB89				0.0	0.6633686064559999	0.0						0.0																					0.18936585936500003	0.18936585936500003			0.0	0.0	0.0	0.0			0.0	0.0	0.0	0.0	0.147478528608
P0AB91						0.87322963116	0.16989228771200002	0.16989228771200002					0.16989228771200002															0.846381494906			0.464919605914	0.464919605914	0.362136580604	0.362136580604						0.156520278923	0.16989228771200002	0.172183473679	0.0	0.0	0.0	0.0		0.0	0.172183473679
P0AB93																						0.330883173841																				0.885401925914	0.287460498611	0.287460498611	0.287460498611	0.287460498611		0.0	0.885401925914
P0AB96						0.0	0.0	0.0				0.23990196510200001	0.0															0.258495484495											0.267797805768		0.0	0.283669242053	0.0	0.0	0.0	0.0	0.122271272222	0.17627986082400002	0.283669242053
P0AB98						0.0	0.0	0.0					0.0																												0.0	0.0	0.0	0.0	0.0	0.0		0.0	0.0
P0ABA0													0.19972932499499998
P0ABA4						0.0	0.0																										0.122271272222	0.122271272222							0.0
P0ABA6
P0ABB0
P0ABB4									0.189211331628																								0.481541419155	0.481541419155
P0ABB8				0.0		0.0	0.0	0.488937087688	0.0				0.0	0.0		0.0	0.0	0.0	0.0			0.534714677262	0.169289822865	0.530576438211	0.534714677262	0.169289822865	0.261773706855	0.907008681818	0.0	0.0	0.0	0.0	0.5900923953930001	0.5900923953930001	0.189468552478		0.0	0.0	0.0	0.0	0.0	0.648965490246	0.648965490246	0.648965490246	0.648965490246	0.648965490246		0.19444410028099998	0.648965490246
P0ABC0														0.129571874048
P0ABC3
P0ABC7					0.971270974273	0.0	0.0	0.0					0.0														0.270209133043								0.165161176995						0.0	0.0	0.0	0.0	0.0	0.0			0.0
P0ABC9	0.99				0.99		0.0	0.0					0.0																				0.145827716404	0.145827716404			0.24288614374899997	0.24288614374899997			0.0		0.0	0.0	0.0	0.0
P0ABD1									0.431502823249																						0.180208261894	0.180208261894																0.281912072836
P0ABD3						0.99																																	0.0
P0ABD5				0.0			0.0									0.0										0.0	0.0	0.0					0.0	0.0	0.0						0.0	0.0	0.0	0.0	0.0	0.0		0.0	0.0
P0ABD8
P0ABE2
P0ABE5						0.567881366095	0.0	0.0					0.0			0.0				0.148111187973								0.99									0.0	0.0	0.0	0.607578675671	0.0	0.99	0.0	0.0	0.0	0.0	0.159142323027	0.0	0.0
P0ABE9																																	0.164422054588	0.164422054588									0.172993108631	0.172993108631	0.741678219137	0.172993108631		0.447396928653
P0ABF1				0.0					0.0				0.379587927227												0.0	0.0	0.0	0.0		0.0			0.426491354889	0.426491354889	0.0		0.0	0.0									0.174226635051	0.0
P0ABF4																0.276268113803
P0ABF6							0.0	0.343308243253				0.356729059808	0.0																						0.21376743913899998				0.19927324920000003	0.19927324920000003	0.0	0.0	0.411626396848	0.411626396848	0.411626396848	0.411626396848	0.13588055745	0.0	0.0
P0ABF8
P0ABG1						0.0	0.0	0.0					0.0																												0.0	0.141820632358	0.141820632358	0.141820632358	0.141820632358	0.141820632358			0.141820632358
P0ABG4																																	0.44332739130599996	0.44332739130599996
P0ABG7						0.0	0.2423085609	0.0					0.0											0.196731759974																	0.2423085609	0.0	0.0	0.0	0.0	0.0			0.0
P0ABH0																						0.18629490016699998
P0ABH4									0.215122333439																		0.215122333439
P0ABH7						0.32987854753699997
P0ABH9				0.201445254353												0.227546163046										0.227546163046		0.162996992993	0.162996992993	0.162996992993	0.162996992993	0.162996992993					0.263756038333	0.263756038333
P0ABI4																									0.99	0.99			0.99
P0ABI8																																	0.188542331958	0.188542331958				0.7852874787630001			0.261828788497								0.227413219073
P0ABJ1				0.0		0.0		0.0	0.0			0.854320541813	0.0		0.157881432357	0.0	0.0	0.0	0.0							0.0	0.0	0.0					0.0	0.0	0.0		0.0	0.0	0.0	0.0		0.25844870386700003					0.0		0.25844870386700003
P0ABJ3								0.22959304511599998				0.321218467879	0.0
P0ABJ6						0.0	0.268313812936	0.0					0.0											0.122271272222																	0.268313812936	0.268313812936							0.268313812936
P0ABJ9																																																	0.122271272222
P0ABK2																																										0.171975181707							0.171975181707
P0ABK5															0.29668772950399996							0.17317824336399998	0.6515646472559999					0.335031375099															0.122271272222	0.122271272222	0.122271272222	0.122271272222		0.971270974273
P0ABK7							0.808284118809						0.0									0.976817186691	0.99																		0.560850501973	0.0	0.0	0.0	0.0	0.0		0.0	0.0
P0ABK9						0.43864243618	0.0	0.0	0.264010278251				0.122271272222			0.161483840671																	0.314453633482	0.314453633482			0.137380980914	0.137380980914		0.15918164977	0.0			0.99				0.366340178733
P0ABL1																	0.0	0.0	0.0						0.0		0.0	0.0					0.122271272222	0.122271272222	0.0		0.287198002983	0.287198002983		0.287198002983			0.0	0.99	0.0	0.0		0.0	0.0
P0ABL3				0.0			0.0		0.0							0.361781349888										0.0	0.0				0.34876885912	0.34876885912	0.0	0.0			0.0	0.0	0.0	0.0	0.0							0.0
P0ABL5																							0.32688739355999996
P0ABL8						0.0		0.0					0.0																											0.211445321681
P0ABM1
P0ABM5
P0ABM9				0.366034799225		0.0	0.0		0.366034799225			0.18231047319000002	0.0			0.366034799225								0.336747003203		0.366034799225	0.366034799225	0.534059802187					0.366034799225	0.366034799225	0.14034233771500002				0.1626549693	0.1626549693	0.0	0.46275918536000005	0.0	0.0	0.0	0.0	0.0	0.0	0.122271272222
P0ABN1						0.0		0.0					0.0																0.169355207761
P0ABN5		0.99			0.160251753362
P0ABN9																																			0.135731608311							0.155705977061		0.99					0.155705977061
P0ABP3						0.0	0.0	0.0					0.0		0.130073801978					0.15359106184000001					0.34839695457900005			0.34839695457900005					0.24328093048	0.24328093048	0.34839695457900005						0.0	0.298892864318	0.0	0.0	0.0	0.0		0.0	0.298892864318
P0ABP6						0.0	0.0	0.122271272222					0.0																				0.0	0.0					0.0	0.0	0.0	0.0	0.0	0.0	0.0	0.0		0.0	0.0
P0ABP8				0.0		0.0	0.0	0.0					0.0	0.0	0.0	0.0	0.0	0.0	0.0		0.0		0.0	0.0		0.0		0.0			0.0	0.0			0.0	0.0	0.0	0.0			0.0	0.0	0.0	0.0	0.0	0.0			0.0
P0ABQ0						0.0		0.0					0.0															0.57010062898		0.353220085402	0.14294535414999998	0.14294535414999998	0.575456155678	0.575456155678	0.0		0.524094908094	0.524094908094				0.847224228782					0.428091192872	0.0	0.847224228782
P0ABQ2						0.282922234554		0.0					0.0																										0.359063153382
P0ABQ4												0.632636745564															0.0						0.0	0.0	0.0
P0ABR1
P0ABR5									0.34190585799400003						0.216874897308	0.122271272222	0.319522085216	0.319522085216	0.319522085216	0.142637030649							0.432744195989								0.46491597708300003							0.462468647156	0.30915737110999997	0.30915737110999997	0.516512655441	0.30915737110999997			0.462468647156
P0ABR7																0.235756866902					0.7466314916590001									0.7494076855390001	0.76016690448	0.76016690448	0.557738834226	0.557738834226		0.23069060380999998							0.971270974273	0.971270974273	0.971270974273	0.971270974273
P0ABR9						0.7505828269220001			0.0																												0.0	0.0	0.127807973419
P0ABS1
P0ABS5							0.137269633913	0.0	0.27897402760699996							0.367134790557											0.27897402760699996	0.386855300018													0.137269633913	0.202066946164					0.426146453055		0.202066946164
P0ABS8
P0ABT2							0.122271272222																																		0.122271272222
P0ABT5																										0.150405055534			0.19005743306899997
P0ABT8												0.274287866971				0.209827066482										0.40881956814000003							0.122271272222	0.122271272222			0.122271272222	0.122271272222	0.17429227471900002	0.122271272222							0.320022771712	0.0
P0ABU0												0.122271272222																	0.409967860873	0.409967860873	0.409967860873	0.409967860873	0.166603418375	0.166603418375		0.847387144612			0.542192983467			0.0	0.0	0.0	0.0	0.0	0.122271272222	0.0	0.0
P0ABU2				0.34741891451800005		0.0	0.0	0.23657890055999997					0.0																												0.0
P0ABU5						0.179187518384	0.0	0.0				0.0	0.0															0.7074819699160001					0.12235270372899999	0.12235270372899999			0.0	0.0	0.0	0.0	0.0	0.667476888209	0.0	0.0	0.0	0.0	0.263781025153		0.667476888209
P0ABU7									0.971270974273																																							0.7174911616930001
P0ABU9						0.0	0.0	0.0					0.0																												0.0						0.7042850128470001
P0ABV2																						0.0			0.7357411046979999																	0.0							0.0
P0ABV6				0.20960413517299997					0.282787747469																								0.19601666000999998	0.19601666000999998	0.169333939883
P0ABW0																							0.971270974273												0.215186427019
P0ABW3												0.0				0.24196274851900001												0.0														0.0					0.0	0.0	0.0
P0ABW5																																								0.122271272222
P0ABW9				0.185339091979		0.0		0.0				0.176650204526	0.0																															0.971270974273
P0ABX2																																							0.7252523755								0.344218440651
P0ABX5						0.26858183373000005		0.148799479052	0.412007785246							0.159953098464											0.412007785246	0.809067500862										0.47870401253300005
P0ABX8				0.99		0.24747220423			0.169689493878													0.122271272222						0.99	0.162945107389		0.162945107389	0.162945107389							0.514940755091	0.143453010493		0.99						0.122271272222	0.99
P0ABY2				0.99		0.131667881063	0.0	0.0	0.0				0.0	0.236580869064	0.0		0.0	0.0	0.0	0.0	0.0	0.501244648728	0.236580869064	0.0	0.0	0.0	0.0	0.122271272222	0.0	0.6794363400869999	0.0	0.0			0.0	0.0	0.0	0.0	0.0	0.0	0.0	0.0	0.0	0.0	0.0	0.0		0.0	0.0
P0ABY4																																	0.1445897372	0.1445897372	0.555602690288							0.148477056037						0.122271272222	0.148477056037
P0ABY7						0.464992262196		0.179033610479									0.452944470283	0.452944470283	0.452944470283	0.971270974273	0.152623419992	0.152623419992			0.452944470283						0.7687208952850001	0.7687208952850001											0.179033610479	0.179033610479	0.179033610479	0.179033610479
P0ABZ1				0.99																											0.249994878919	0.249994878919				0.604676287622
P0ABZ4				0.0		0.31428047925999997	0.0	0.0	0.0				0.0			0.0										0.0	0.0	0.0					0.24450321571999997	0.24450321571999997					0.0		0.0	0.0						0.0	0.0
P0ABZ6									0.122271272222																										0.153800582251
P0AC00												0.7882091254699999																					0.286427924976	0.286427924976													0.36861436786300006	0.397787134006
P0AC02																								0.238539793357	0.366443020221			0.193150693737			0.20451203306200003	0.20451203306200003			0.175660580265
P0AC05				0.99		0.122271272222	0.0	0.0	0.122271272222				0.0		0.0	0.0	0.0	0.0	0.0	0.471368412035	0.0					0.0	0.165272249758		0.0		0.0	0.0			0.0	0.0					0.0		0.0	0.0	0.0	0.0		0.0
P0AC07				0.99																																			0.7417761226790001				0.29136610507599997	0.29136610507599997	0.29136610507599997	0.29136610507599997
P0AC13								0.0					0.0				0.33199454776799997	0.33199454776799997	0.33199454776799997
P0AC16												0.208191145938															0.511252513474
P0AC19
P0AC23
P0AC26						0.0	0.0	0.303489187372	0.524708112201			0.0	0.6152944213579999															0.761385515616					0.147781558128	0.147781558128	0.0						0.0	0.0	0.0	0.0	0.0	0.0	0.0	0.0	0.0
P0AC28				0.0		0.773316241338	0.0	0.28025858002	0.0				0.0				0.0	0.0	0.0						0.0	0.0	0.0								0.0						0.0	0.0	0.0	0.0	0.0	0.0	0.0	0.0	0.0
P0AC30													0.869198531113									0.26116014063799997						0.39643148209
P0AC33												0.23059888107700002																							0.122271272222
P0AC35					0.99							0.29189123155900004																											0.32848617213000003								0.19324872704799997
P0AC38																										0.30569429954599997							0.30569429954599997	0.30569429954599997
P0AC41																	0.19565437790800003	0.19565437790800003	0.19565437790800003								0.325507336793			0.122271272222			0.122271272222	0.122271272222
P0AC44												0.48402940466300004
P0AC47					0.26868359029800004								0.0																												0.158150636556
P0AC51						0.0	0.0	0.0				0.38382925198	0.0																												0.0	0.0	0.0	0.0	0.0	0.0	0.0		0.0
P0AC53				0.0								0.20493981687899998				0.0	0.232363765583	0.232363765583	0.232363765583		0.0		0.303719950096	0.623843950618	0.232363765583			0.0	0.232363765583	0.232363765583	0.232363765583	0.232363765583	0.0	0.0					0.0								0.0
P0AC55
P0AC59														0.15972236691400002							0.15972236691400002		0.15972236691400002										0.971270974273	0.971270974273		0.15972236691400002						0.16382747276100001					0.351275908879		0.16382747276100001
P0AC62																																	0.122271272222	0.122271272222														0.141936208936
P0AC65																													0.388351946829									0.99										0.535842917865
P0AC69								0.333905966903									0.36762045093699997	0.36762045093699997	0.36762045093699997																	0.122271272222
P0AC73												0.155446737723															0.159648266715												0.169810501576								0.49718425425800006
P0AC75				0.0		0.229688558015								0.0							0.0	0.0	0.0			0.0	0.232541504283	0.0	0.0	0.0	0.17739921790999996	0.17739921790999996			0.12335979443499999	0.0						0.34923564725699996	0.0	0.0	0.0	0.0	0.12845207985200002	0.0	0.34923564725699996
P0AC78									0.326767563842			0.122271272222			0.0	0.152337814402	0.0	0.0	0.0						0.0	0.0	0.326767563842		0.0	0.625548255819	0.0	0.0			0.206641871484				0.971270974273				0.0	0.0	0.0	0.0		0.0
P0AC81						0.0	0.0	0.0					0.0																				0.122271272222	0.122271272222							0.0
P0AC84				0.0		0.21586797178199998	0.0	0.0	0.0				0.0				0.0	0.0	0.0						0.0		0.0	0.0					0.0	0.0	0.0		0.176159530616	0.176159530616	0.176159530616	0.176159530616	0.0	0.0	0.0	0.0	0.0	0.0	0.18032264469099998	0.407382257799	0.0
P0AC86						0.0	0.0	0.0				0.39886264901699997	0.0				0.0	0.0	0.0						0.0										0.7003345368899999						0.0	0.0	0.0	0.0	0.0	0.0		0.0	0.0
P0AC88							0.8610896312540001		0.99					0.0		0.897243113971									0.183956110372		0.99													0.0	0.897243113971
P0AC92												0.99																							0.12161972567900001
P0AC94								0.0																0.180551866347		0.122271272222														0.249854394762	0.0		0.203722817595	0.44936729543700005	0.203722817595	0.203722817595	0.311795975121
P0AC96					0.539862462837	0.0	0.0	0.0					0.0															0.971270974273													0.0
P0AC98						0.0	0.0	0.0					0.0																0.24429429791700003												0.0	0.0					0.134208678817		0.0
P0ACA1												0.254656188939	0.20280580167																						0.225556817086								0.99	0.99	0.99	0.99
P0ACA3																																			0.237680195451
P0ACA7									0.292423685446				0.231943674016											0.151732277895															0.680325837262									0.15874087974099998
P0ACB0					0.381939609036				0.145538986176			0.19480367598																															0.326862799368	0.326862799368	0.326862799368	0.326862799368
P0ACB2				0.0		0.193871280339	0.45061201096500003	0.637765638721								0.0	0.14877871954900002	0.14877871954900002	0.14877871954900002							0.814824940328	0.0	0.0					0.0	0.0	0.0						0.45061201096500003							0.618811340167
P0ACB4															0.0		0.0	0.0	0.0		0.21524407774300003				0.0				0.0	0.21902658619100002	0.0	0.0					0.262770145051	0.262770145051	0.0	0.0		0.0	0.791174882878	0.791174882878	0.791174882878	0.791174882878	0.0	0.122271272222	0.0
P0ACB7															0.0	0.0	0.0	0.0	0.0						0.199362052861	0.0		0.0	0.0	0.0	0.0	0.0	0.53251618286	0.53251618286								0.122271272222	0.374845635599	0.374845635599	0.374845635599	0.374845635599		0.348153980797	0.122271272222
P0ACC1				0.0		0.0	0.0	0.0				0.348598866641	0.0			0.971270974273										0.643904648001		0.0	0.0	0.0	0.0	0.0	0.0	0.0	0.17079792896499998		0.17079792896499998	0.17079792896499998	0.17079792896499998		0.0	0.28881171601	0.375769612283	0.375769612283	0.375769612283	0.375769612283	0.146045510411	0.0	0.28881171601
P0ACC3
P0ACC7					0.14787861157999999	0.16861212889899999	0.0						0.0			0.371922847443												0.6450612492769999									0.627266340805	0.627266340805	0.627266340805		0.0	0.136867785314	0.638780932013	0.638780932013	0.638780932013	0.638780932013			0.136867785314
P0ACC9							0.0	0.369167973441	0.99				0.0	0.0						0.0	0.0	0.160324654358				0.0	0.99	0.258612548414	0.0				0.31448595261100004	0.31448595261100004		0.0	0.0	0.0			0.21807417049199998	0.0						0.141643163081	0.0
P0ACD2				0.0		0.0	0.0	0.0	0.99			0.185518904819	0.0	0.0	0.0	0.0	0.0	0.0	0.0			0.0	0.0	0.0	0.0		0.99	0.0	0.0		0.0	0.0			0.0	0.305634314879	0.127388083067	0.127388083067	0.0			0.0	0.0	0.0	0.0	0.0	0.0	0.0	0.0
P0ACD4													0.224117817815
P0ACD8						0.0	0.351976229992	0.0				0.183757758704	0.179860441158			0.152754973205								0.19749603922400003				0.19749603922400003													0.351976229992	0.167012887316					0.183757758704	0.0	0.167012887316
P0ACE0						0.0	0.0	0.0					0.0													0.141703677392		0.33117705375100004					0.242978111307	0.242978111307		0.159509649315					0.0	0.259652025832						0.507805997746	0.259652025832
P0ACE3	0.122271272222				0.22959228043299998
P0ACE7						0.0	0.0	0.0					0.0																												0.0
P0ACF0																						0.18040297452999998																					0.18237148803300002	0.18237148803300002	0.18237148803300002	0.18237148803300002
P0ACF4																																										0.585903097613
P0ACG1						0.0	0.0	0.0	0.237025014871			0.303063512971	0.0														0.237025014871														0.0	0.20867790203899997	0.20867790203899997	0.20867790203899997	0.20867790203899997	0.20867790203899997			0.20867790203899997
P0ACG4												0.17632271001299998			0.0	0.0										0.99				0.0			0.0	0.0
P0ACG6																																											0.194174135795	0.194174135795	0.194174135795	0.194174135795
P0ACG8				0.971270974273																															0.0
P0ACH1																																										0.0	0.0	0.0	0.0	0.0		0.359351317768	0.0
P0ACH5						0.0	0.0	0.0					0.0							0.99																					0.0
P0ACH8						0.0		0.0				0.152905738576	0.0															0.122271272222							0.99									0.99			0.164647095211	0.267147807832
P0ACI0						0.0		0.0					0.0																												0.0
P0ACI3																										0.127396620096					0.20867276203	0.20867276203										0.283342361997					0.233791167603	0.32562486204
P0ACI6					0.618855457002
P0ACJ0
P0ACJ5																					0.7310401435320001																					0.122271272222							0.122271272222
P0ACJ8																						0.705554856771																											0.291048297345
P0ACK2							0.376602281638																														0.22302286995700002	0.22302286995700002										0.0
P0ACK5	0.598286182606							0.0					0.0															0.23374109563700002									0.0	0.0	0.0	0.256143809017		0.630229492024			0.238782586069	0.238782586069			0.630229492024
P0ACK8				0.122271272222			0.0	0.0				0.122271272222	0.0																												0.0		0.122271272222	0.122271272222	0.122271272222	0.122271272222
P0ACL2				0.0		0.0	0.0	0.0					0.0			0.0										0.0		0.0													0.0	0.142861631133						0.0	0.142861631133
P0ACL5						0.0	0.0	0.0				0.99	0.0							0.99	0.99									0.99					0.0	0.99					0.0		0.0	0.0	0.122271272222	0.0		0.99
P0ACL7						0.244940905982	0.0	0.0				0.237145087192	0.139825277113							0.203835773803								0.17957492407499998									0.122271272222	0.122271272222	0.122271272222	0.26886259820999997	0.0	0.0	0.0	0.0	0.0	0.0	0.224508825187	0.0	0.0
P0ACL9
P0ACM2							0.25998998017499997	0.0																					0.853433560269						0.433407682324							0.0	0.0	0.0	0.0	0.0	0.13998784385399998	0.0	0.0
P0ACM5						0.17376280188499998		0.0					0.0								0.157418528724														0.168143114552								0.168143114552	0.168143114552	0.168143114552	0.168143114552	0.535014054014	0.0
P0ACM9				0.0			0.432329120168		0.0																		0.0	0.0									0.0	0.0	0.0		0.432329120168							0.487171063567
P0ACN2							0.0					0.346661550573	0.0							0.122271272222													0.0	0.0							0.0	0.0	0.14727293403	0.14727293403	0.14727293403	0.14727293403			0.0
P0ACN4															0.5311712371									0.631819580342							0.40752845453500003	0.40752845453500003							0.28793559573000005	0.28793559573000005								0.365293566914
P0ACN7						0.449218409866																							0.175787101888				0.320283929172	0.320283929172			0.971270974273										0.18584465532299999	0.0
P0ACP1					0.5391412143559999											0.362832582572
P0ACP5				0.0								0.0					0.39558160352399996	0.39558160352399996	0.39558160352399996						0.39558160352399996								0.0	0.0	0.0		0.0	0.0	0.0	0.0		0.0	0.0	0.0	0.0	0.0	0.28169083471		0.0
P0ACP7					0.6641637899849999	0.0	0.222433180354	0.0					0.0				0.16856740898699998	0.16856740898699998	0.16856740898699998																		0.46300551808999996	0.46300551808999996			0.222433180354
P0ACQ0	0.99			0.925419534941				0.0						0.509046190917			0.99	0.99	0.99				0.99		0.99				0.99											0.32773665946499997	0.971270974273						0.971270974273	0.7409148219600001
P0ACQ4																																																0.339055146668
P0ACQ7						0.0	0.0	0.0					0.0																				0.261815810474	0.261815810474							0.0	0.152394775618							0.152394775618
P0ACR0						0.0	0.0	0.0	0.971270974273				0.14694504668800001			0.254452192975				0.992811646153							0.971270974273														0.0							0.991222712722
P0ACR2				0.0		0.0	0.178126734899	0.0	0.0				0.0		0.64362933645	0.0						0.0				0.0	0.0						0.0	0.0	0.0		0.0	0.0	0.0		0.178126734899	0.0	0.0	0.0	0.0	0.0	0.0	0.0	0.0
P0ACR4																						0.150512581739				0.286940154356																						0.0
P0ACR7				0.0			0.0	0.0	0.0			0.122271272222	0.0	0.35813892636399997	0.99	0.180427100971								0.289483758752		0.180427100971	0.0	0.0					0.0	0.0	0.180870944316						0.0	0.691229136594	0.99	0.99	0.99	0.99		0.0	0.138222166673
P0ACR9
P0ACS2						0.0	0.0	0.0					0.0																												0.0	0.0	0.0	0.0	0.0	0.0		0.0	0.0
P0ACS5						0.156686868051	0.0	0.0					0.0	0.339843316168																			0.16639035513	0.16639035513							0.0		0.669434051393	0.669434051393	0.669434051393	0.669434051393	0.406222459241
P0ACS7				0.16076553973
P0ACS9																										0.164969002961																						0.0
P0ACT2						0.0	0.0	0.143945882863					0.0				0.157468940419	0.157468940419	0.157468940419			0.971270974273			0.157468940419	0.99											0.0	0.0	0.0	0.0	0.0	0.0	0.448752219256	0.448752219256	0.448752219256	0.448752219256	0.325097346527	0.0	0.0
P0ACT6						0.270922229248								0.12791654705										0.148716740618													0.0	0.0	0.125524297089	0.6556025143249999								0.28022214542
P0ACU0						0.0	0.32303169015																				0.17039382041099999						0.971270974273	0.971270974273	0.198885087784						0.0	0.225798150282							0.225798150282
P0ACU2				0.224862730178					0.224862730178			0.146540316641				0.224862730178										0.273603534339	0.224862730178	0.224862730178			0.477973469165	0.477973469165			0.273603534339				0.130371732506	0.583557985171		0.300543956498	0.300543956498	0.300543956498	0.300543956498	0.300543956498	0.16392368324200002		0.300543956498
P0ACU5	0.971270974273		0.971270974273			0.0	0.0	0.0	0.181427484705	0.971270974273	0.971270974273		0.0																								0.181427484705	0.181427484705			0.0
P0ACU7																	0.143581501109	0.143581501109	0.143581501109																								0.27495219664799997	0.27495219664799997	0.27495219664799997	0.27495219664799997
P0ACV0						0.0	0.0	0.288779792691					0.0																0.21509141798		0.21610984749099998										0.0	0.0	0.153261100131	0.153261100131	0.153261100131	0.153261100131			0.0
P0ACV2						0.0	0.0	0.0					0.0								0.166006603617			0.99									0.0	0.0							0.0	0.0	0.0	0.0	0.0	0.0	0.0	0.0	0.0
P0ACV4						0.5157638736869999	0.0	0.0				0.328528255886	0.5157638736869999				0.180103927963	0.180103927963	0.180103927963																						0.0	0.0					0.328528255886	0.0	0.0
P0ACV6						0.0	0.0	0.14165521749					0.0							0.18088452071699998													0.122271272222	0.122271272222	0.616530418345		0.26425109746	0.26425109746	0.26425109746	0.461392130031	0.0	0.211182760005	0.0	0.99	0.0	0.0	0.191603365731	0.99	0.211182760005
P0ACV8				0.37990518182099997		0.0	0.0	0.0	0.0			0.0	0.0												0.0		0.0	0.0					0.702171944831	0.702171944831			0.0	0.0	0.0	0.0	0.0	0.0	0.0	0.0	0.0	0.0	0.160824137896	0.0	0.0
P0ACW0															0.122271272222																							0.122271272222
P0ACW2																												0.99		0.99			0.514343898764	0.514343898764	0.446689978503							0.99		0.99					0.57031220803
P0ACW4						0.0	0.0	0.0				0.0	0.0		0.971270974273													0.99									0.0	0.0			0.0	0.99	0.99	0.99	0.99	0.99	0.0	0.0	0.0
P0ACW6						0.0	0.0	0.0				0.40950779195200004	0.0															0.99													0.0	0.99					0.329311900579
P0ACW8				0.0									0.0		0.122271272222	0.122271272222							0.0								0.122271272222	0.122271272222									0.0
P0ACX0						0.16825562452	0.0	0.0					0.0																												0.0		0.0	0.0	0.0	0.0	0.16057689585999999
P0ACX3				0.0		0.6991300274169999	0.6991300274169999	0.6991300274169999				0.975714014002	0.0											0.971270974273		0.0							0.246011668629	0.246011668629							0.6991300274169999		0.0	0.0	0.0	0.0	0.0		0.0
P0ACX5
P0ACX9						0.0	0.0	0.0					0.0			0.0											0.199028933794	0.0			0.14160196250499998	0.14160196250499998									0.0	0.0	0.0	0.0	0.0	0.0	0.350192377549	0.0	0.0
P0ACY1						0.145057294034	0.18059764185	0.0					0.0		0.238075134268																										0.18059764185	0.122271272222	0.0	0.0	0.0	0.0	0.122271272222	0.126474691042	0.122271272222
P0ACY3							0.19346371772100002	0.971270974273						0.201903472126	0.64471658442							0.17790530363200002													0.122271272222
P0ACY6												0.7204106748960001												0.657432963527		0.0									0.0												0.15181929787100001
P0ACY9												0.122271272222																0.7820282187890001
P0ACZ2																																			0.18624073134100003					0.165924508445
P0ACZ4																								0.99																		0.525087717875	0.164505017385	0.164505017385	0.164505017385	0.164505017385			0.525087717875
P0ACZ8				0.46098554406400005								0.0		0.0	0.0					0.0	0.0		0.0					0.0					0.0	0.0	0.0	0.0	0.46098554406400005	0.46098554406400005	0.46098554406400005	0.46098554406400005
P0AD01							0.0						0.0																												0.0			0.99
P0AD03				0.0		0.37730507644100003	0.16822117718	0.220681418248	0.175093359526				0.0			0.122271272222	0.0	0.0	0.0		0.305157250856				0.0	0.0	0.175093359526	0.434989710106	0.0	0.13959815259400002	0.0	0.0	0.122271272222	0.122271272222	0.0		0.0	0.0	0.0	0.0	0.16822117718	0.987984827514	0.982327276233	0.982327276233	0.982327276233	0.982327276233		0.358723372337	0.987984827514
P0AD05				0.0			0.0	0.0				0.0	0.0	0.0		0.0								0.0	0.122271272222	0.0		0.0	0.0	0.0	0.0	0.0	0.0	0.0							0.0	0.0	0.0	0.0	0.0	0.0	0.0	0.0	0.0
P0AD07				0.99					0.141510666333			0.252920081598												0.99
P0AD10												0.122271272222								0.122271272222	0.122271272222
P0AD12							0.0					0.243952143783	0.0	0.0		0.0	0.0	0.0	0.0	0.924122717161			0.415386386075		0.0			0.299599912951	0.31403489275400004		0.0	0.0	0.0	0.0					0.0	0.0		0.0						0.157711085534	0.0
P0AD14						0.596587669843						0.620143868591																							0.23342725329599998								0.0	0.0	0.0	0.0		0.0
P0AD17				0.7144705543880001																																							0.724517180552	0.724517180552	0.724517180552	0.724517180552
P0AD19							0.31499529331099996					0.177752993139											0.173450874838																		0.31499529331099996
P0AD21				0.314143946702								0.308674812124
P0AD24													0.0																													0.0	0.0	0.0	0.0	0.0			0.0
P0AD27								0.347409724169												0.6200137416170001			0.16651886957599998	0.0	0.49263369785300004								0.0	0.0	0.0		0.0	0.0	0.0	0.0								0.7635243289899999
P0AD30								0.0					0.0																										0.0				0.0	0.0	0.0	0.0	0.0
P0AD33									0.0			0.0				0.0								0.0		0.0	0.0	0.0					0.0	0.0	0.0		0.0	0.0	0.0	0.0
P0AD37						0.22318362469900002																																					0.297518772219	0.297518772219	0.297518772219	0.297518772219
P0AD40							0.350680319589						0.186587520164																												0.350680319589		0.122271272222	0.122271272222	0.122271272222	0.122271272222
P0AD42						0.0	0.12646769539799999	0.0				0.0	0.0											0.25052738236					0.122271272222												0.12646769539799999	0.0	0.0	0.0	0.0	0.0	0.0	0.0	0.0
P0AD44						0.167201410858	0.0	0.167201410858	0.0				0.0	0.206334350751																									0.330533072212	0.330533072212	0.0	0.991129757899	0.122271272222	0.122271272222	0.122271272222	0.122271272222	0.0	0.321535712771	0.991129757899
P0AD47						0.0	0.0	0.0				0.0	0.0		0.20335619658799997																								0.18992945122000002	0.0	0.0	0.971270974273	0.0	0.0	0.0	0.0	0.390724887382	0.0	0.971270974273
P0AD49																															0.233730259538	0.233730259538
P0AD53																																						0.99
P0AD57						0.0	0.0		0.405480344749			0.12883210724000002	0.21033821477200002												0.737845467207		0.180116269553														0.0
P0AD59						0.0	0.0	0.0					0.0																												0.0							0.7567129830570001
P0AD61						0.0	0.0	0.0					0.0																						0.456903830402	0.475093863949					0.0
P0AD65
P0AD68						0.122271272222	0.0	0.0	0.0				0.0																						0.143793156289						0.0	0.0	0.0	0.0	0.0	0.0	0.262993719991		0.0
P0AD70				0.0		0.170972666623	0.0	0.0					0.0			0.168170067868	0.0	0.0	0.0						0.0		0.0	0.0	0.0	0.0	0.0	0.0	0.0	0.0	0.0						0.0		0.199918242267	0.199918242267	0.199918242267	0.199918242267		0.356157403972
P0AD72				0.99		0.99	0.99	0.99	0.99			0.99	0.99											0.99			0.99	0.99					0.99	0.99	0.99		0.99	0.99	0.99	0.99	0.99	0.99	0.99	0.99	0.99	0.99	0.99	0.99	0.99
P0AD74
P0AD79						0.99																					0.99													0.99
P0AD83																																										0.99							0.99
P0AD89
P0AD92									0.99																		0.99								0.99
P0AD96				0.0		0.0		0.26694994845	0.0								0.0	0.0	0.0			0.24343334259			0.0	0.0	0.0	0.0	0.0	0.0	0.0	0.0	0.0	0.0	0.0							0.0	0.0	0.0	0.0	0.0		0.122271272222	0.0
P0AD99						0.0	0.0	0.0					0.0																								0.17546140165899998	0.17546140165899998			0.0	0.0	0.0	0.0	0.0	0.0	0.34522511829499997		0.0
P0ADA1						0.0		0.204130195424				0.183858665136	0.0													0.14654048016
P0ADA3				0.0			0.484713182701		0.0			0.122271272222		0.0	0.0					0.0	0.0		0.0	0.0			0.0	0.8123791284299999	0.0	0.0	0.19388493567	0.19388493567	0.0	0.0	0.0	0.0	0.0	0.0	0.0		0.484713182701
P0ADA5				0.19578115774								0.188902028206				0.19578115774												0.19578115774																				0.0
P0ADA7													0.122271272222																													0.122271272222							0.122271272222
P0ADB1						0.0	0.0	0.0					0.0																											0.205711572988	0.0
P0ADB4																																										0.99	0.99	0.99	0.99	0.99		0.99	0.99
P0ADB7
P0ADC1						0.0		0.0				0.331224988921	0.0									0.8285029313079999			0.0	0.0		0.0							0.0							0.0	0.0	0.0	0.0	0.0			0.0
P0ADC3					0.351065869256	0.412174933546		0.42483517200000004	0.0				0.0								0.369954591319					0.122271272222	0.0	0.0					0.0	0.0	0.122271272222		0.0	0.0	0.0				0.122271272222	0.122271272222	0.122271272222	0.122271272222
P0ADC6																																														0.133622973961
P0ADC8
P0ADD2						0.0	0.0	0.0	0.0				0.0	0.0		0.0	0.0	0.0	0.0		0.0	0.0	0.0	0.0		0.0	0.0	0.0		0.0	0.0	0.0	0.0	0.0	0.0	0.0	0.0	0.0	0.0	0.0	0.0	0.0	0.0	0.0	0.0	0.0			0.0
P0ADD5			0.99			0.0	0.0	0.0	0.0	0.99	0.99	0.42036027453599994	0.0	0.0	0.0	0.0	0.0	0.0	0.0		0.0	0.0	0.0	0.0		0.0	0.0		0.0	0.0	0.0	0.0	0.0	0.0	0.297706531883	0.0	0.0	0.0	0.0	0.0	0.0	0.0	0.0	0.0	0.0	0.0		0.0	0.0
P0ADD7						0.971270974273		0.0					0.0	0.173627341957	0.166678099234							0.335999377526					0.21089727592799998	0.146830638519	0.153873513819	0.999174643081									0.0	0.0	0.0	0.0	0.0	0.0	0.0	0.0			0.0
P0ADD9						0.99	0.99	0.99					0.99														0.99								0.99						0.99							0.99
P0ADE2																															0.99
P0ADE4				0.179051274901		0.0	0.169913753132	0.0				0.40787950542199997	0.169913753132	0.0	0.0	0.0	0.0	0.0	0.0	0.0	0.0	0.0	0.0	0.0	0.0	0.0	0.440217156075			0.22376127876600002	0.0	0.0	0.0	0.0	0.65941814981	0.0			0.367181658725		0.169913753132	0.261551610724	0.0	0.0	0.0	0.0	0.197231233199	0.140784441713	0.261551610724
P0ADE6				0.0		0.286064807474			0.0			0.0														0.0	0.0										0.0	0.99	0.0	0.0		0.122271272222	0.553100521763	0.553100521763	0.553100521763	0.553100521763	0.0	0.0	0.122271272222
P0ADE8						0.0	0.195089276032	0.0				0.609965297236	0.0			0.287158267639	0.0	0.0	0.0						0.0	0.0		0.15508171409399998					0.18921149756900002	0.18921149756900002	0.0		0.0	0.0			0.195089276032	0.623680660678	0.0	0.0	0.0	0.0	0.0	0.0	0.623680660678
P0ADF6						0.0	0.0	0.0	0.672025340151				0.0		0.34319641898100006	0.587483583579	0.228714103147	0.228714103147	0.228714103147		0.0					0.587483583579		0.0					0.0	0.0	0.17184694857299998					0.31474821757800003	0.0	0.0							0.0
P0ADF8															0.128923394617
P0ADG1
P0ADG4																																			0.122271272222
P0ADG7							0.0	0.0					0.0																								0.231776584866	0.231776584866			0.0							0.0
P0ADH5					0.236707870584	0.0		0.0					0.0			0.0											0.1856326623						0.1856326623	0.1856326623							0.0
P0ADH7						0.0		0.0				0.0	0.0																0.0																		0.0	0.170431474155
P0ADI4				0.127769616054		0.355584872325	0.0	0.99					0.0	0.365012864692		0.0								0.20467755157099998									0.0	0.0			0.0	0.0	0.0	0.0	0.0	0.355584872325	0.271308699375	0.271308699375	0.271308699375	0.271308699375	0.13480549014499998	0.122271272222	0.355584872325
P0ADI7						0.0		0.0								0.356530677695				0.0	0.0							0.0	0.143315181012	0.143315181012	0.143315181012	0.143315181012	0.0	0.0	0.0		0.0	0.0	0.0	0.187031958265		0.0	0.6167346170920001	0.6167346170920001	0.6167346170920001	0.6167346170920001	0.971270974273	0.971270974273	0.0
P0ADI9									0.670691816463							0.670691816463										0.670691816463	0.670691816463
P0ADJ3						0.0	0.0	0.0	0.99			0.24396456251200002	0.0				0.99	0.99	0.99																						0.0	0.99	0.122271272222	0.122271272222	0.122271272222	0.122271272222	0.0	0.832802522995	0.99
P0ADJ5									0.99																						0.401429373134	0.401429373134
P0ADJ8						0.99	0.0	0.0					0.0																								0.156609001462	0.156609001462			0.0	0.21682847886999998	0.0	0.0	0.0	0.0		0.212552862518	0.21682847886999998
P0ADK0																																	0.220846376152	0.220846376152	0.28829089217099996				0.0	0.0			0.13933834175999998	0.13933834175999998	0.13933834175999998	0.13933834175999998
P0ADK4									0.0							0.0	0.0	0.0	0.0						0.0	0.0	0.0	0.0							0.0		0.0	0.0		0.0		0.0	0.243694107939	0.243694107939	0.243694107939	0.243694107939	0.0		0.0
P0ADK6																																			0.17855797532099998			0.238694352302
P0ADK8				0.0					0.0							0.0	0.0	0.0	0.0		0.9060364805660001				0.0	0.0	0.0	0.0	0.627186493565				0.0	0.0	0.0				0.33431026316999995								0.130549744799
P0ADL1				0.18157852634899999		0.0	0.376495583266	0.99				0.543183736804	0.993644154845															0.99							0.142702175855						0.0							0.436017192614
P0ADL3				0.0				0.209788403057																	0.122271272222			0.99							0.211081106097		0.0	0.0				0.0	0.0	0.0	0.0	0.0			0.0
P0ADL6						0.13269706897											0.381062642373	0.381062642373	0.381062642373																								0.122271272222			0.122271272222	0.212851818027
P0ADM0				0.0									0.0													0.0									0.0													0.0
P0ADM4						0.617883895895	0.0	0.0				0.0	0.0			0.0												0.0					0.0	0.0	0.0						0.0	0.0	0.0	0.0	0.0	0.0			0.0
P0ADM6				0.330351525641		0.0	0.0					0.12514201231799998	0.0								0.122271272222							0.0							0.122271272222		0.0	0.999999	0.578716004874				0.999999	0.999999	0.999999	0.999999	0.984857249261	0.221616060247
P0ADM8				0.0		0.38598568652099996			0.0			0.6933617320890001	0.209508187114			0.7061574145399999	0.0	0.0	0.0	0.0					0.0	0.365248784726	0.0	0.229345471583					0.0	0.0	0.0		0.35520943822400003	0.35520943822400003	0.0	0.35520943822400003		0.397785072252	0.637709464745	0.637709464745	0.637709464745	0.637709464745			0.397785072252
P0ADN0				0.152397247104		0.229297607075	0.0	0.0	0.152397247104				0.0	0.22949438932500002	0.303099371997	0.152397247104					0.22949438932500002		0.22949438932500002				0.152397247104	0.152397247104								0.22949438932500002			0.144150967018	0.144150967018	0.0	0.0	0.748012284928	0.748012284928	0.748012284928	0.748012284928	0.616123029768	0.0	0.0
P0ADN2
P0ADN6																																								0.16498514039200002
P0ADP0						0.205279217787	0.205279217787					0.0																													0.205279217787	0.161475732928			0.971270974273				0.161475732928
P0ADP2						0.0			0.13674911079000002																		0.13674911079000002								0.971270974273
P0ADP5	0.971270974273			0.0		0.0	0.0	0.634928918966	0.0						0.5327766271450001	0.0											0.0	0.0	0.0	0.268482814748	0.0	0.0	0.0	0.0	0.0	0.278686836974					0.0	0.0						0.0	0.543253373912
P0ADP7						0.0	0.0	0.603775961281				0.596263441236	0.18855091868700002																				0.567084760058	0.567084760058							0.0	0.0	0.0	0.0	0.0	0.0	0.0	0.0	0.0
P0ADP9						0.311248973728
P0ADQ2						0.122271272222	0.824091055861																				0.23255400653799999	0.0									0.0	0.0
P0ADQ5						0.0							0.0	0.99																											0.0	0.0	0.0	0.0	0.0	0.0			0.0
P0ADQ7																																						0.99
P0ADR0						0.469276906442	0.0	0.469276906442				0.6871732982359999				0.201149933902																					0.0	0.0	0.0	0.0	0.0
P0ADR2																																											0.122271272222	0.122271272222	0.122271272222	0.122271272222
P0ADR6						0.0	0.0	0.16802637507100002					0.0			0.361323189754																							0.15102789081700002		0.0	0.379988566193					0.133186770549		0.379988566193
P0ADR8					0.352822955968	0.0							0.222208764134													0.971270974273
P0ADS2
P0ADS6						0.0	0.0	0.0					0.0																						0.122271272222						0.0
P0ADS9																																			0.34783175471				0.223683464503			0.34783175471							0.34783175471
P0ADT2																						0.0																										0.186352312584
P0ADT5								0.470347804842					0.0												0.14336052033399999														0.0
P0ADT8																0.382238670825														0.46984799456799997							0.0	0.0	0.0	0.0
P0ADU2						0.0	0.0	0.0					0.0																												0.0	0.0							0.0
P0ADU5							0.295332444314																						0.138233828348												0.295332444314
P0ADU7																																				0.512957500984
P0ADV1				0.971270974273
P0ADV5				0.43235456830799995		0.338482238125						0.388340978496	0.0									0.14182465395899999		0.181343530781				0.7982800168590001														0.281275506505	0.14182465395899999	0.14182465395899999	0.14182465395899999	0.14182465395899999	0.189026092798	0.33966420816799997	0.172751605871
P0ADV7						0.0	0.301817778195	0.0				0.0	0.0																				0.0	0.0							0.301817778195	0.0	0.0	0.0	0.0	0.0	0.0	0.285836516867	0.0
P0ADV9				0.327950026224								0.286261999821				0.122271272222															0.547126728187	0.547126728187											0.365839565481	0.365839565481	0.365839565481	0.365839565481	0.86163411139
P0ADW3																																	0.14378948508099998	0.14378948508099998
P0ADW6						0.8499042553470001	0.179005597151	0.179005597151					0.0													0.155173641183											0.0	0.0	0.0	0.0	0.179005597151	0.0	0.532442390586	0.280719313212	0.280719313212	0.532442390586		0.0	0.0
P0ADW8
P0ADX1									0.400251523789						0.629746764204												0.400251523789																				0.122271272222
P0ADX5				0.122271272222		0.0	0.0	0.0	0.0				0.0			0.0										0.0	0.0	0.0	0.0	0.0	0.0	0.0	0.0	0.0	0.618252723088		0.0	0.0	0.0	0.0	0.0	0.0	0.0	0.0	0.0	0.0		0.0	0.0
P0ADX7						0.122271272222	0.122271272222					0.0	0.0																										0.122271272222		0.122271272222	0.0	0.0	0.0	0.0	0.0	0.0		0.0
P0ADX9				0.387568084996				0.0	0.36647915162100003			0.620414204068		0.509745030711		0.122271272222										0.122271272222	0.122271272222						0.122271272222	0.122271272222								0.7327174167560001	0.0	0.0	0.0	0.0	0.122271272222	0.0	0.7327174167560001
P0ADY1				0.334722622292					0.15858724760600001			0.475122973696															0.15858724760600001	0.39390259915299997	0.971270974273								0.375174751148	0.375174751148	0.375174751148	0.263291394826		0.0	0.0	0.0	0.0	0.0		0.0	0.0
P0ADY7
P0ADZ0
P0ADZ4												0.19769572261100002
P0ADZ7																						0.203428019703
P0AE01																								0.158090983489				0.122271272222															0.16236566518200002	0.16236566518200002	0.16236566518200002	0.16236566518200002
P0AE06						0.581820855317	0.0	0.0					0.0											0.165086427712						0.21435178108199998											0.0	0.0	0.0	0.0	0.0	0.0		0.0	0.0
P0AE08
P0AE12							0.0	0.0	0.0				0.0							0.0	0.0	0.0					0.0			0.0			0.0	0.0	0.0	0.170365981986					0.0	0.0	0.0	0.0	0.0	0.0		0.0	0.0
P0AE14						0.0	0.246197760396	0.0				0.159383830948	0.0			0.37897720701399995														0.267117677893					0.446178441856				0.23685868085499998		0.246197760396	0.775561459906	0.446178441856	0.9128205672509999	0.446178441856	0.446178441856		0.245084811077	0.9646701643790001
P0AE16				0.21296640262000002		0.242511051151	0.122271272222	0.0	0.0				0.0			0.0	0.31536728454999996	0.31536728454999996	0.31536728454999996						0.381976658539	0.0	0.0	0.0	0.122271272222	0.140193052082			0.0	0.0	0.0		0.0	0.0	0.0	0.122271272222	0.122271272222	0.0	0.0	0.0	0.0	0.0		0.418494700126	0.0
P0AE18						0.601096040074																											0.179187897644	0.179187897644
P0AE22				0.702729759607		0.28965843843	0.0	0.0	0.99			0.41944243091899996	0.319367625356		0.0	0.0												0.0	0.99	0.8898344766740001	0.702729759607	0.702729759607			0.505142456103				0.0	0.0	0.0		0.697468194244	0.697468194244	0.697468194244	0.697468194244		0.17107218245099998
P0AE24				0.7212878373630001		0.0	0.0	0.7025422891609999					0.282173161805				0.143633592897	0.143633592897	0.143633592897			0.8343407074699999				0.122271272222		0.820009174278													0.0							0.325810128268
P0AE26						0.0	0.0	0.0				0.142957422226	0.0							0.0	0.0	0.0	0.14001191290999998												0.14001191290999998	0.0	0.0	0.0	0.0	0.0	0.0	0.0	0.0	0.0	0.0	0.657428740084	0.0	0.0	0.0
P0AE28				0.0		0.0	0.0	0.0				0.671056151779	0.0				0.0	0.0	0.0						0.0	0.122271272222	0.0	0.0							0.0					0.0	0.0	0.0	0.164101969284	0.0	0.0	0.164101969284	0.0	0.17986524480000002	0.0
P0AE30																																										0.0							0.0
P0AE34						0.0						0.359413926575			0.15359166642799998	0.359413926575																	0.157864154528	0.157864154528	0.359413926575							0.335222061368					0.37411201274800004	0.0	0.335222061368
P0AE37						0.560515707664	0.870397460936	0.6863361295460001					0.382627859618															0.219708199201					0.289208997452	0.289208997452		0.375756923437	0.0	0.0	0.0	0.0	0.303931914455	0.17421314150199999					0.122271272222	0.971270974273	0.17421314150199999
P0AE39						0.6936865660989999	0.14821454891						0.14821454891											0.99																	0.14821454891
P0AE42																																						0.99
P0AE45								0.185173929501	0.0							0.0											0.0	0.0			0.99									0.0							0.0	0.0
P0AE48
P0AE52																								0.8319443855769999
P0AE56						0.99		0.122271272222																															0.0
P0AE58						0.0	0.0	0.0	0.0				0.0		0.153828364664																						0.0	0.0	0.0	0.0	0.0
P0AE60														0.18653274102000003																					0.867191282563							0.19333481735	0.19333481735	0.19333481735	0.19333481735	0.19333481735			0.19333481735
P0AE63						0.971270974273							0.971270974273																								0.0	0.0	0.0	0.0								0.391573354801
P0AE67						0.0	0.0	0.0												0.217743757906																					0.0	0.0	0.0	0.0	0.0	0.0	0.217743757906		0.0
P0AE70						0.0		0.0					0.0		0.49055155634099995																						0.408192715731	0.408192715731	0.408192715731	0.408192715731		0.629669623348					0.219282260893		0.629669623348
P0AE72						0.451873858335																																				0.15121473684800002	0.325746986788	0.325746986788	0.325746986788	0.325746986788			0.15121473684800002
P0AE74						0.184379471665	0.0	0.0					0.0								0.204853163075									0.393312578943	0.135518337459	0.135518337459								0.293584441159	0.0	0.0	0.0	0.0	0.0	0.0		0.141778753791	0.0
P0AE76							0.0	0.122271272222	0.48002484251599997				0.0		0.217769408034	0.302744813824	0.0	0.0	0.0				0.177867060755			0.0	0.0	0.343840358757								0.0	0.0	0.0	0.403076548389	0.0	0.0	0.0	0.0	0.0	0.0	0.0	0.0	0.480161234054	0.0
P0AE78																												0.204496070206
P0AE82				0.0													0.32774862686	0.32774862686	0.32774862686						0.32774862686	0.32774862686							0.38259013780999995	0.38259013780999995													0.32774862686
P0AE85				0.34743406865599996				0.283513443008
P0AE88						0.0	0.0	0.0					0.0																												0.0
P0AE91
P0AE95																							0.99	0.528968012598																		0.175897743704	0.16567326795999998			0.16567326795999998			0.175897743704
P0AE98									0.276374178796														0.99																			0.0						0.0	0.0
P0AEA2									0.941411763571				0.17668151016800002			0.886956030553						0.549425266396	0.99			0.234985779932		0.33578497284500003								0.122271272222	0.157698794996	0.157698794996
P0AEA5						0.0		0.0					0.0																													0.348896507544						0.0	0.348896507544
P0AEA8						0.971270974273	0.0	0.0					0.0													0.505401709257		0.546366316959	0.187156817621	0.144215007826							0.0	0.0	0.0	0.22219399516999996	0.0	0.0	0.0	0.0	0.0	0.0		0.122271272222	0.122271272222
P0AEB0				0.39621871356399996				0.783648871724				0.122271272222																									0.164490022246	0.164490022246									0.22959228043299998	0.0
P0AEB2																											0.265869028856												0.971270974273			0.6204264126219999						0.193949398312
P0AEB5						0.0	0.0	0.0					0.0																	0.99							0.122271272222	0.122271272222			0.0	0.0	0.0	0.99	0.0	0.0		0.99	0.0
P0AEB7						0.0		0.0					0.0																													0.366500575038							0.366500575038
P0AEC0															0.6085106568990001																				0.147029128197				0.177498509631			0.280043560573	0.167931685274	0.167931685274	0.167931685274	0.167931685274		0.333475052695	0.280043560573
P0AEC3						0.376122001108	0.136545314072	0.0	0.130297306563			0.14333629305				0.314167033244					0.326784758676							0.23726655707199998					0.122271272222	0.122271272222		0.326784758676					0.136545314072
P0AEC5				0.122271272222		0.0							0.0				0.99	0.99	0.99							0.443129205009							0.336261505063	0.336261505063											0.971270974273		0.139863012013	0.173643934245
P0AEC8				0.99	0.971270974273	0.18156454767900002	0.0	0.0	0.0			0.163596308594	0.0				0.357827537854	0.357827537854	0.357827537854							0.17575492992400002	0.49973193267						0.0	0.0	0.17575492992400002		0.0	0.0	0.99	0.669108159436	0.0	0.638967392591	0.638967392591	0.99	0.638967392591	0.638967392591		0.1464150724	0.638967392591
P0AED0
P0AED5				0.0		0.0	0.0	0.0	0.0			0.0	0.0												0.138010192575		0.0		0.836198657158	0.0			0.99		0.0	0.0					0.0	0.0	0.0	0.0	0.0	0.0	0.0	0.0	0.0
P0AED7							0.0	0.0				0.77072393043	0.0																						0.16739981464099998				0.149400826412		0.0		0.0	0.0	0.0	0.0
P0AED9				0.99			0.0	0.0	0.251455188386				0.0	0.0	0.0	0.0	0.0	0.0	0.0	0.0	0.0	0.0	0.0	0.411298389775	0.0	0.212229053999	0.232071250024	0.212229053999	0.0	0.0	0.0	0.0	0.449417559902	0.449417559902	0.0	0.283703196939	0.0	0.0			0.0	0.0	0.730377083292	0.730377083292	0.730377083292	0.730377083292	0.47098386698999994	0.23007233365899998	0.0
P0AEE1						0.0	0.421045420018	0.0					0.0																										0.0		0.421045420018
P0AEE3				0.0		0.0	0.0	0.0					0.0		0.408113542948	0.17313498247099998						0.971270974273		0.225362367234				0.0		0.203997577903									0.0		0.0
P0AEE5												0.142435950766																		0.20198974419799998									0.518667831291
P0AEE8						0.0	0.0	0.0					0.0			0.0	0.0	0.0	0.0						0.0	0.0		0.0	0.0	0.0	0.0	0.0	0.0	0.0	0.0	0.122271272222			0.971270974273		0.0	0.0	0.0	0.0	0.0	0.0	0.0	0.1276151058	0.0
P0AEF0														0.122271272222																0.378028320338
P0AEF4																																	0.971270974273	0.971270974273														0.252399680538
P0AEF8						0.39538375124200004																													0.454592859256													0.0
P0AEG1																																																0.122271272222	0.15101080120100002
P0AEG4						0.0	0.0	0.0				0.347882440512	0.0		0.603637917856		0.603637917856	0.603637917856	0.603637917856						0.603637917856				0.603637917856	0.603637917856	0.603637917856	0.603637917856									0.0	0.0							0.0
P0AEG6				0.221782037615		0.0	0.0	0.0	0.221782037615				0.0								0.142654770398						0.221782037615						0.0	0.0							0.0	0.513456141752	0.0	0.0	0.0	0.0	0.0	0.0	0.513456141752
P0AEG8				0.99			0.99
P0AEH1						0.0	0.0	0.0	0.150190949618				0.0							0.724340617219						0.141844280735		0.265503963131										0.141844280735	0.150190949618		0.349670775066	0.329194933822	0.0	0.0	0.0	0.0		0.429278624323	0.329194933822
P0AEH3						0.0	0.0	0.0				0.0	0.0			0.184431252987	0.0	0.0	0.0					0.0		0.0											0.0	0.0			0.0	0.14042905949599999	0.7941878029899999	0.7941878029899999	0.7941878029899999	0.7941878029899999	0.0	0.0	0.14042905949599999
P0AEH5
P0AEH8						0.99										0.0											0.0						0.0	0.0
P0AEI1						0.0	0.455810741567						0.0							0.5266437154079999													0.0	0.0													0.16215748919700002
P0AEI4						0.0	0.0	0.238235091673					0.0													0.122271272222									0.122271272222						0.0							0.129741315347
P0AEI6				0.162622401533		0.277750785312																									0.22405474099800002	0.22405474099800002								0.0		0.36460261774400005						0.468321409256	0.36460261774400005
P0AEJ0						0.0	0.122271272222	0.0					0.0		0.18054284339999999													0.464631953337													0.122271272222	0.335148617181	0.0	0.0	0.361507778872	0.0		0.26897641272399997	0.335148617181
P0AEJ2				0.979575461239		0.390564868194	0.590923436069	0.0					0.0			0.0																			0.25482824316999997		0.0	0.0	0.0	0.0	0.590923436069	0.716272323742	0.28619951603300003	0.28619951603300003	0.28619951603300003	0.28619951603300003	0.199527063278	0.0	0.716272323742
P0AEJ4				0.971270974273		0.0	0.0	0.0				0.122271272222	0.0											0.241853675337											0.122271272222						0.0	0.0	0.550864218846	0.550864218846	0.550864218846	0.550864218846		0.0	0.0
P0AEJ6						0.811791415811	0.0	0.677607835902																			0.99	0.99													0.0	0.6791020311679999							0.6791020311679999
P0AEJ8												0.99				0.13135771049																	0.475957978068	0.475957978068	0.545568002139
P0AEK0				0.26394371008				0.642290198472	0.297163292897			0.352870575001					0.0	0.0	0.0						0.971270974273				0.0	0.0	0.0	0.0			0.20287617215700002							0.157219219898							0.157219219898
P0AEK2				0.808717882604								0.258427648266	0.0									0.17003572329																	0.5111305581109999									0.0
P0AEK4						0.0	0.0	0.0					0.0																												0.0						0.186661767829	0.0
P0AEK7						0.0	0.0	0.0					0.0																												0.0	0.0						0.0	0.0
P0AEL0						0.17578995463																		0.7688662980650001
P0AEL3																																					0.0	0.0
P0AEL6				0.0		0.0		0.0				0.582513337779	0.0			0.0																	0.0	0.0			0.0	0.0	0.0	0.0		0.501972148647	0.20280565894299998	0.20280565894299998	0.20280565894299998	0.20280565894299998	0.398878108456	0.0	0.501972148647
P0AEL8				0.0					0.0							0.0	0.0	0.0	0.0						0.0	0.0	0.0	0.0	0.0	0.0												0.163167632042	0.0	0.0	0.0	0.0	0.0	0.0	0.0
P0AEM0								0.127793528319							0.251433056389
P0AEM4						0.0	0.0	0.0				0.0	0.0			0.0													0.0	0.0	0.0	0.0							0.0		0.0	0.0	0.0	0.0	0.0	0.0	0.0	0.0	0.0
P0AEM6				0.99					0.267335042624								0.21481731810899998	0.21481731810899998	0.21481731810899998	0.0		0.248313615535		0.152163383899		0.170015914228				0.0						0.40968394519400003						0.904167829921					0.122271272222	0.28108399037099996	0.904167829921
P0AEM9				0.99		0.0			0.0			0.127776349495	0.0	0.0	0.0	0.0	0.0	0.0	0.0	0.0	0.0	0.0	0.0	0.0	0.0	0.0	0.0	0.0	0.0	0.0	0.0	0.0	0.0	0.0	0.0	0.44335303822899996	0.0	0.0	0.35287925107199997	0.0			0.157023820071	0.157023820071	0.157023820071	0.157023820071	0.219106361893	0.129843452359
P0AEN1				0.0											0.21364429198899998	0.16788838648200002																							0.0			0.170933653818	0.0	0.0	0.0	0.0		0.0	0.170933653818
P0AEN4																						0.172679074978
P0AEN8													0.134211132215																											0.122271272222
P0AEP1					0.256279451153							0.419248350519	0.0
P0AEP3						0.0																		0.128680726842						0.558786897817												0.144765724743					0.183959088456	0.14292363333900002	0.144765724743
P0AEP7						0.13685539857100001	0.0	0.0	0.329102282499				0.9981679064579999			0.24159631353799998					0.159219105684					0.931606025604	0.0						0.7743218221770001	0.7743218221770001		0.228589206686	0.665081547569	0.16387569000399999	0.0	0.0	0.0	0.42418605432800005	0.42418605432800005	0.42418605432800005	0.42418605432800005	0.42418605432800005		0.0	0.42418605432800005
P0AEP9				0.40530237284599996	0.122271272222	0.501919131086	0.414460307703	0.0				0.99	0.0	0.6926799758		0.293258060697				0.99	0.99	0.0				0.32245851328200004				0.99			0.122271272222	0.122271272222	0.0	0.99					0.0	0.0	0.0	0.0	0.0	0.0	0.344910505814	0.99	0.0
P0AEQ1												0.99		0.99						0.99	0.99			0.529870007016						0.99						0.99						0.0						0.99	0.0
P0AEQ3						0.265197269599										0.122271272222																											0.21184163332400002			0.21184163332400002
P0AEQ6																0.122271272222																								0.8022807068819999	0.8081812072						0.626458186524
P0AER0									0.665619873664						0.971270974273												0.665619873664			0.17704766088799997									0.135723515266			0.122271272222	0.122271272222	0.122271272222	0.122271272222	0.122271272222		0.305097520512	0.122271272222
P0AER3							0.216474149359					0.52304605803																									0.872569632634	0.0	0.0	0.0		0.0	0.131737365892	0.131737365892	0.131737365892	0.131737365892			0.0
P0AER5									0.0							0.44277502179300005									0.44277502179300005	0.0	0.0	0.0			0.287469445394	0.287469445394	0.0	0.0	0.0								0.200444493381	0.200444493381	0.200444493381	0.200444493381
P0AER8						0.0	0.0	0.0	0.0			0.0	0.28086676542800004														0.0	0.0					0.457448872038	0.457448872038	0.0		0.0	0.0	0.0	0.0	0.0	0.0	0.0	0.0	0.0	0.0	0.154413366753	0.0	0.0
P0AES0				0.0		0.0	0.0	0.7276833570640001	0.0			0.282791208229	0.0			0.0						0.497095335518				0.0	0.0								0.311049968696						0.0	0.0	0.16132530997400002	0.16132530997400002	0.16132530997400002	0.16132530997400002	0.0	0.0	0.0
P0AES2				0.258728812111		0.41118999575900006	0.0	0.0	0.258728812111				0.0				0.0	0.0	0.0			0.131718981381			0.171493742537			0.0					0.122271272222	0.122271272222	0.171493742537		0.159170369268	0.159170369268	0.0	0.159170369268	0.0	0.994514300399	0.994514300399	0.994514300399	0.994514300399	0.994514300399		0.9928032158589999	0.994514300399
P0AES4				0.122271272222	0.0	0.0	0.0	0.0	0.122271272222			0.0	0.0									0.147448785061		0.268088530153			0.259986311874	0.122271272222								0.264768025435					0.0	0.48550081548600005	0.620854934729	0.620854934729	0.620854934729	0.620854934729	0.0		0.0
P0AES6						0.0	0.0	0.0																																0.173107470403	0.0	0.0	0.17456228581799998	0.413669143741	0.413669143741	0.17456228581799998		0.0	0.0
P0AES9						0.0	0.0	0.0					0.0																												0.0	0.0	0.0	0.0	0.0	0.0			0.0
P0AET2						0.7605826917659999																					0.31002055691				0.171052922045	0.171052922045			0.148847478367					0.36770884623499994		0.170487566999	0.170487566999	0.170487566999	0.170487566999	0.170487566999			0.170487566999
P0AET5						0.0	0.0	0.0					0.0																												0.0	0.0	0.0	0.0	0.0	0.0		0.0	0.0
P0AET8	0.21964680922200003					0.235815093504	0.0	0.345547792363	0.325785480918				0.0																				0.971270974273	0.971270974273	0.0		0.0	0.0	0.0	0.0	0.0	0.47233455303800004	0.0	0.0	0.0	0.0		0.0	0.47233455303800004
P0AEU0													0.0											0.477511293622									0.153393343215	0.153393343215								0.216021550187				0.172764297156		0.0	0.216021550187
P0AEU3									0.8634859116079999						0.20790140706500002	0.122271272222																																0.553896596114
P0AEU7
P0AEV1					0.99	0.0	0.0	0.0					0.0			0.285797098784						0.333489875463				0.5500410466800001	0.515614274619										0.0	0.0		0.0	0.0	0.426405864712					0.122271272222		0.426405864712
P0AEV4				0.21141563811500003		0.0	0.0																					0.181671265314													0.0
P0AEV7						0.0	0.0	0.0					0.0							0.48594327448200003													0.0	0.0	0.177833340231						0.0	0.0	0.122271272222	0.122271272222	0.122271272222	0.122271272222		0.0	0.0
P0AEV9						0.0	0.0	0.0																																	0.0
P0AEW1															0.15493226384000003					0.344801825716									0.0	0.0	0.0	0.0	0.15018390252	0.15018390252	0.16608533021					0.299662905711		0.15014472396099998						0.14580738195499998	0.15014472396099998
P0AEW4				0.0	0.862961237348	0.0	0.0	0.0					0.0																0.0	0.0	0.122271272222	0.122271272222								0.999174643081	0.0
P0AEW6														0.194239093874		0.446057344423																	0.965387972794	0.965387972794											0.122271272222
P0AEW9												0.176040215238																								0.313064282772									0.357447043934
P0AEX3						0.0	0.0	0.332836749035				0.344921129518	0.977833750714																												0.0	0.172236286109					0.45743960913599996	0.15234674282299998	0.172236286109
P0AEX5						0.0	0.0	0.0				0.254524892087	0.0																								0.0	0.0			0.0							0.0
P0AEX7						0.48554392884400005	0.0	0.48554392884400005					0.48554392884400005			0.189211797006																							0.19279565094700002		0.0	0.0	0.0	0.0	0.0	0.0		0.0	0.0
P0AEX9						0.0	0.0	0.0					0.0																						0.300373629911						0.0	0.0					0.0	0.0	0.0
P0AEY1							0.0		0.538541364497			0.300711482302				0.538541364497				0.99							0.538541364497	0.538541364497													0.0
P0AEY3				0.35806528940899995		0.280565387799	0.180886560457						0.234633246827								0.723096168321																				0.180886560457	0.498333063186	0.609279247885	0.609279247885	0.609279247885	0.609279247885	0.0	0.582422624679	0.498333063186
P0AEY5				0.0		0.680253192249										0.0								0.484769929642			0.324039557313													0.20328006883000002								0.0
P0AEY8								0.251710280952	0.0							0.0				0.0							0.971270974273	0.0							0.0		0.225154505864	0.225154505864	0.0	0.225154505864		0.0	0.0	0.0	0.0	0.0		0.122271272222	0.0
P0AEZ1						0.0	0.0	0.0				0.122271272222	0.0									0.122271272222																			0.0	0.0	0.0	0.0	0.0	0.0		0.0	0.0
P0AEZ3																																														0.99
P0AEZ7						0.342423563063						0.0																										0.99				0.0			0.0				0.0
P0AEZ9				0.9062952266700001			0.0	0.138157047077						0.16361684406500002										0.5877308389429999											0.646229981717				0.20907922571100002	0.0
P0AF01				0.99		0.0	0.0	0.0					0.0															0.122271272222											0.269657461311		0.0	0.0	0.0	0.0	0.0	0.0	0.22388451501499998	0.636177490325	0.0
P0AF03				0.0		0.0	0.0	0.0	0.0				0.0		0.0		0.0	0.0	0.0		0.0		0.0	0.0		0.0	0.0	0.0	0.0	0.0	0.0	0.0	0.0	0.0	0.0	0.0	0.0	0.0	0.0	0.0	0.0	0.0	0.22791306348700002	0.22791306348700002	0.22791306348700002	0.22791306348700002		0.0	0.0
P0AF06						0.0	0.175488174037	0.0					0.0			0.487886004499											0.637228903518	0.47277702251599996								0.667430258129			0.125526116499	0.125526116499	0.175488174037	0.0	0.909632656627	0.909632656627	0.909632656627	0.909632656627	0.310360616912	0.123173522453	0.0
P0AF08						0.165502960131	0.303214999478																																									0.61358782856
P0AF10												0.0				0.0																					0.0	0.0	0.0	0.0							0.25722859829100003
P0AF12									0.529948733252																					0.219913565962			0.198423744465	0.198423744465	0.198423744465				0.198973522583
P0AF16						0.0	0.0	0.0	0.0				0.0							0.4491791889						0.32374585648800003	0.0	0.147353809512	0.30438341701				0.0	0.0	0.32374585648800003		0.0	0.0	0.0	0.0	0.0	0.0	0.0	0.0	0.0	0.0			0.0
P0AF18				0.0		0.414652686707	0.0	0.16417253937999998	0.173758453763				0.294996187233		0.1749384523	0.0	0.263246799976	0.263246799976	0.263246799976						0.263246799976	0.0	0.0	0.0	0.263246799976	0.8540001274600001	0.263246799976	0.263246799976	0.0	0.0	0.834508217348				0.0		0.0	0.0	0.0	0.0	0.0	0.0	0.0	0.0	0.0
P0AF20				0.20961645612799998																																						0.20961645612799998		0.20961645612799998					0.20961645612799998
P0AF24	0.39043944421																																									0.185149473128							0.185149473128
P0AF26				0.0			0.0	0.0	0.0				0.0			0.0	0.0	0.0	0.0						0.0	0.0	0.0	0.0	0.0	0.0	0.0	0.0	0.6340738049819999	0.6340738049819999	0.0		0.0	0.0	0.0	0.0	0.0	0.0	0.0	0.0	0.0	0.0	0.0	0.0	0.0
P0AF28								0.122271272222																											0.884072416895					0.178385104198
P0AF32					0.971270974273	0.20984291902899999	0.0	0.0					0.0				0.0	0.0	0.0					0.0	0.0				0.0	0.0	0.0	0.0			0.0		0.0	0.0			0.0	0.0	0.232900177225	0.232900177225	0.232900177225	0.232900177225	0.0	0.0	0.0
P0AF34							0.483424416853		0.971270974273				0.483424416853				0.56821778524	0.56821778524	0.56821778524								0.971270974273	0.122271272222									0.247599931789	0.247599931789	0.247599931789	0.33959684534900003	0.483424416853							0.0
P0AF36																																												0.18412463611299998
P0AF40																									0.342912024449
P0AF43						0.0	0.0	0.0				0.732340008071	0.0									0.268219194311								0.122271272222											0.0	0.155102467224	0.0	0.0	0.0	0.0			0.155102467224
P0AF45																											0.0724874420638
P0AF48						0.0	0.0	0.0																									0.0	0.0						0.0	0.0
P0AF50							0.122271272222																																		0.122271272222
P0AF52					0.179986844272	0.0	0.0	0.0					0.0														0.663966080024														0.272356141858	0.0	0.0	0.99	0.0	0.0			0.253760098045
P0AF54						0.0	0.0	0.0				0.0	0.0																												0.0	0.23374393359999998	0.734426515547	0.99	0.734426515547	0.734426515547	0.122271272222
P0AF56						0.0	0.0	0.0					0.0																				0.36303547629199995	0.36303547629199995							0.0			0.99				0.596508778556	0.79615891674
P0AF59				0.122271272222		0.122271272222	0.0	0.0	0.0				0.0			0.0	0.99	0.99	0.99							0.0	0.0						0.0	0.0	0.0		0.0	0.0	0.0	0.0	0.0		0.0	0.99	0.0	0.0		0.0
P0AF61						0.0	0.0	0.0	0.143476929616				0.0			0.598774679443	0.99	0.99	0.99									0.99					0.143476929616	0.143476929616	0.276325597385						0.0			0.99
P0AF63				0.0					0.0							0.0											0.0	0.0	0.0	0.122271272222	0.0	0.0	0.0	0.0	0.0
P0AF67						0.22539879093	0.22539879093									0.280279156837													0.646328338962												0.22539879093							0.646328338962
P0AF70				0.47082138628200004												0.7040750627689999											0.167670519143								0.252619946882
P0AF73				0.122271272222			0.971270974273																																		0.971270974273	0.122271272222							0.122271272222
P0AF76						0.0	0.162889301377	0.0	0.0				0.0			0.0												0.549415516992			0.99	0.99	0.0	0.0			0.0	0.0	0.0	0.0	0.162889301377		0.0	0.0	0.0	0.0	0.388071665008	0.122271272222	0.122271272222
P0AF78						0.256757040413			0.22340643038600003			0.674575467448	0.241312906459			0.20215278873											0.0			0.623600416024	0.99	0.99	0.20215278873	0.20215278873	0.0
P0AF80						0.0	0.0	0.0					0.0																		0.99	0.99					0.431995010601	0.431995010601			0.0
P0AF82																															0.142364392793	0.142364392793
P0AF86																													0.6762032935179999	0.6762032935179999	0.6762032935179999	0.6762032935179999								0.397527060454								0.41421736801
P0AF90							0.122271272222	0.0																																	0.122271272222
P0AF93																0.224770429279						0.0	0.0		0.0	0.0							0.0	0.0													0.0	0.229540265961
P0AF96				0.0					0.0			0.0			0.0	0.0	0.0	0.0	0.0	0.0	0.0	0.0	0.0	0.0	0.0	0.0	0.0	0.0	0.541409800552	0.0	0.0	0.0	0.0	0.0	0.0	0.0	0.0	0.0	0.0	0.0		0.0					0.0	0.0	0.0
P0AF98					0.978178466194	0.125696835317	0.0								0.0					0.0	0.0						0.0			0.566770646417			0.0	0.0		0.0						0.6014400501899999							0.6014400501899999
P0AFA2						0.167550857672	0.0	0.167550857672	0.191302249265				0.0									0.325874063943					0.191302249265			0.239084619199					0.12775091392000001		0.167697661174	0.167697661174		0.167697661174	0.0	0.0	0.28814612861600003	0.28814612861600003	0.28814612861600003	0.28814612861600003	0.337506955555	0.228125727482	0.0
P0AFA5						0.0	0.0	0.40418590036200003					0.0	0.971270974273		0.0					0.971270974273		0.971270974273			0.0	0.99			0.9986009978829999			0.99	0.99	0.0	0.971270974273	0.0	0.0	0.0	0.0	0.0	0.0	0.0	0.0	0.0	0.0	0.22820917231899998	0.472558600249	0.0
P0AFA7						0.147120377954	0.0	0.0					0.0															0.219399467817													0.0	0.460109185199	0.838848219172	0.838848219172	0.838848219172	0.99			0.460109185199
P0AFA9						0.0	0.186896249679	0.0	0.22364479332400003				0.0												0.310560333728			0.26384633622299997													0.186896249679						0.98186939677
P0AFB1																																			0.246683427544
P0AFB5						0.0	0.0	0.0					0.0																						0.181995456831		0.136948654767	0.136948654767			0.0	0.15700557785	0.158872863453	0.158872863453	0.158872863453	0.158872863453			0.15700557785
P0AFB8				0.342037060066		0.0	0.26943995079300004	0.0	0.402120937535				0.0			0.0										0.0	0.555514191989	0.402120937535					0.0	0.0	0.0						0.26943995079300004		0.240650272279	0.240650272279	0.240650272279	0.240650272279		0.136139457018
P0AFC0						0.0	0.0	0.0					0.0			0.0					0.0							0.0												0.169927152588	0.0	0.0						0.0	0.0
P0AFC3																																	0.196577612672	0.196577612672
P0AFC7																																																0.16294900474000001
P0AFD1												0.122271272222
P0AFD4						0.0	0.0	0.0					0.0																												0.0	0.0	0.0	0.0	0.0	0.0	0.0		0.0
P0AFD6
P0AFE0																																			0.190585431612	0.156111193236	0.270485362472	0.270485362472	0.424226809637
P0AFE4
P0AFE8						0.122271272222	0.0	0.0					0.0	0.35784228260799994		0.254416364507																									0.0							0.0
P0AFF0						0.122271272222	0.0	0.0																		0.669676658684		0.138191471037													0.0		0.140100867968	0.140100867968	0.140100867968	0.140100867968		0.14673361180400002
P0AFF2						0.445299939173						0.666709488367
P0AFF4						0.0	0.14677529798900002	0.32101606059					0.0				0.207420334123	0.207420334123	0.207420334123			0.533313340988							0.207420334123	0.207420334123	0.207420334123	0.207420334123									0.0		0.210475799355	0.210475799355	0.210475799355	0.210475799355
P0AFF6																																							0.0			0.0	0.0	0.0	0.0	0.0		0.0	0.0
P0AFG0						0.0	0.0	0.687141097807					0.0																												0.0
P0AFG3							0.267001346641	0.232745700395					0.326558859726																						0.433886353894		0.358709535619
P0AFG6						0.221661885804	0.0	0.0	0.169766364723				0.221661885804														0.169766364723										0.18749103405200002	0.18749103405200002	0.18749103405200002	0.18749103405200002	0.0						0.142364059118
P0AFG8				0.28260276502		0.0	0.0	0.0					0.0			0.313645786056																									0.0		0.13123856172599999	0.13123856172599999	0.13123856172599999	0.13123856172599999
P0AFH0		0.99		0.0			0.413801481669		0.0			0.122271272222	0.680279077464							0.170493945382						0.0	0.0	0.99		0.99			0.170493945382	0.170493945382	0.0		0.146947327005	0.146947327005	0.0	0.99	0.413801481669	0.0	0.0	0.99	0.0	0.0		0.99	0.0
P0AFH2	0.99
P0AFH6						0.0	0.0	0.0					0.0											0.738574366241		0.0				0.195270847779											0.0	0.0	0.0	0.0	0.0	0.0	0.194177871239	0.0	0.0
P0AFH8						0.15071142508500002						0.256881692546																		0.127650753619					0.0
P0AFI0						0.273817347867	0.0	0.0					0.0			0.281897563136						0.686013573131		0.99				0.281897563136		0.166403703116					0.281897563136				0.0	0.0	0.0	0.345351138893	0.0	0.0	0.0	0.0		0.25837319889000004	0.345351138893
P0AFI2				0.640567679534		0.0	0.0	0.0					0.0		0.366475532168	0.32224353096299996						0.146166648984				0.122271272222															0.0	0.0						0.553892548017	0.0
P0AFI5							0.42342841872299997		0.0			0.0				0.0								0.774309854815		0.0	0.0	0.0			0.0	0.0			0.128431173495	0.0	0.0	0.0	0.0	0.0	0.42342841872299997		0.0	0.0	0.0	0.0	0.0	0.0
P0AFI7						0.0	0.0	0.0				0.584950361515																					0.0	0.0	0.0		0.0	0.0	0.0	0.0	0.0	0.0	0.0	0.0	0.0	0.0			0.0
P0AFI9						0.0	0.136936394276	0.0					0.0									0.33169739923			0.169624715722																0.136936394276
P0AFJ1																																												0.99
P0AFJ5																																												0.17148442560199997	0.17148442560199997
P0AFJ7																						0.29243648862					0.363709044525
P0AFK0				0.192498447819		0.0	0.0	0.0					0.0			0.276634719486							0.0			0.276634719486		0.39701910513099997	0.0	0.866495640492	0.192498447819	0.192498447819	0.0	0.0							0.0	0.188342480379		0.547798602752	0.547798602752			0.0	0.188342480379
P0AFK2						0.0	0.0	0.176872532379				0.177673475876	0.0														0.8412483348299999														0.0	0.7040503154800001	0.823292443117	0.823292443117	0.823292443117	0.823292443117	0.560983377512	0.0	0.7040503154800001
P0AFK4							0.316931686939					0.295248436092																													0.316931686939
P0AFK6													0.261653305516
P0AFK9						0.0	0.0	0.0				0.522343433288	0.0												0.6419403023529999								0.0	0.0			0.0	0.0		0.511053146099	0.0	0.0	0.0	0.0	0.0	0.0	0.0	0.0	0.0
P0AFL1				0.230315796326				0.0	0.0			0.24845481022500002	0.0				0.0	0.0	0.0						0.0	0.0	0.0	0.227825888594	0.0	0.0	0.0	0.0	0.0	0.0	0.0				0.0	0.0		0.201723360134	0.0	0.0	0.0	0.0	0.971270974273	0.293510743502	0.201723360134
P0AFL3				0.184808857826
P0AFL6						0.62035426765	0.170365020185		0.975198863961																		0.136721994156						0.200781092727	0.200781092727				0.99		0.971270974273			0.975506827619	0.14744159395300002	0.14744159395300002	0.975506827619
P0AFL9												0.0					0.330299106503	0.330299106503	0.330299106503								0.264308710711															0.0	0.0	0.0	0.0	0.0		0.13856361548	0.0
P0AFM2				0.0		0.0	0.0	0.0	0.0				0.0			0.0								0.21428042352		0.0	0.0	0.0	0.0	0.0	0.0	0.0	0.0	0.0	0.35593667976099996		0.0	0.99	0.0	0.0	0.0	0.0	0.0	0.0	0.0	0.0		0.0	0.0
P0AFM4				0.626741940609					0.122271272222																	0.971270974273							0.166633989728	0.166633989728								0.380331315633							0.380331315633
P0AFM6						0.0	0.0	0.0	0.0				0.0														0.0													0.0	0.0	0.0							0.0
P0AFM9																																					0.122271272222	0.122271272222									0.22533240878000002
P0AFN2				0.153933157754		0.153933157754							0.153933157754				0.280744180004	0.280744180004	0.280744180004				0.408193409673
P0AFN6															0.763222095381																												0.32898579326	0.32898579326	0.32898579326	0.32898579326
P0AFP0						0.672931223621						0.394370304474																							0.14826353613
P0AFP2						0.0	0.0	0.0				0.122271272222	0.0																												0.0
P0AFP4				0.0								0.190740733229																0.0					0.154801102239	0.154801102239	0.0		0.0	0.0	0.0	0.0			0.812610059169	0.812610059169	0.812610059169	0.812610059169	0.156649093331	0.0
P0AFP6				0.224200532414																																							0.42893658650300004	0.42893658650300004	0.42893658650300004	0.42893658650300004
P0AFP9						0.596447835171	0.368444695837	0.66699413603																																	0.368444695837		0.23669222517400001	0.23669222517400001	0.23669222517400001	0.23669222517400001
P0AFQ2						0.0		0.0																											0.38445952470600003							0.175161568854							0.175161568854
P0AFQ5								0.5044994435069999				0.340179051756	0.5044994435069999														0.182395878366												0.8202900983399999									0.30597832244
P0AFQ7				0.122271272222	0.133905706635				0.122271272222							0.122271272222											0.122271272222	0.122271272222					0.18777728188499998	0.18777728188499998			0.480600243614	0.480600243614				0.244149914931						0.259629512868
P0AFR0						0.0	0.0	0.0				0.0	0.0													0.142769276537					0.22239985737	0.22239985737			0.142769276537		0.0	0.0		0.0	0.0	0.0	0.0	0.0	0.0	0.0	0.142432100951	0.0	0.0
P0AFR2						0.0	0.0	0.78011830656					0.0																								0.137574927654	0.137574927654	0.137574927654	0.740567244307	0.161986867554	0.0	0.0	0.0	0.0	0.0		0.0	0.0
P0AFR4																						0.334973320308
P0AFR7				0.0		0.0	0.27365366079799996		0.0			0.309038085589								0.340277097716					0.443386764823		0.0		0.536644355497								0.215183888909	0.215183888909	0.292902695971		0.27365366079799996		0.971270974273	0.971270974273	0.971270974273	0.971270974273
P0AFR9					0.681460473426	0.0	0.204239005389	0.41061525751199995				0.0	0.0														0.434487926188	0.183838602898									0.16889916149099998	0.16889916149099998	0.16889916149099998		0.204239005389	0.99	0.30648874431699996	0.30648874431699996	0.30648874431699996	0.30648874431699996		0.444409584642	0.0
P0AFS1												0.345141818624					0.131973034051	0.131973034051	0.131973034051					0.12736460197000002	0.131973034051	0.187851260447			0.131973034051	0.9750624309639999	0.253412111685	0.253412111685	0.0	0.0	0.29108266184799997	0.586246480723	0.389454267046	0.165509378746				0.398155804422	0.0	0.0	0.0	0.0	0.184104998981		0.398155804422
P0AFS3						0.0	0.0	0.0					0.0		0.13198417725										0.391965683776								0.357630548473	0.357630548473	0.193080493392		0.0	0.0	0.0	0.0	0.0	0.279781617905	0.0	0.0	0.0	0.0		0.141919544763	0.279781617905
P0AFS5						0.34911460794	0.0	0.0	0.7808011701809999			0.984252909806	0.0									0.586069455176					0.6543304439509999		0.125921683462												0.0	0.355120901937		0.99	0.356333294025	0.99	0.281474992016		0.355120901937
P0AFS7						0.0	0.0					0.122271272222														0.122271272222		0.329836827075								0.22959228043299998					0.0	0.0	0.0	0.0	0.0	0.0		0.0	0.0
P0AFS9																0.18038687066599998														0.16476684392000002
P0AFT2				0.99		0.0						0.122271272222		0.0			0.0	0.0	0.0	0.279341840329			0.0	0.99											0.0												0.0
P0AFT5						0.229548234883							0.0																														0.0	0.0	0.0	0.0
P0AFT8	0.99								0.0							0.0											0.0	0.0									0.17262300170000003	0.17262300170000003	0.17262300170000003	0.17262300170000003								0.0
P0AFU0							0.5768313591399999													0.21793943124600001													0.184246166604	0.184246166604	0.494932134731		0.122271272222	0.122271272222	0.122271272222	0.349101300132	0.5768313591399999	0.163880087939					0.283989425634		0.163880087939
P0AFU2						0.0	0.0	0.0	0.17241358862999998																		0.289909157476												0.321388603759		0.0	0.820177021179	0.971270974273	0.971270974273	0.971270974273	0.971270974273		0.0	0.820177021179
P0AFU4						0.64482038067	0.231135167581	0.0	0.0				0.0			0.140232926219									0.971270974273				0.0	0.5950393127520001	0.0	0.0	0.45869975642599997	0.45869975642599997			0.0	0.0	0.0	0.0	0.231135167581	0.0	0.231135167581	0.231135167581	0.231135167581	0.231135167581	0.0	0.0	0.0
P0AFU6												0.606170481503												0.971270974273			0.136337388511															0.397403518533	0.0	0.0	0.0	0.0	0.6877762954369999	0.99	0.397403518533
P0AFU8					0.152308651503		0.0																														0.122271272222	0.122271272222			0.0
P0AFV0						0.0	0.0	0.0				0.371032216884	0.0							0.49975233082599996				0.99			0.99						0.971270974273	0.971270974273							0.0						0.334920602024
P0AFV2						0.0	0.0	0.0					0.0											0.125290545015																	0.0	0.0	0.0	0.0	0.0	0.0		0.278628983872	0.0
P0AFV4																											0.160292966244								0.8072681660240001				0.221426074452	0.221426074452
P0AFV8							0.150203515931									0.45299126855099997										0.170896859035									0.170896859035						0.150203515931
P0AFW0						0.0	0.0	0.0					0.0															0.194360467217							0.273445756951						0.0	0.0						0.0	0.0
P0AFW2									0.6907535718269999																		0.6907535718269999
P0AFW4
P0AFW8						0.0	0.0	0.0					0.0																		0.30469373679699996	0.30469373679699996									0.0	0.247764305951	0.12706141150800002	0.12706141150800002	0.12706141150800002	0.0		0.0	0.247764305951
P0AFX0
P0AFX4						0.0	0.0	0.0					0.23338283930300002							0.330097333985																					0.0
P0AFX7						0.162710781601		0.148809018892	0.597906161547			0.231383610098			0.707964457633																				0.150953228906							0.18221370175700002			0.18221370175700002				0.18221370175700002
P0AFX9						0.0	0.0	0.0					0.0									0.759520931734															0.335643035789	0.335643035789			0.0						0.122271272222	0.122271272222
P0AFY2								0.0																				0.5240117821329999
P0AFY6				0.0		0.0	0.0	0.0	0.170562800297				0.0		0.405862211374	0.0	0.0	0.0	0.0	0.632191289441					0.0	0.0	0.0	0.7361032063680001	0.0	0.0	0.0	0.0			0.971270974273		0.0	0.0	0.0	0.170562800297	0.0	0.0	0.0	0.0	0.0	0.0		0.0	0.0
P0AFY8												0.20689781173799998																									0.580981227952	0.580981227952
P0AFZ1						0.0	0.137518679787	0.0				0.30249853067899996	0.0							0.305811796852				0.0									0.5415956232119999	0.5415956232119999	0.238289041449		0.19887379638099997	0.19887379638099997	0.13374997067299998	0.19887379638099997	0.137518679787	0.41585379410800005	0.444023681091	0.444023681091	0.444023681091	0.444023681091	0.30249853067899996	0.0	0.41585379410800005
P0AFZ3						0.0	0.0	0.0					0.0		0.17838404614999998														0.0	0.0	0.0	0.0	0.0	0.0	0.153841145832						0.0	0.0	0.0	0.0	0.0	0.0	0.0	0.153841145832	0.0
P0AFZ5						0.0	0.0	0.0					0.0													0.542846666771															0.0	0.125920053357	0.17286939244199998	0.17286939244199998	0.17286939244199998	0.17286939244199998	0.336391823136		0.125920053357
P0AFZ7				0.35605651228600005		0.0	0.0	0.205902785121					0.0																												0.0		0.0	0.0	0.0	0.0
P0AG00						0.0	0.0	0.0					0.0																						0.0		0.0	0.0		0.0	0.24105502189199998	0.0	0.20803651776	0.20803651776	0.20803651776	0.20803651776			0.0
P0AG03						0.0	0.39205101720799995	0.0					0.0											0.0						0.418208514784										0.0	0.39205101720799995	0.400892814812						0.0	0.400892814812
P0AG07																										0.122271272222																	0.122271272222	0.122271272222	0.122271272222	0.122271272222
P0AG11						0.0	0.0	0.0					0.0													0.0		0.87450689656							0.0						0.0	0.14793224545		0.14793224545	0.14793224545	0.99			0.14793224545
P0AG14						0.122271272222	0.185052631722	0.122271272222	0.122271272222			0.14311646295	0.0														0.122271272222														0.185052631722	0.28629187657099997	0.150246772785	0.150246772785	0.150246772785	0.150246772785		0.694690048849	0.28629187657099997
P0AG16						0.0	0.0	0.0	0.225217948416			0.0	0.0			0.0								0.688302775531		0.0	0.225217948416	0.0					0.0	0.0							0.246583337811	0.14463991118	0.0	0.0	0.0	0.0		0.0	0.14463991118
P0AG18						0.226088386603	0.226088386603	0.226088386603									0.0	0.0	0.0										0.0	0.0	0.0	0.0			0.0						0.226088386603
P0AG20									0.178738335827														0.217188618301																									0.971270974273
P0AG24	0.47167483543600003			0.665295165466		0.122271272222	0.0	0.0					0.0																												0.0						0.0	0.508498903891
P0AG27																																	0.220690581177	0.220690581177						0.26883560015
P0AG30				0.16997457575999997
P0AG34																										0.161967087819							0.355270033214	0.355270033214									0.32449932273000004	0.32449932273000004	0.32449932273000004	0.32449932273000004
P0AG38				0.0		0.0	0.0	0.0	0.0				0.0			0.0										0.0	0.0	0.0	0.0	0.47970789942100006	0.0	0.0	0.0	0.0	0.0						0.0	0.510474370269	0.0	0.0	0.0	0.0		0.0	0.510474370269
P0AG40				0.0												0.0								0.122271272222		0.0	0.248122081776								0.0													0.21077228148200003
P0AG44						0.17007635781599997
P0AG48
P0AG51
P0AG55
P0AG59
P0AG63																												0.622017692879
P0AG67								0.21273923586															0.19904637639400002
P0AG71				0.443634439186		0.0	0.0	0.211848840575					0.506876601652			0.0								0.235601151904		0.0	0.219281239676														0.0		0.0	0.0	0.0	0.0	0.0	0.46107576227700003
P0AG74				0.841349077343	0.99			0.235638584397					0.0	0.99						0.0	0.99		0.0	0.0	0.0		0.44422018958400006	0.99	0.144385098212	0.841349077343	0.99	0.99				0.0	0.0		0.372928842488				0.0	0.0	0.0	0.0	0.99
P0AG76						0.417311665092	0.23705143899300002	0.0					0.0			0.0	0.0	0.0	0.0					0.0	0.0										0.6539105413040001		0.196411438448	0.196411438448			0.23705143899300002	0.184428578988	0.541289526651	0.541289526651	0.541289526651	0.541289526651	0.522706434603	0.0	0.184428578988
P0AG78						0.367946055687	0.292489868194	0.0				0.547702597839	0.367946055687																												0.292489868194		0.746818771396	0.503542671114	0.503542671114	0.746818771396	0.190163097503
P0AG80						0.0	0.0	0.0					0.0			0.32955440747299997											0.124466352081		0.14743138144999998							0.520539464264	0.0	0.0	0.0	0.481208713797	0.0	0.29430836544399996	0.354795390203	0.304954752978	0.304954752978	0.0	0.410852989802	0.0	0.13810990588199998
P0AG82							0.971270974273					0.0				0.53059808476										0.53059808476									0.147523492094						0.971270974273		0.432427182508	0.432427182508	0.432427182508	0.432427182508
P0AG84					0.15828202443199998	0.47192475403000006	0.0	0.0					0.0		0.756131996794							0.178940993436								0.258847343795	0.342392449423	0.342392449423								0.0	0.0	0.19065374592999998						0.0	0.19065374592999998
P0AG86						0.0		0.0					0.0			0.0						0.0						0.0					0.0	0.0	0.0				0.0	0.0							0.0
P0AG90							0.0	0.0					0.0			0.233504255876										0.7342791692209999							0.199041225598	0.199041225598							0.0							0.1772549027
P0AG93																										0.34424603628399997	0.145600427015
P0AG96																													0.40384711791699995
P0AG99				0.0					0.0				0.160319252526			0.0										0.0	0.0	0.0									0.0	0.0	0.0	0.0		0.206638618165							0.206638618165
P0AGA2
P0AGA6					0.26980618091499997	0.806399147806																								0.536544645356
P0AGB0						0.0	0.0	0.0					0.0		0.319542778876		0.0	0.0	0.0		0.160848920068			0.0		0.0	0.0			0.0	0.0	0.0	0.0	0.0	0.189777503688						0.0	0.0	0.189777503688	0.189777503688	0.189777503688	0.189777503688		0.0	0.0
P0AGB3																																	0.266051602213	0.266051602213									0.0
P0AGB6																								0.34575958129600004																								0.122271272222
P0AGC0												0.27920406417599997			0.480516132903																											0.0	0.0	0.0	0.0	0.0			0.0
P0AGC3				0.0		0.156609469482	0.0	0.0					0.0	0.37524175671300003	0.0	0.0	0.0	0.0	0.0		0.0	0.0	0.0	0.0		0.0		0.0	0.0	0.0	0.0	0.0	0.0	0.0	0.0	0.0	0.0	0.0	0.325313448891	0.0	0.0	0.641451487572	0.0	0.0	0.0	0.0	0.22959228043299998	0.0	0.641451487572
P0AGC5						0.23747433827300002	0.175512089012	0.48092216946500005				0.343617697808	0.122271272222			0.268339762259																							0.0		0.175512089012	0.696159343364	0.18280466605300003	0.18280466605300003	0.18280466605300003	0.18280466605300003			0.696159343364
P0AGC7						0.0		0.0				0.99	0.0																						0.122271272222						0.0	0.0	0.122271272222	0.122271272222	0.122271272222	0.122271272222			0.0
P0AGD1						0.0	0.0	0.0					0.0													0.99															0.0	0.0	0.164680092436	0.164680092436	0.164680092436	0.164680092436		0.971270974273	0.0
P0AGD3																														0.163919839258			0.46264302931400003	0.46264302931400003								0.845861466689					0.253278293754		0.845861466689
P0AGD7																																											0.318791634324	0.318791634324	0.318791634324	0.318791634324
P0AGE0
P0AGE4				0.0		0.0	0.154449749759	0.17191055232000002	0.506700045784				0.0									0.25650775398200004					0.506700045784	0.0							0.23508182364799998	0.0			0.495607106334	0.6770653795739999	0.154449749759	0.0	0.0	0.0	0.0	0.0			0.0
P0AGE6						0.386646839815	0.0	0.0					0.0			0.23701001041099998	0.0	0.0	0.0	0.0					0.0										0.0				0.0	0.0	0.0		0.186013010482	0.186013010482	0.186013010482	0.186013010482	0.153343320705	0.0
P0AGE9
P0AGF2						0.83714115342	0.0	0.0					0.0													0.24370541722300001		0.278190929751									0.0	0.0	0.176945698644	0.163633210264	0.0	0.0	0.415876929654	0.415876929654	0.415876929654	0.415876929654		0.0	0.0
P0AGF4									0.0																			0.296018802729					0.971270974273	0.971270974273	0.0		0.0	0.0	0.0	0.0							0.142294673992
P0AGF6																																														0.37763758957800003
P0AGG0								0.0	0.316231959401			0.248596976631	0.0			0.0	0.122271272222	0.122271272222	0.122271272222							0.0	0.0	0.29755948465300003	0.0	0.0	0.0	0.0	0.0	0.0	0.0		0.316231959401	0.316231959401	0.316231959401	0.316231959401		0.0	0.0	0.0	0.0	0.0	0.298461243319		0.0
P0AGG2						0.0	0.168103652315	0.168103652315					0.0									0.196153883826						0.19992843337400001													0.168103652315	0.155961925442		0.256769888718	0.256769888718			0.26854537302700004
P0AGG4						0.42390074459399996
P0AGG8							0.0					0.538615263595	0.0			0.754731812313																									0.0
P0AGH1						0.0	0.0	0.0	0.6294803247199999			0.183875730054	0.0			0.237501229159								0.99			0.6294803247199999	0.6294803247199999							0.220406276666		0.0	0.0	0.0	0.0	0.0	0.0	0.0	0.0	0.0	0.0	0.166130649234	0.55183518394	0.0
P0AGH3						0.122271272222	0.0	0.0					0.122271272222		0.48630013905																										0.0	0.0	0.0	0.0	0.0	0.0	0.554833519526	0.391781410465	0.0
P0AGH5												0.319760407972																																				0.0
P0AGH8														0.291010600415						0.6787361057089999	0.291010600415															0.291010600415
P0AGI1																																											0.122271272222	0.122271272222	0.122271272222	0.122271272222
P0AGI4				0.492047926854		0.0		0.0					0.0																						0.122271272222				0.156172279024								0.15991257892799998	0.0
P0AGI8
P0AGJ2						0.0	0.0	0.0					0.0	0.0							0.0	0.0	0.0										0.0	0.0	0.0	0.0	0.164197017789	0.164197017789	0.298085139171		0.0	0.563733470196	0.0	0.0	0.0	0.0	0.122271272222	0.0	0.563733470196
P0AGJ5						0.0	0.530831004478	0.0				0.0	0.122271272222		0.142067486802																0.16413072405200002	0.16413072405200002			0.294218074737					0.129821850553	0.0	0.0	0.0	0.0	0.0	0.0		0.6508389630870001	0.0
P0AGJ7				0.0					0.0			0.0				0.0	0.0	0.0	0.0						0.0	0.0	0.0	0.0					0.0	0.0	0.0		0.0	0.0	0.0	0.0							0.207299907438
P0AGJ9				0.37858778170199997		0.0	0.0	0.0					0.0	0.12764855002999997																											0.0	0.859020109354							0.859020109354
P0AGK1									0.0							0.20582306753					0.122271272222																		0.0	0.0
P0AGK4
P0AGK8									0.0							0.0								0.122271272222			0.0	0.0										0.671288524938		0.0
P0AGL2
P0AGL5						0.380314903862	0.0	0.0				0.0	0.0											0.0									0.0	0.0			0.0	0.0	0.0	0.0	0.0						0.0
P0AGL7				0.0									0.223659529441													0.0			0.0	0.0	0.0	0.0	0.70019590176	0.70019590176					0.0	0.0		0.0	0.0	0.0	0.0	0.0			0.0
P0AGM0						0.0	0.0	0.0					0.0			0.122271272222				0.652226297015						0.0		0.0			0.20009697789099998	0.20009697789099998	0.122271272222	0.122271272222	0.0		0.0	0.0	0.0	0.0	0.0	0.36232067962700004	0.36232067962700004	0.36232067962700004	0.36232067962700004	0.36232067962700004		0.0	0.36232067962700004
P0AGM2
P0AGM5						0.440006304299	0.279505151649	0.17724160867400002					0.0									0.12920680150900002								0.12290904281500001											0.279505151649
P0AGM7						0.18642646999	0.0	0.0					0.0																												0.39826578007200003	0.160820099066	0.160820099066	0.160820099066	0.160820099066	0.160820099066	0.28653629763099997	0.220370590037	0.160820099066
P0AGM9						0.174413615882																							0.285678089524						0.278604120603							0.415966098841						0.29473422093400004	0.415966098841
P0C018
P0C037														0.48864868539300005
P0C054
P0C058							0.13433425514900002																																									0.23527302853300003
P0C066				0.0	0.122271272222	0.262987419694		0.20155254605700001	0.0			0.229873888867											0.21195654789700002			0.0	0.0	0.0							0.0	0.122271272222	0.0	0.0	0.0	0.0		0.0				0.235780942096		0.0	0.0
P0C077
P0C093						0.0	0.0	0.0					0.0																												0.368342498586	0.0	0.0	0.0	0.0	0.0			0.0
P0C0K3								0.41710992381399997				0.0	0.977199078188		0.0	0.971270974273	0.0	0.0	0.0						0.0			0.25738156178000005	0.0	0.0	0.0	0.0	0.530126354956	0.530126354956	0.0		0.0	0.0	0.760106478883	0.537213637319		0.0	0.518558334601	0.518558334601	0.518558334601	0.518558334601	0.179340722269	0.576797293887	0.0
P0C0L2							0.267141307522					0.971270974273								0.99	0.400759110797							0.524511958511													0.267141307522	0.626517777126							0.626517777126
P0C0L7						0.0	0.0	0.0	0.0				0.0		0.29136653485999997		0.122271272222	0.122271272222	0.122271272222						0.122271272222		0.0		0.0	0.0	0.0	0.0					0.0	0.0	0.0	0.0	0.0	0.137074132184					0.0	0.0	0.137074132184
P0C0L9						0.0	0.0	0.0					0.0																												0.0
P0C0R7
P0C0S1						0.0	0.0	0.0					0.0							0.267197035084															0.0						0.0	0.0	0.0	0.0	0.0	0.0			0.0
P0C0T5				0.612660288818		0.0	0.0	0.0	0.47767805781000006			0.46630506759499996	0.0			0.47767805781000006								0.0		0.47767805781000006	0.47767805781000006	0.47767805781000006		0.153401796676							0.0	0.0	0.0	0.0	0.0	0.0	0.0	0.0	0.0	0.0	0.197544118178	0.13724988453700002	0.0
P0C0U4						0.27351801594	0.27351801594																												0.163588833235						0.27351801594	0.43189140067500004	0.43189140067500004	0.43189140067500004	0.43189140067500004	0.43189140067500004			0.43189140067500004
P0C0V0						0.0	0.0	0.0	0.0				0.0																												0.0	0.0	0.0	0.0	0.0	0.0		0.0	0.185977438724
P0C7L2									0.314296086631																0.242865827104	0.314296086631	0.314296086631						0.314296086631	0.314296086631	0.0		0.0	0.0	0.0	0.0
P0C8J6				0.30031854918900003			0.189478243869	0.0				0.425898860907	0.563346167866	0.291487341551	0.99		0.99	0.99	0.99	0.99		0.0	0.9396451594390001	0.99	0.99				0.99	0.0			0.326897069339	0.326897069339	0.0	0.99	0.0	0.0	0.0	0.0	0.189478243869	0.0	0.291487341551	0.0	0.0	0.0	0.0	0.0	0.0
P0C8J8				0.443300957583		0.99	0.0	0.0	0.166614496524			0.452764786758	0.0	0.199716351844	0.99	0.228653797975	0.99	0.99	0.99	0.99	0.346955332345		0.0	0.99	0.99	0.166614496524	0.982148802788	0.166614496524	0.99	0.28462835598700004					0.546789352373	0.99	0.226149760437	0.226149760437	0.304014243869	0.226149760437	0.0	0.281416211272	0.6707293400150001	0.6707293400150001	0.6707293400150001	0.6707293400150001	0.6823678548350001	0.0	0.281416211272
P0C8K0				0.0		0.203113951581	0.0	0.0	0.218571166932			0.295115256559	0.0		0.14871545023399999	0.218571166932										0.0	0.218571166932	0.218571166932		0.99	0.99	0.99			0.155163437662		0.0	0.0	0.0	0.0	0.190692441895	0.149504718896	0.149504718896	0.149504718896	0.149504718896	0.149504718896	0.7311625722920001	0.0	0.149504718896
P0C960						0.0	0.0	0.0				0.0	0.0																				0.0	0.0			0.0	0.0		0.0	0.0	0.16957465894499998	0.0	0.0	0.0	0.0	0.0	0.234187171313	0.16957465894499998
P0CB39				0.0		0.0	0.5559650886509999	0.0	0.0			0.744923677377	0.0			0.136169765087										0.0	0.0	0.0		0.135688031524			0.0	0.0	0.0		0.145690385683	0.145690385683	0.39654032920500004	0.39654032920500004	0.0	0.0	0.6959726580850001	0.6959726580850001	0.6959726580850001	0.6959726580850001	0.122271272222	0.145449139134	0.0
P0CB62						0.99	0.99	0.99					0.99											0.99																	0.99		0.99	0.99	0.99	0.99
P0CE44				0.136484533547		0.0	0.0	0.31991687747499997	0.0			0.132453890984	0.0	0.0	0.0	0.0	0.0	0.0	0.0	0.0	0.0	0.0	0.0	0.581537249938	0.0	0.0	0.0	0.610791068485	0.626603747262	0.726721202272	0.0	0.0	0.0	0.0	0.0	0.0	0.0	0.0	0.0	0.0	0.0	0.235587295852	0.0	0.0	0.0	0.0	0.0	0.122271272222	0.235587295852
P0CI31				0.0					0.0			0.6776448950489999				0.0				0.0				0.0		0.0	0.0	0.0	0.0	0.0	0.0	0.0	0.0	0.0	0.0		0.0	0.0	0.152036404971	0.0		0.341796843329	0.40912113479900003	0.40912113479900003	0.40912113479900003	0.40912113479900003	0.6776448950489999	0.0	0.341796843329
P0CK95				0.998151453267		0.9921989466969999	0.994495064841	0.19629839172400002	0.906353364068				0.398501758803			0.99	0.99	0.99	0.99			0.99			0.0	0.0	0.9186256208079999		0.996102991055				0.99	0.99	0.9913145847849999		0.42940624461599997	0.42940624461599997	0.303724538194	0.65182949576	0.543154898226	0.122271272222	0.991222712722	0.0	0.0	0.991222712722	0.759291176178		0.122271272222
P0DKB3
P10100				0.0		0.0	0.0	0.0	0.0			0.7893357469619999	0.0			0.971270974273									0.0	0.0	0.849419082912	0.23708818141999996					0.0	0.0	0.728036028145		0.320441862436	0.320441862436	0.0	0.0	0.0	0.443185241981	0.0	0.0	0.0	0.0	0.211968758056	0.0	0.443185241981
P10121				0.167386662565		0.0	0.297671793548	0.0	0.0			0.382964089872	0.0	0.186556772555		0.0	0.0	0.0	0.0	0.0	0.186556772555		0.186556772555	0.0	0.0	0.0	0.0	0.0	0.0	0.0	0.0	0.0	0.0	0.0	0.0	0.186556772555	0.325200742092	0.325200742092	0.23344403149300003	0.23344403149300003	0.297671793548	0.8108583144920001	0.354434674449	0.376897325168	0.376897325168	0.376897325168	0.0	0.122271272222	0.998584800863
P10151						0.122271272222	0.0	0.0	0.0			0.27943982619	0.0				0.971270974273	0.971270974273	0.971270974273						0.0	0.971270974273				0.0					0.442505998597		0.122271272222	0.122271272222	0.0	0.0	0.0	0.271211705996	0.271211705996	0.271211705996	0.271211705996	0.271211705996	0.27943982619		0.271211705996
P10346						0.0	0.0	0.0				0.0	0.122271272222																				0.0	0.0			0.0	0.971270974273	0.78106482339	0.0	0.0	0.39309930671599996	0.0	0.0	0.0	0.0	0.641615216241	0.0	0.971270974273
P10371				0.0		0.0	0.0	0.0	0.0			0.141159500559	0.0	0.26900267791099997	0.165885420629	0.168012183433	0.0	0.0	0.0	0.0	0.0	0.0	0.0	0.0	0.0	0.0	0.0		0.0	0.0	0.269455589918	0.269455589918	0.0	0.0	0.0	0.0	0.0	0.0	0.0	0.0	0.0	0.0	0.205484506792	0.205484506792	0.205484506792	0.205484506792	0.0	0.0	0.0
P10378				0.0		0.127892208275	0.46407040612499995	0.5696991795699999				0.98187847585	0.0			0.0											0.190164639864			0.576214939038	0.408011006391	0.408011006391	0.453561908281	0.453561908281	0.175366153407		0.0	0.0	0.469468266146	0.0	0.46407040612499995	0.517785812772	0.8352233336980001	0.8352233336980001	0.8352233336980001	0.8352233336980001	0.635037611858	0.0	0.517785812772
P10384						0.0	0.0		0.5962277053			0.122271272222	0.0									0.172062033851		0.0		0.0	0.5962277053	0.0							0.0		0.0	0.0	0.0	0.0		0.998484220619	0.0	0.543031089409	0.0	0.0		0.0	0.998484220619
P10408						0.0	0.0	0.0	0.0			0.0	0.39777112767899997													0.129190309041	0.165772793185			0.0			0.0	0.0	0.0						0.0	0.122271272222	0.0	0.0	0.18601867138300002	0.0	0.0	0.0	0.122271272222
P10423				0.0		0.603463227042	0.24998176190000002	0.0	0.0			0.192300510033	0.0	0.0	0.0	0.0	0.0	0.0	0.0	0.0	0.0		0.0	0.0	0.0	0.27690986387600003	0.0	0.0	0.0	0.0	0.0	0.0	0.0	0.0	0.976207353475	0.0	0.0	0.0	0.723130750809	0.615368359787	0.24998176190000002	0.43293035441000005	0.298313491154	0.760498650114	0.760498650114	0.298313491154	0.0	0.123063014087	0.43293035441000005
P10441				0.21256847994699998		0.0	0.0	0.0				0.446013331774	0.0														0.0	0.0		0.292502039042			0.0	0.0	0.0		0.150456308266	0.150456308266	0.150456308266	0.0	0.0	0.485528104803	0.263167080909	0.263167080909	0.263167080909	0.263167080909	0.269379103253	0.0	0.485528104803
P10442				0.7203865563930001		0.0	0.0	0.0				0.0	0.0		0.131962192561												0.7203865563930001	0.7203865563930001					0.5621056545790001	0.5621056545790001	0.0						0.0	0.0	0.0	0.0	0.0	0.0	0.0	0.0	0.0
P10443				0.0		0.0	0.395857434084	0.0	0.0			0.167234491612	0.0														0.0	0.0					0.0	0.0	0.0				0.0		0.395857434084	0.0	0.261659822434	0.261659822434	0.261659822434	0.261659822434	0.179984228765	0.19940976713	0.0
P10805									0.0			0.0				0.0	0.0	0.0	0.0						0.0	0.15014559189	0.0	0.0	0.0	0.5946113587430001	0.0	0.0	0.0	0.0	0.45631876962300005		0.365151399304	0.365151399304	0.341451792121	0.0		0.122271272222	0.9747837087989999	0.122271272222	0.122271272222	0.9747837087989999	0.0	0.0	0.122271272222
P10902				0.357776031268		0.0	0.393939603826	0.0	0.259509866073			0.6144755118940001	0.5658449921509999			0.500246578404								0.266582327801			0.151029830006	0.0			0.14722847973099998	0.14722847973099998	0.0	0.0	0.272749680834		0.0	0.0	0.122271272222	0.122271272222	0.393939603826	0.594691386519	0.594691386519	0.594691386519	0.594691386519	0.892912320319	0.5639240691690001	0.6358798439419999	0.594691386519
P10903						0.301632905176	0.122271272222																																0.274834668931		0.122271272222	0.0	0.0	0.0	0.0	0.0		0.0	0.0
P10905					0.17360305532099998	0.0	0.228859927042	0.0				0.606448338759	0.0																						0.0		0.0	0.0	0.0	0.0	0.228859927042	0.0					0.122271272222	0.146885760209	0.0
P10906				0.0		0.0	0.0	0.0	0.0			0.971270974273	0.16359370780899998	0.0	0.0	0.0	0.0	0.0	0.0	0.0	0.0	0.47973325776299997	0.0	0.674345081455	0.0	0.0	0.0	0.0	0.0	0.0	0.0	0.0	0.0	0.0	0.16808996770100001	0.0	0.0	0.0	0.0	0.0	0.0	0.0	0.0	0.0	0.0	0.0	0.0	0.0	0.0
P10907					0.971270974273	0.0	0.23460779701200002	0.23460779701200002	0.0			0.29669481752099996	0.0			0.0											0.0	0.0					0.0	0.0	0.0		0.0	0.0	0.0	0.0	0.23460779701200002	0.5004654451030001	0.0	0.0	0.0	0.0	0.0	0.0	0.5004654451030001
P10908				0.0	0.487396459498	0.0	0.0	0.784619387992	0.455831226351			0.128679364494	0.0	0.0	0.0	0.0	0.0	0.0	0.0	0.0	0.0		0.0		0.0	0.0	0.0	0.0	0.0	0.0	0.0	0.0	0.0	0.0	0.431243343577	0.0	0.381334851616	0.381334851616	0.0	0.381334851616	0.0	0.0	0.270052237443	0.270052237443	0.270052237443	0.270052237443	0.23521684711100002	0.0	0.0
P11071				0.0	0.6775235377680001	0.0	0.0	0.675332731787	0.0			0.840021650226	0.0	0.14838822157		0.0									0.0	0.0	0.0	0.0		0.535939534045			0.46865882461	0.46865882461	0.0		0.0	0.0	0.0	0.0	0.0	0.676780676692	0.25524745302499996	0.25524745302499996	0.25524745302499996	0.25524745302499996	0.8724605892689999	0.71363141742	0.676780676692
P11072
P11286						0.0	0.0	0.0				0.0	0.0									0.99		0.310798881157													0.0	0.0	0.0	0.0	0.0	0.423192955327	0.99	0.99	0.99	0.99	0.190366037158	0.0	0.423192955327
P11289						0.0	0.0	0.0				0.122271272222	0.0											0.14775642810200001											0.66167284523						0.0	0.0	0.390211980317	0.390211980317	0.390211980317	0.390211980317		0.0	0.0
P11290						0.32862118720899997	0.193176026528	0.17397837796799998	0.16203922646500002			0.0	0.37802583611999996	0.0						0.0	0.0	0.0	0.0			0.9771180022339999		0.203523364025	0.589291034603				0.0	0.0	0.163338445812	0.0	0.203523364025	0.203523364025	0.0	0.0	0.193176026528	0.498408395524	0.17397837796799998	0.17397837796799998	0.17397837796799998	0.17397837796799998	0.0	0.0	0.498408395524
P11349				0.0					0.23789872168			0.0				0.0	0.0	0.0	0.0	0.244121705275					0.0	0.0	0.0	0.0	0.0	0.0	0.0	0.0	0.0	0.0	0.0		0.18181362162099998	0.18181362162099998	0.0	0.0							0.0	0.0
P11350				0.0		0.0	0.0	0.0	0.0			0.0	0.0	0.0	0.0	0.0	0.0	0.0	0.0	0.0	0.0	0.0	0.0	0.0	0.0	0.0	0.0	0.0	0.0	0.0	0.0	0.0	0.0	0.0	0.0	0.0	0.0	0.0	0.122271272222	0.0	0.0	0.0	0.0	0.0	0.138854696293	0.0	0.22373312156599998	0.0	0.0
P11446						0.0	0.0	0.0				0.8303883777269999	0.0				0.7601369323370001		0.7601369323370001																0.0						0.0	0.256981101663	0.256981101663	0.256981101663	0.256981101663	0.256981101663	0.0	0.0	0.256981101663
P11447						0.0	0.0	0.169875392416				0.486910036685	0.0		0.153163523906	0.633903550117															0.508474746588	0.508474746588			0.633903550117		0.0	0.0	0.0	0.183621901642	0.0	0.13785809230499999	0.0	0.0	0.0	0.0	0.312461379888		0.13785809230499999
P11454				0.0		0.322201081787	0.322201081787	0.403053368121	0.321139042393			0.9516631375579999	0.625367304885		0.30727170413000005	0.0							0.755598991344			0.502698848407	0.0	0.317073769053					0.0	0.0	0.675474656162		0.924078818475	0.924078818475	0.8748903195219999	0.78377740301	0.322201081787	0.9771795537819999	0.9985381884119999	0.9985381884119999	0.9985381884119999	0.9985381884119999	0.6616510901820001	0.823181775509	0.9771795537819999
P11458						0.495924577344	0.0	0.495924577344	0.13214073721300001			0.22959228043299998	0.572215523179			0.705085419172							0.609074403716		0.971270974273		0.0	0.0					0.0	0.0			0.0	0.0	0.0	0.0	0.131755886921	0.7162120163019999	0.122271272222	0.122271272222	0.122271272222	0.122271272222	0.0	0.41943629481	0.7162120163019999
P11551				0.99		0.0	0.0	0.0				0.406291757398	0.0				0.99	0.99	0.99				0.324155098086								0.212538037901	0.212538037901									0.0	0.137693043794	0.5013520296689999	0.5013520296689999	0.5013520296689999	0.5013520296689999			0.137693043794
P11553				0.33661579334700004		0.122271272222	0.362189535985	0.122271272222	0.0			0.240982962016	0.163251104018			0.0						0.22406941093600002				0.0	0.0	0.0					0.0	0.0	0.0		0.0	0.0	0.614266081505	0.0	0.362189535985	0.39132844895900004	0.48751840579899997	0.48751840579899997	0.48751840579899997	0.48751840579899997		0.234036271241	0.39132844895900004
P11557				0.131390491285		0.122271272222	0.0	0.0	0.122271272222			0.0	0.0		0.122271272222	0.0	0.0	0.0	0.0						0.0	0.0	0.0	0.492297967596	0.0	0.0	0.0	0.0	0.17767979806200002	0.17767979806200002	0.0		0.131390491285	0.131390491285	0.131390491285	0.187044719078	0.0	0.378845036336	0.523081773766	0.378845036336	0.378845036336	0.378845036336	0.0	0.393023537761	0.378845036336
P11663						0.28521018083599997	0.0	0.18008994953899998	0.0			0.630424652391	0.0			0.0										0.0	0.0	0.99					0.0	0.0	0.0		0.0	0.0	0.0	0.0	0.0	0.376583611254	0.0	0.0	0.0	0.0	0.145830724322	0.0	0.376583611254
P11664						0.0	0.0	0.0				0.621985792885	0.0																						0.5999716663620001		0.422091319178	0.220387618345	0.220387618345	0.510504297817	0.0	0.0	0.0	0.0	0.0	0.0	0.48865035107199994	0.971270974273	0.0
P11667						0.0	0.0	0.0				0.0	0.0														0.5354892100590001						0.20579111979800002	0.20579111979800002	0.22959228043299998		0.0	0.0	0.0	0.0	0.0	0.0	0.0	0.0	0.0	0.0	0.0	0.0	0.0
P11864				0.0					0.0			0.6477244486779999		0.0	0.122271272222	0.122271272222	0.22959228043299998	0.22959228043299998	0.22959228043299998	0.0	0.0	0.0	0.0	0.122271272222	0.122271272222	0.0	0.0	0.0	0.0	0.0	0.0	0.0	0.0	0.0	0.0		0.323791012435	0.323791012435	0.22959228043299998	0.542741405136		0.1310485595	0.22959228043299998	0.22959228043299998	0.323791012435	0.22959228043299998	0.40647194563199995	0.22959228043299998	0.122271272222
P11865						0.99	0.99					0.122271272222	0.99																		0.0	0.0			0.122271272222		0.0	0.0	0.0	0.0		0.0	0.0	0.0	0.0	0.0	0.0	0.0	0.0
P11866						0.99	0.99	0.99				0.99	0.99		0.99													0.99							0.99		0.99	0.99	0.99	0.99	0.99	0.99					0.99	0.99	0.99
P11868						0.323585450156	0.0	0.201911212912				0.214794533753	0.0			0.200043457153												0.0					0.0	0.0			0.0	0.0	0.0	0.0	0.0	0.0					0.0	0.122271272222	0.0
P11875						0.38401765824699996	0.0		0.30175694231600003			0.342595820324	0.0			0.0					0.0					0.0		0.0					0.0	0.0	0.206824956446		0.0	0.0	0.154206457236	0.0	0.0	0.806704030681	0.0	0.0	0.0	0.0	0.164037555505	0.0	0.642724045331
P11880				0.0		0.288753192216	0.276393753955	0.0	0.0			0.37988534494599996	0.0			0.0				0.162016187031						0.0	0.0	0.0		0.137703302011			0.0	0.0	0.0		0.0	0.0	0.0	0.0	0.276393753955	0.469557896394	0.152465792185	0.152465792185	0.152465792185	0.152465792185	0.165399353575	0.0	0.469557896394
P11988				0.173506432487		0.41418805179799995	0.130879466931	0.6945864980609999	0.9121862792100001				0.30400476068000004	0.346473616715						0.99							0.753780224841		0.0	0.0	0.99	0.99			0.0		0.15607832231	0.15607832231	0.23196953608600002	0.7734367736159999	0.130879466931
P11989				0.14555896008400002		0.6289389168199999	0.0	0.0					0.222270752685			0.122271272222				0.987684376882							0.532750153668			0.14555896008400002	0.5404289537070001	0.5404289537070001			0.869116216673					0.873658983848	0.0
P12008				0.0		0.0	0.0	0.131668009303				0.0	0.0			0.0								0.0		0.0		0.155091442839	0.578516050129								0.0	0.0	0.0	0.0	0.0	0.430201977361	0.25371616973	0.25371616973	0.25371616973	0.25371616973	0.0	0.0	0.430201977361
P12281				0.8324188354080001		0.0	0.0	0.352129952588	0.8532294275200001			0.30528440961500003	0.0			0.319726899672				0.0						0.270686965041	0.8324188354080001	0.929722740285					0.188627637803	0.188627637803	0.122271272222		0.0	0.0	0.24543692319600002	0.471410984405	0.0	0.811432240202	0.0	0.0	0.0	0.0	0.0	0.755733181224	0.811432240202
P12282				0.0		0.0	0.0	0.653404884683	0.0			0.410314569243	0.0			0.0				0.46837633855899996						0.0	0.0	0.0					0.0	0.0	0.0		0.41388007692699996	0.41388007692699996	0.6715833239069999	0.46837633855899996	0.0	0.0	0.160784480484	0.160784480484	0.160784480484	0.160784480484	0.632715664019	0.16399417284099999	0.0
P12295				0.0		0.299699310333	0.0	0.0				0.0	0.0													0.0	0.0	0.0		0.122271272222			0.0	0.0	0.0					0.0	0.0	0.0	0.16030144482	0.16030144482	0.16030144482	0.16030144482	0.0	0.0	0.0
P12758							0.215576806221					0.0			0.0	0.0	0.0	0.0	0.0						0.0	0.0			0.0	0.0	0.0	0.0							0.0								0.0	0.0
P12994						0.0	0.0	0.0				0.0	0.0			0.162618283833																									0.0	0.28903581450599997	0.28903581450599997	0.28903581450599997	0.28903581450599997	0.28903581450599997	0.19027774248399998	0.13316004204	0.28903581450599997
P12995	0.9368645108939999			0.0		0.122271272222	0.0	0.648272004599	0.0			0.63344040422	0.0			0.0										0.122271272222	0.0	0.0							0.125902284658		0.183684555546	0.183684555546	0.353282328795	0.183684555546	0.0	0.24252843830200002	0.24252843830200002	0.24252843830200002	0.24252843830200002	0.24252843830200002	0.306600375902	0.0	0.24252843830200002
P12996						0.0	0.0					0.21462001371	0.0																												0.0
P12998				0.0		0.0	0.0	0.0	0.0			0.29623445970600004	0.0			0.229335335282				0.440946611325							0.0	0.0					0.26441311577	0.26441311577	0.0		0.8784235921879999	0.8784235921879999	0.256688838624	0.8784235921879999	0.0	0.274557737664	0.999871264811	0.999871264811	0.999871264811	0.999871264811	0.8652825945010001	0.727368986596	0.274557737664
P12999						0.158153098735	0.0	0.0				0.663038326096	0.0										0.971270974273												0.166034445151		0.327620090909	0.327620090909	0.151328267218	0.327620090909	0.0	0.39667859103	0.19342481487799998	0.19342481487799998	0.19342481487799998	0.19342481487799998	0.630362033193	0.21841056555100002	0.39667859103
P13000				0.0		0.122271272222	0.0	0.0	0.0			0.272082427223	0.0		0.37416524109800003	0.0	0.313876323236	0.313876323236	0.313876323236								0.0	0.0					0.35804818548699996	0.35804818548699996	0.0		0.0	0.0	0.0	0.0	0.0	0.509570744206	0.0	0.0	0.0	0.0	0.8666002695899999	0.25016340020399996	0.509570744206
P13001				0.0		0.325369401982	0.0	0.0	0.0			0.991222712722	0.0			0.0										0.0	0.0	0.0	0.181460530777				0.0	0.0	0.0		0.0	0.0	0.0	0.0	0.0	0.540085184718	0.621149777323	0.621149777323	0.621149777323	0.621149777323	0.122271272222	0.430454129223	0.540085184718
P13009				0.122271272222	0.861319487922	0.0	0.0	0.595269765962	0.0			0.122271272222	0.0		0.28848484502099997										0.122271272222		0.122271272222						0.227512582481	0.227512582481			0.0	0.0			0.834187858514	0.0	0.0	0.0	0.0	0.0	0.273413595653	0.0	0.0
P13016						0.36572771102300006	0.0	0.36572771102300006				0.0	0.0									0.825084241682				0.0	0.0			0.0			0.0	0.0	0.0						0.0	0.0	0.0	0.0	0.0	0.0	0.0	0.0	0.0
P13024				0.0		0.0	0.0	0.0	0.0			0.0	0.0		0.0	0.0	0.0	0.0	0.0						0.0	0.0	0.0	0.0	0.0		0.0	0.0	0.0	0.0	0.0		0.0	0.0	0.0	0.0	0.0	0.0	0.0	0.0	0.0	0.0	0.0	0.0	0.0
P13029				0.122271272222		0.0	0.0	0.269083543965				0.0	0.0			0.130230296904										0.130230296904									0.358363338125		0.0	0.0	0.20442498796300002	0.13680081675300002	0.0	0.0	0.0	0.0	0.0	0.0	0.0	0.0	0.0
P13033				0.0		0.0	0.52248965141	0.0	0.0			0.872416685506	0.0			0.0										0.0	0.0		0.269666954121	0.16792851508	0.16792851508	0.16792851508	0.127058300993	0.127058300993	0.7110683508419999		0.0	0.0	0.0	0.0	0.52248965141	0.15149765559	0.7644067116329999	0.7644067116329999	0.7644067116329999	0.7644067116329999	0.188149479313	0.705603566406	0.15149765559
P13035				0.0		0.633913231275	0.0	0.0	0.0			0.160669333673	0.485324399353		0.425993206484		0.506199477567	0.506199477567	0.506199477567			0.247127187711				0.211366418505							0.0	0.0			0.0	0.0	0.971270974273	0.24071093040600003	0.0	0.0	0.364322869238	0.364322869238	0.364322869238	0.364322869238	0.285882230033	0.36416866435199996	0.0
P13036				0.0		0.200516574599	0.0							0.361407077442	0.0	0.0	0.717141053962	0.717141053962	0.717141053962	0.193024300136	0.0	0.0			0.0	0.0									0.9762392252509999						0.122271272222	0.0	0.7863666520679999	0.993862522051	0.7863666520679999	0.7863666520679999			0.0
P13039				0.0		0.0	0.0	0.762675478098	0.0			0.271711999153	0.499873938551			0.0				0.971270974273						0.0	0.0	0.0					0.0	0.0			0.0	0.0	0.0	0.0	0.0	0.608201543469	0.733369617196	0.733369617196	0.733369617196	0.733369617196	0.122271272222	0.5278361613	0.49525686906800004
P13445		0.995149403011		0.0	0.383792669214	0.896479534837	0.0	0.0	0.0			0.0	0.0	0.0	0.0	0.0	0.0		0.0	0.0	0.0	0.671057106089	0.0	0.0	0.0	0.0	0.0	0.971270974273	0.0	0.0	0.0	0.0	0.0	0.0	0.0	0.0	0.0	0.971270974273	0.337248948745	0.971270974273	0.0	0.878859402227	0.0	0.971270974273	0.671057106089	0.0	0.0	0.971270974273	0.0
P13458				0.0		0.38787374694399995	0.9747837087989999	0.149757872745	0.0			0.415992416981	0.41811182251100004			0.0	0.0	0.0	0.0					0.971270974273	0.0	0.517398599669	0.0	0.0					0.0	0.0	0.0		0.394910819384	0.394910819384	0.0	0.971270974273	0.122271272222	0.998464056716	0.6698276138170001	0.6698276138170001	0.6698276138170001	0.6698276138170001	0.767035561382	0.667062976696	0.998464056716
P13482						0.0	0.0	0.0				0.99	0.0	0.122271272222						0.649955043635	0.122271272222		0.122271272222	0.122271272222				0.435282912032					0.833566090915	0.833566090915		0.122271272222	0.40116918304899996	0.40116918304899996	0.40116918304899996	0.40116918304899996	0.0	0.0	0.0	0.0	0.0	0.0	0.670494219923	0.414347691109	0.0
P13518						0.122271272222	0.0	0.971270974273				0.0	0.0														0.182751885767	0.37273774721999997							0.985006054983		0.0	0.0	0.0	0.0	0.0	0.122271272222	0.122271272222	0.122271272222	0.122271272222	0.122271272222	0.44255558005199996	0.283938368352	0.122271272222
P13656				0.37779493561899996		0.467082141359	0.0	0.22959228043299998	0.0				0.0		0.122271272222	0.459249719689										0.122271272222	0.122271272222	0.40647194563199995	0.122271272222		0.668577202367	0.668577202367	0.323791012435	0.323791012435	0.0						0.0
P13669				0.0					0.0							0.293721080254	0.971270974273	0.971270974273	0.971270974273							0.0	0.0	0.0									0.0	0.0	0.0	0.195345628527
P13738				0.0		0.0	0.242708787822	0.0	0.0			0.0	0.138738053651	0.0	0.0	0.0	0.0	0.0	0.0		0.0	0.0	0.0	0.0		0.0	0.0	0.0	0.0	0.0	0.0	0.0	0.0	0.0	0.0	0.0	0.0	0.0	0.0	0.0	0.588102866044	0.34489790005599996	0.173012701105	0.173012701105	0.173012701105	0.173012701105	0.0	0.0	0.34489790005599996
P13857						0.0	0.0	0.0	0.1310485595			0.99	0.0			0.0				0.0	0.889880289645					0.1310485595	0.1310485595	0.99					0.0	0.0			0.0	0.0	0.0	0.0	0.0	0.99	0.0	0.0	0.0	0.0	0.122271272222	0.40295013365099996	0.0
P14081				0.237439817007		0.16879654671100003	0.0	0.0	0.0			0.839726796806	0.0			0.0	0.0	0.0	0.0		0.412418526176				0.0	0.0	0.0	0.0		0.199924104378			0.0	0.0	0.913283226672		0.0	0.0	0.0	0.0	0.0	0.55329459353	0.504879698188	0.504879698188	0.504879698188	0.504879698188	0.432803047962	0.277579740337	0.55329459353
P14175							0.0	0.0	0.675817950264			0.345864800495	0.0													0.0	0.0						0.404861691819	0.404861691819	0.0			0.99	0.344010092528	0.122271272222	0.0	0.279117004691	0.0	0.0	0.0	0.0	0.0	0.0	0.0
P14176						0.0	0.0	0.0				0.0	0.0		0.19788670999299998									0.0		0.122271272222							0.0	0.0			0.0	0.99	0.0	0.0	0.0	0.0	0.0	0.328185458065	0.328185458065	0.328185458065	0.0	0.0	0.876394709313
P14294						0.0	0.501235628398	0.0				0.595956023569	0.0			0.1408233368						0.122271272222	0.6547169230390001						0.122271272222				0.8163290303470001	0.8163290303470001	0.19227944787300003		0.0	0.0	0.0		0.284976335922	0.43692030051799996	0.43692030051799996	0.43692030051799996	0.43692030051799996	0.43692030051799996	0.29809172631700004	0.122271272222	0.43692030051799996
P14375				0.0		0.971270974273	0.0	0.0	0.343949868122			0.983720980491	0.0			0.43535541657899995										0.0		0.0	0.538993564159	0.0	0.0	0.0	0.538993564159	0.538993564159	0.995314175249		0.0	0.0	0.690528266118	0.0	0.0	0.24775816221299998	0.295429784963	0.295429784963	0.295429784963	0.295429784963	0.0	0.31961754418	0.24775816221299998
P14376				0.0		0.0	0.0	0.16650223772	0.0			0.824315533744	0.0			0.0						0.122271272222				0.0	0.37137322112300003	0.0					0.0	0.0	0.496886787668		0.0	0.0	0.0	0.0	0.0	0.41593542229900005	0.140919807178	0.38670259752999997	0.38670259752999997	0.140919807178	0.0	0.16443746186799998	0.41593542229900005
P14377				0.122271272222		0.0	0.0	0.0	0.0			0.876145567553	0.0			0.23900908193700002						0.122271272222				0.0	0.23900908193700002	0.0	0.0	0.0	0.0	0.0	0.0	0.0	0.0	0.389154169437	0.0	0.0	0.0	0.0	0.0	0.459524088632	0.408314172706	0.408314172706	0.408314172706	0.408314172706	0.580557382546	0.859850173319	0.459524088632
P14407								0.122271272222				0.122271272222																																0.99
P14900						0.0	0.0	0.0				0.682509607562	0.0																				0.247333171977	0.247333171977			0.14791700073300001	0.14791700073300001	0.14791700073300001	0.20415821473	0.0	0.259377340398	0.0	0.0	0.0	0.0		0.0	0.259377340398
P15005				0.0																		0.0		0.975765918193	0.0
P15006				0.0																		0.164632030788		0.23352888895399998	0.0
P15028				0.0		0.0	0.158874382257							0.0	0.257581147446	0.99	0.0	0.0	0.0	0.0	0.0	0.0			0.0	0.0									0.0						0.0	0.39767085928999996	0.0	0.0	0.0	0.0			0.39767085928999996
P15029				0.0		0.0	0.0							0.0	0.0		0.0	0.0	0.0	0.0	0.0	0.0			0.0	0.283270070363									0.0						0.0	0.0	0.0	0.0	0.0	0.0			0.0
P15030						0.137760378674										0.99																									0.0	0.0	0.0	0.0	0.0	0.0			0.0
P15031														0.321627077426
P15032						0.99									0.392201852922	0.532009383501				0.99		0.0	0.99				0.859698195282				0.219253452495	0.219253452495	0.971270974273	0.971270974273			0.0	0.0			0.9239766247519999	0.362993529077	0.99					0.999999	0.274060671903
P15033														0.122271272222																												0.122271272222
P15034				0.0		0.467577879332	0.0	0.224167068737	0.0			0.24365138825999996	0.0			0.123758086117	0.0	0.0	0.0						0.0	0.0	0.0	0.0					0.806148832076	0.806148832076	0.0		0.0	0.0	0.0	0.0	0.0	0.0	0.27484070546	0.27484070546	0.27484070546	0.27484070546	0.34172873854099994	0.771366293216	0.0
P15038						0.275363975159	0.16202319646500002	0.493445602133				0.270132163559	0.17427334995299998		0.2593117277	0.124949510406							0.136998527803	0.398888393733		0.12541494002999998	0.13704922893100002		0.409430051664				0.0	0.0			0.0	0.0	0.0	0.30502491509199997	0.16202319646500002	0.988813180142	0.313306323486	0.313306323486	0.313306323486	0.313306323486	0.435062628618	0.315613735006	0.988813180142
P15042				0.0		0.333204756393	0.0	0.0	0.0			0.4624782580100001	0.34676452271799996			0.324386004303								0.0		0.0	0.0	0.0					0.0	0.0	0.0		0.0	0.0	0.0	0.0	0.0	0.132050992188	0.314929614449	0.314929614449	0.314929614449	0.314929614449	0.0	0.47200190929799996	0.132050992188
P15043				0.233637239714		0.243115611589		0.0								0.145457845907												0.0	0.0	0.0	0.0	0.0	0.269466470859	0.269466470859	0.0				0.311906061312			0.438512972618							0.438512972618
P15047				0.0		0.0	0.574806479707	0.644736191348				0.0	0.0			0.275459366582										0.0	0.188434882132						0.0	0.0	0.0		0.0	0.0	0.0	0.0	0.574806479707	0.0	0.0	0.0	0.0	0.0	0.21506125975200002	0.238969690575	0.0
P15067				0.0		0.122271272222	0.0	0.0	0.24404358709399998			0.44354166217600005	0.198314272063	0.423921018873		0.537140761062	0.404496473609	0.404496473609	0.404496473609						0.404496473609	0.0	0.24404358709399998	0.24404358709399998			0.266238543778	0.266238543778	0.430643326479	0.430643326479	0.229028588247		0.122271272222	0.122271272222		0.122271272222	0.0	0.0	0.0	0.0	0.0	0.0	0.0	0.633713901711	0.0
P15070				0.99		0.0	0.0	0.0	0.0			0.0	0.0	0.0	0.0	0.0	0.0	0.0	0.0	0.0	0.0	0.0	0.0	0.292930029975	0.0	0.0	0.0	0.99	0.0	0.0	0.0	0.0	0.17561355777100002	0.17561355777100002	0.0	0.0	0.0	0.0	0.17561355777100002	0.0	0.0	0.99	0.0	0.0	0.0	0.0	0.0	0.0	0.99
P15078				0.99		0.99	0.0	0.0				0.122271272222	0.18175792155200002			0.0																	0.0	0.0			0.0	0.0	0.0	0.0	0.0	0.0	0.0	0.0	0.0	0.0	0.0	0.200268411063	0.0
P15081				0.0		0.0	0.236155941313		0.0			0.174438230796	0.0														0.0	0.0					0.174438230796	0.174438230796	0.0						0.0						0.594706228448	0.140172642997
P15082						0.0	0.0	0.0				0.13580475072999998	0.0											0.0													0.0	0.0		0.252688043695	0.0	0.296132064169	0.0	0.0	0.0	0.0	0.34002126002899996	0.0	0.296132064169
P15254				0.0		0.26845751346	0.493927655331	0.703815811146	0.158974370747			0.0	0.0			0.0	0.778330610746	0.778330610746	0.778330610746		0.424628196398		0.20176495557100002	0.0	0.0	0.0	0.0	0.472880516268	0.7484512937029999	0.27300062081300003	0.0	0.0	0.127974339159	0.127974339159	0.38833680611599997		0.156479928732	0.156479928732	0.58138446317	0.502803221852	0.493927655331	0.667675685817	0.592525993801	0.592525993801	0.592525993801	0.7803485353759999	0.0	0.274045823024	0.667675685817
P15286						0.0	0.0	0.42353416730800003	0.0			0.864706965833	0.271224706453	0.470002135543		0.472197145542							0.12731236261499998	0.0		0.0	0.0			0.187450187052					0.0		0.0	0.0	0.0	0.0	0.0	0.0	0.0	0.284949756717	0.0	0.0	0.181059195218	0.45519359737	0.631871478805
P15288				0.0		0.0	0.0	0.0	0.0			0.0	0.0	0.99	0.370759526553	0.0	0.0	0.0	0.0					0.0	0.0	0.0	0.0	0.0	0.0	0.0	0.0	0.0	0.241939183224	0.241939183224	0.0		0.0	0.0	0.0	0.0	0.0	0.0	0.0	0.0	0.0	0.0	0.0	0.0	0.0
P15373				0.347524631253		0.0	0.0	0.0				0.16464805852199998	0.0																	0.99	0.99	0.99									0.0	0.44035023596199996	0.44035023596199996	0.44035023596199996	0.44035023596199996	0.44035023596199996			0.44035023596199996
P15639						0.17562256856800001	0.0	0.558639913054	0.272868929446			0.0	0.28325872020799997				0.26793072273699997	0.26793072273699997	0.26793072273699997														0.20632085200800002	0.20632085200800002			0.0	0.0	0.0	0.0	0.0	0.0	0.0	0.0	0.0	0.0	0.0	0.548271760628	0.0
P15640				0.191727248816		0.360853944337	0.0	0.465875707801	0.0			0.176629576602	0.231741344131	0.31369258373000003			0.37032517766199996	0.37032517766199996	0.37032517766199996		0.47951175419					0.0	0.0	0.0	0.0	0.0	0.0	0.0	0.20067019588799997	0.20067019588799997	0.0		0.0	0.0	0.0	0.0	0.0	0.897733381798	0.0	0.0	0.0	0.0	0.0	0.225049258278	0.43463809165899997
P15723				0.0		0.0	0.0	0.0	0.0			0.468394938054	0.0	0.0	0.0	0.0	0.40591925429399994	0.40591925429399994	0.40591925429399994	0.99	0.0	0.0	0.0	0.0	0.0	0.544095461449	0.416643381527	0.0	0.0	0.0	0.0	0.0	0.132564431137	0.132564431137	0.132564431137	0.0	0.0	0.0	0.19936425025899998	0.0	0.0	0.176125083882	0.0	0.0	0.31156402170499997	0.0	0.46387626688100003	0.195727316934	0.176125083882
P15770						0.394650298807	0.0	0.0				0.45463362756700004	0.609495701454											0.971270974273		0.0							0.0	0.0	0.0		0.0	0.0	0.0	0.0	0.0	0.264511660049	0.7868355684880001	0.7868355684880001	0.7868355684880001	0.7868355684880001	0.435337665958	0.467959512586	0.264511660049
P15877				0.0		0.0	0.0	0.0	0.0			0.0	0.0			0.19852803812800002									0.0	0.0	0.18078007013500003	0.0					0.47123739227399997	0.47123739227399997	0.9058583113349999		0.0	0.0	0.0	0.122271272222	0.0	0.28517147775400004	0.333311345702	0.333311345702	0.333311345702	0.333311345702	0.157173309762	0.554728309374	0.28517147775400004
P15977				0.378061960117		0.621881781284	0.39086751655900004	0.630921764147	0.0			0.901966893628	0.15919206358899998	0.0	0.0	0.0	0.0	0.0	0.0	0.0	0.0	0.0	0.234247959615	0.0	0.0	0.0	0.0	0.0	0.361094036313	0.0	0.0	0.0	0.0	0.0	0.0	0.0	0.0	0.0	0.0	0.0	0.39086751655900004	0.7112557807559999	0.194109736954	0.194109736954	0.194109736954	0.194109736954	0.901659184837	0.630850662196	0.7112557807559999
P15993						0.0	0.0	0.256621772021				0.7509599646089999	0.0													0.0	0.0			0.0			0.0	0.0	0.0					0.338168858153	0.0	0.129143861643		0.517732700688			0.0	0.301943226322	0.36299475061399994
P16095						0.0	0.0					0.149006367332				0.17979943321400002																			0.159000032014		0.194411945202	0.194411945202		0.291181707065	0.0	0.160648052633	0.160648052633	0.160648052633	0.160648052633	0.160648052633	0.160648052633		0.160648052633
P16256						0.0	0.0	0.0					0.0																						0.170460892656		0.241050550542	0.241050550542			0.0	0.157588442501	0.500467904952	0.500467904952	0.500467904952	0.500467904952	0.0	0.0	0.157588442501
P16384						0.0	0.0	0.157654330077				0.224605981704	0.157654330077														0.679486940915	0.321926290522							0.216182926216						0.0	0.0	0.0	0.0	0.0	0.0	0.0	0.0	0.0
P16429				0.0		0.0	0.16366783389200001	0.481913482672	0.0			0.388892195888	0.0		0.470957263989	0.0	0.638231190709	0.638231190709	0.638231190709				0.27809523528499996		0.0	0.0	0.0	0.0	0.0	0.0	0.0	0.0	0.0	0.0	0.0		0.0	0.0	0.0	0.375045425505	0.16366783389200001	0.49202952117700005	0.257730876252	0.257730876252	0.257730876252	0.257730876252	0.394177443521	0.132569000497	0.49202952117700005
P16430				0.46290886455499997		0.0	0.0	0.126328627347				0.48319027216300003	0.0			0.0	0.0	0.0	0.0		0.27333059662				0.0	0.739598869726	0.0		0.0	0.0	0.0	0.0	0.157516473685	0.157516473685	0.0		0.0	0.0	0.362854165505		0.0	0.126328627347	0.126328627347	0.126328627347	0.126328627347	0.126328627347	0.892784995148	0.122271272222	0.126328627347
P16431						0.30736654160599997	0.0	0.0				0.0	0.0								0.51557416316						0.297780000538						0.38700210271700003	0.38700210271700003	0.0		0.0	0.0	0.0	0.0	0.0	0.158891018287						0.0	0.158891018287
P16432				0.0		0.0	0.0	0.0	0.0			0.0	0.0			0.0	0.0	0.0	0.0						0.0	0.0	0.0	0.0	0.0	0.0	0.0	0.0	0.0	0.0	0.0		0.0	0.0	0.0	0.0	0.0	0.0	0.0	0.0	0.0	0.0	0.0	0.26992275096900004	0.0
P16433				0.0		0.0	0.0	0.0				0.0	0.0			0.0	0.122271272222	0.122271272222	0.122271272222							0.0	0.0		0.0				0.0	0.0	0.0		0.0	0.0	0.0	0.22442633373100002	0.0	0.0	0.0	0.0	0.0	0.0	0.0	0.0	0.0
P16456				0.24683271974399998	0.585968000001	0.21787362178199998	0.0	0.490013222959				0.0	0.0																	0.17977244958799998			0.0	0.0			0.0	0.0	0.0	0.196027950575	0.0	0.0	0.0	0.0	0.0	0.0	0.0		0.0
P16525				0.0		0.174206548726	0.0	0.147075072768	0.0			0.39777941193000005	0.0			0.0	0.0	0.0	0.0						0.13245265601700001	0.0	0.26453021431699997	0.0					0.0	0.0		0.52817583069	0.0	0.0	0.0	0.0	0.0	0.317262106554	0.0	0.0	0.0	0.0	0.45547516162600005	0.0	0.317262106554
P16528						0.27357506263799997	0.0	0.0					0.0	0.694188437396													0.142560041109														0.0		0.310205259336	0.310205259336	0.310205259336	0.310205259336
P16659				0.0		0.0	0.0	0.0	0.0			0.234098557522	0.0	0.0	0.0	0.0	0.0	0.0	0.0	0.195294737808	0.0	0.0	0.0	0.0	0.0	0.0	0.0	0.0	0.0	0.0	0.0	0.0	0.0	0.0	0.0	0.0	0.0	0.0	0.0	0.0	0.0	0.0	0.163351120419	0.163351120419	0.163351120419	0.163351120419	0.0	0.0	0.0
P16676				0.284831633705		0.0	0.0	0.129059930017				0.122271272222	0.0	0.125527639764								0.23747076168099998		0.0				0.0									0.0	0.0	0.0	0.0	0.0	0.195372526235	0.0	0.0	0.0	0.0		0.0	0.195372526235
P16677				0.0		0.991707006908	0.23091848010699997	0.0	0.0			0.653915933194	0.0		0.971270974273	0.0	0.0	0.0	0.0						0.0	0.927754330354	0.0	0.99	0.0	0.0	0.0	0.0	0.8157344031649999	0.8157344031649999	0.927754330354		0.0	0.0	0.0	0.0	0.0	0.0	0.0	0.99	0.0	0.0	0.24975789219	0.0	0.0
P16678						0.0	0.0	0.0	0.19681030470600003			0.400027459846	0.0				0.0	0.0	0.0						0.0			0.99					0.9124935388240001	0.9124935388240001	0.99		0.0	0.0	0.19681030470600003	0.19681030470600003	0.0	0.5657216276829999	0.0	0.99	0.0	0.0	0.0	0.0	0.505224839323
P16679						0.0	0.0	0.0	0.0			0.560338165633	0.0				0.0	0.0	0.0	0.249341909189					0.0			0.99							0.99		0.0	0.0	0.0	0.0	0.0	0.324016585561	0.49311450231200005	0.99	0.49311450231200005	0.49311450231200005	0.0	0.261999857694	0.324016585561
P16681	0.293651653516				0.293651653516	0.463467889393	0.0	0.0	0.0			0.0	0.0			0.0								0.122271272222		0.0	0.0	0.99	0.0	0.0	0.0	0.0			0.0		0.0	0.0	0.0	0.0	0.0	0.122271272222	0.0	0.99	0.0	0.0	0.191936937889	0.281442842553	0.122271272222
P16682				0.0		0.0	0.139154389662	0.139154389662				0.40499881109499997	0.0			0.0										0.228995413004		0.99							0.228995413004		0.491959819413	0.491959819413		0.491959819413	0.24441107762400002	0.971270974273	0.0	0.99	0.0	0.0	0.0	0.0	0.971270974273
P16684						0.20974954398600001	0.0	0.7799613078479999	0.354873676563			0.0	0.0				0.0	0.0	0.0						0.0			0.99													0.0	0.15920127124000003					0.0	0.244030249655	0.15920127124000003
P16685				0.0		0.7532571048090001	0.0	0.0	0.28532305137499997			0.22726137972	0.0			0.0	0.0	0.0	0.0						0.468136334511			0.99					0.0	0.0	0.0		0.122271272222	0.122271272222	0.122271272222	0.244860476244	0.0	0.0	0.22877653554699998	0.99	0.22877653554699998	0.22877653554699998	0.539493159018	0.23500340622299998	0.0
P16686					0.0	0.142630101546	0.0	0.0	0.0			0.0	0.0				0.0	0.0	0.0						0.0		0.12657952600800002	0.99									0.0	0.0	0.0	0.0	0.0	0.0	0.0	0.99	0.0	0.0	0.0	0.24679780275899998	0.0
P16687				0.0		0.0	0.0	0.0	0.139311100107			0.452193149618	0.280934202031		0.22704779467300001	0.220254204016	0.243891523052	0.243891523052	0.243891523052						0.978277740114	0.0		0.99	0.584486289249				0.16526294139699998	0.16526294139699998	0.0		0.280882546228	0.280882546228	0.332896073179	0.139311100107	0.0	0.0	0.0	0.99	0.0	0.0	0.0	0.167663666664	0.0
P16688				0.0		0.0	0.294419423479	0.128037665929	0.0			0.0	0.0			0.0	0.19622589460200002	0.19622589460200002	0.19622589460200002						0.783632058645	0.0		0.99	0.971270974273				0.0	0.0	0.0		0.0	0.0	0.0	0.0	0.294419423479	0.0	0.0	0.99	0.0	0.0	0.122271272222	0.0	0.0
P16689				0.0		0.971270974273	0.35111160639	0.0	0.303590355411			0.235853443624	0.0			0.0	0.352904732367	0.352904732367	0.352904732367		0.23009529591800001				0.352904732367	0.0	0.20989098064599998	0.99			0.971270974273	0.971270974273	0.0	0.0	0.99	0.977881387949	0.0	0.0	0.0	0.452196279719	0.35111160639	0.391683141609	0.491611302497	0.99	0.491611302497	0.491611302497	0.0	0.0	0.391683141609
P16690						0.0	0.0	0.0	0.0			0.0	0.0			0.42685870154399996	0.144504455256	0.144504455256	0.144504455256						0.144504455256			0.99					0.0	0.0			0.0	0.0	0.0	0.0	0.0	0.0	0.352298284739	0.99	0.352298284739	0.352298284739	0.168574847275	0.0	0.0
P16691						0.0	0.0	0.0	0.157852520207			0.23126482207	0.0															0.99					0.36019407504600004	0.36019407504600004	0.678971410713					0.18660574391100002	0.0	0.37082350371100004		0.99				0.0	0.37082350371100004
P16692						0.0	0.0	0.0	0.0			0.9809404429790001	0.0				0.589725770332	0.589725770332	0.589725770332					0.19263071618299998	0.589725770332			0.99					0.863878839493	0.863878839493	0.22832795766999997		0.19683776808800002	0.19683776808800002	0.661905176742	0.19683776808800002	0.0	0.22832795766999997	0.0	0.99	0.0	0.0	0.0	0.602677906429	0.22832795766999997
P16694				0.0		0.614762425392	0.122271272222	0.36262567490500003	0.0			0.36123785500100003	0.0			0.0										0.0	0.0	0.971270974273	0.0	0.0	0.0	0.0	0.24712504809500002	0.24712504809500002	0.0		0.0	0.0	0.0	0.0	0.122271272222	0.6197072256849999	0.438423019175	0.99	0.438423019175	0.438423019175	0.737825650937	0.41235191622199996	0.6197072256849999
P16700				0.0		0.0	0.0	0.277540634818	0.0			0.0	0.0			0.539243890032										0.0	0.0	0.151311499785					0.0	0.0	0.151311499785		0.0	0.0	0.0	0.0	0.0	0.0	0.0	0.0	0.0	0.0	0.0	0.0	0.0
P16701				0.0		0.47844938270900006	0.721557981302	0.0	0.166126009781			0.0	0.0			0.0										0.0	0.0						0.206706690823	0.206706690823	0.199727217043					0.0	0.721557981302						0.0	0.0
P16703				0.0		0.0	0.0	0.0	0.0			0.315083860004	0.0			0.0								0.0		0.0	0.0	0.0					0.971270974273	0.971270974273	0.122271272222		0.0	0.0	0.0	0.0	0.0	0.16726994826400002	0.0	0.0	0.0	0.0	0.0	0.700740640631	0.16726994826400002
P16869				0.0		0.140230989736	0.0	0.605749484399	0.0			0.0	0.0			0.0						0.99				0.21533373304200001	0.783499134367	0.26469950757					0.0	0.0	0.99215333733		0.0	0.0	0.0	0.326043725556	0.79593119205	0.6146054221989999	0.996146054222	0.996146054222	0.996146054222	0.996146054222	0.754380906128	0.7335297911349999	0.6146054221989999
P16916
P16917														0.99							0.99		0.99								0.99	0.99				0.99
P16918
P16919				0.0					0.99			0.99			0.0	0.19016648085	0.0		0.0	0.99	0.122271272222	0.0	0.99	0.99	0.317448537398	0.33097001177700003		0.0		0.99	0.0	0.0	0.0	0.0	0.25719337385200003	0.122271272222	0.99	0.99	0.128076485429	0.99							0.9996965172460001
P16926						0.0	0.0	0.0				0.122271272222	0.122271272222			0.0										0.0									0.0		0.175085305593	0.0	0.0	0.0	0.0						0.0
P17109						0.0	0.0	0.0				0.53398161321	0.0			0.180857592694	0.0	0.0	0.0					0.0		0.0		0.724715504334									0.562272042929	0.562272042929	0.167121316483	0.30573238235	0.0	0.0	0.482482217914	0.482482217914	0.482482217914	0.482482217914	0.0	0.7933636896349999	0.0
P17115						0.0	0.0	0.0	0.301099113889				0.0			0.22294740099500002								0.0		0.735297624208		0.0					0.0	0.0	0.0		0.0	0.0	0.373253465382	0.0	0.0						0.722551176592	0.122271272222
P17117						0.22205762521699998	0.22205762521699998	0.358454603556	0.0			0.544793370752	0.358454603556			0.0										0.509116454418	0.0	0.0					0.0	0.0	0.509116454418		0.607215789128	0.607215789128	0.607215789128		0.22205762521699998	0.0	0.34179547237499996	0.34179547237499996	0.34179547237499996	0.34179547237499996	0.0	0.136607627029	0.0
P17169						0.616562791533	0.375204863531	0.0				0.39033106039800003	0.0		0.317045294764	0.474653776199										0.0											0.122271272222	0.122271272222			0.375204863531		0.0	0.0	0.0	0.0		0.0
P17315				0.141234943152		0.0	0.0	0.0				0.0	0.0	0.775507751271		0.233909567448						0.0						0.594114341047		0.171043385489					0.9966433533679999		0.277818822546	0.277818822546			0.0	0.0	0.530212812108	0.383137897915	0.383137897915	0.530212812108	0.0	0.262542578223	0.0
P17334						0.0	0.0	0.238182576509				0.22146259733000004	0.0			0.0	0.22494891210999998	0.22494891210999998	0.22494891210999998										0.99						0.6189738907810001						0.332283561114						0.48332461814499994
P17410				0.122271272222		0.0	0.0	0.332527040335	0.0			0.0	0.0			0.0								0.16469855563		0.0	0.0	0.202311712209					0.0	0.0	0.0		0.0	0.0	0.0	0.506931983868	0.0	0.0	0.122271272222	0.122271272222	0.122271272222	0.122271272222	0.0	0.0	0.423783699639
P17411				0.0		0.0	0.0	0.140859782523	0.573087560186			0.0	0.34223515258599996	0.0	0.0	0.573087560186	0.0	0.0	0.0	0.442981296078	0.0	0.0	0.0	0.0	0.0	0.21683487011500002	0.573087560186	0.851484718076	0.0	0.0	0.211064213596	0.211064213596	0.68410059435	0.68410059435	0.0	0.0	0.422975811196	0.422975811196	0.0	0.122271272222	0.0	0.0	0.122271272222	0.122271272222	0.122271272222	0.285951059425	0.0	0.0	0.0
P17443						0.0	0.0	0.0	0.297437263867			0.140758424808	0.0									0.127408560996															0.0	0.758694720547	0.0	0.570324223454	0.0	0.174921198994	0.0	0.0	0.0	0.0	0.23712152820500002	0.0	0.0
P17444	0.99			0.158268671623	0.99	0.99	0.5545151559089999	0.558287594106	0.0			0.9042809886900001	0.200046308409		0.790346682636	0.512624308492								0.8690430782690001						0.254583913324					0.846508685176		0.0	0.0	0.0	0.0	0.0	0.99	0.48229288484800004	0.48229288484800004	0.48229288484800004	0.48229288484800004	0.373643575114	0.0	0.99
P17445	0.99			0.435638732534	0.99	0.99	0.23016299016999997	0.0	0.38287000013800004			0.237021962007	0.0			0.589427708184											0.202386097215	0.5673058298920001									0.397294258794	0.397294258794	0.0	0.0	0.23016299016999997	0.99	0.673103474058	0.673103474058	0.673103474058	0.673103474058	0.717721221689	0.522737154918	0.99
P17446	0.99			0.0	0.99	0.99	0.0	0.0	0.0			0.0	0.0		0.344542510647										0.34589837030299997	0.219679738109											0.0	0.0	0.0	0.0	0.0	0.99	0.0	0.0	0.0	0.0	0.5383329004249999	0.141700972959	0.99
P17583									0.389311638279			0.401905916854													0.6694892753230001	0.376864978593	0.122271272222						0.0	0.0	0.277279429995		0.41542568305	0.41542568305	0.0	0.45972875674400004			0.977193306235	0.977193306235	0.977193306235	0.977193306235	0.275790088906	0.0
P17802						0.0	0.0	0.122271272222				0.635528156802	0.0									0.227586409623	0.645955530273		0.0								0.971270974273	0.971270974273	0.0		0.0	0.0	0.0	0.567704980983	0.0	0.0	0.0	0.0	0.0	0.0	0.15689094908600001	0.158379744321	0.362866393882
P17846				0.0		0.0	0.304418488486	0.122271272222	0.0			0.0	0.0	0.0	0.0	0.27090914645999997	0.0	0.0	0.0	0.0	0.0		0.0	0.0	0.0	0.0	0.0	0.0	0.658888110441	0.25598620905999997	0.0	0.0	0.27090914645999997	0.27090914645999997	0.0	0.0	0.0	0.0	0.0	0.38251949339900004	0.304418488486	0.0	0.674159694659	0.674159694659	0.674159694659	0.674159694659	0.692942351592	0.473223683174	0.0
P17854				0.0		0.0	0.0	0.0	0.0			0.13898716061	0.0	0.0	0.0	0.36733818977899996	0.0	0.0	0.0	0.179666439306	0.0		0.0	0.0	0.0	0.0	0.0		0.0	0.0	0.0	0.0	0.36733818977899996	0.36733818977899996		0.0	0.0	0.0	0.0	0.0	0.0	0.0	0.0	0.0	0.0	0.0	0.0	0.622120845277	0.0
P17888						0.514429150456	0.0	0.12359856992599999	0.0			0.423252852531	0.0			0.307102631933										0.0	0.0	0.0	0.0	0.0	0.0	0.0	0.0	0.0	0.0		0.0	0.0	0.0	0.0	0.0	0.0	0.122271272222	0.122271272222	0.122271272222	0.122271272222	0.773861501424	0.60790703592	0.0
P17952				0.0		0.0	0.0	0.0	0.0			0.0	0.0								0.122271272222			0.211050132296													0.266593199946	0.266593199946	0.0	0.0	0.0	0.0	0.0	0.0	0.0	0.0	0.0	0.0	0.0
P17993				0.0		0.0	0.45557446213299996	0.0	0.373667642414			0.15261332256100002	0.0			0.0								0.0		0.0	0.373667642414	0.0					0.0	0.0	0.0	0.0			0.0	0.0	0.22314603449700002	0.0	0.0	0.0	0.0	0.0		0.0	0.0
P17994				0.9850664483759999		0.257184250389	0.630932565962	0.7745842825329999	0.760414338207			0.33806125486	0.122271272222			0.0								0.781707525083			0.760414338207	0.997101395756			0.122271272222	0.122271272222	0.0	0.0			0.0	0.0	0.781035326779	0.0	0.122271272222	0.7924152890039999	0.47945174351000003	0.47945174351000003	0.47945174351000003	0.47945174351000003	0.23207573690900002	0.156411762994	0.7924152890039999
P18133				0.0		0.0	0.0	0.0	0.0			0.281786257159	0.0														0.0	0.0					0.0	0.0			0.0	0.0	0.0	0.0	0.0	0.439116216668	0.798154771889	0.439116216668	0.439116216668	0.798154771889	0.174489689619	0.0	0.439116216668
P18196						0.135704631375	0.0	0.0				0.0	0.0							0.0													0.0	0.0			0.0	0.0	0.0	0.0	0.0	0.0	0.0	0.0	0.0	0.99	0.0	0.0	0.0
P18200						0.620583509036	0.0	0.0					0.0																										0.0	0.0	0.0
P18335						0.8836128897930001	0.209111448974	0.8014907579199999	0.681783584472			0.154047437518	0.83709199134			0.13748400950200002									0.850998849191		0.617165372952	0.122271272222					0.55810220992	0.55810220992	0.0		0.0	0.0	0.0	0.0	0.209111448974	0.0	0.0	0.0	0.0	0.0	0.38637348157799994	0.0	0.0
P18390						0.0	0.340742494032	0.0				0.122271272222	0.0											0.132143276611				0.662637061128							0.0		0.0	0.0			0.0	0.99	0.0	0.0	0.0	0.0	0.165291785004	0.0
P18392				0.0		0.0	0.0	0.0	0.0			0.0	0.0			0.0	0.0	0.0	0.0						0.0	0.17712977285700002	0.0	0.0					0.0	0.0			0.0	0.0	0.0	0.0	0.0	0.157345868147	0.0	0.971270974273	0.0	0.0	0.0	0.300474097904	0.157345868147
P18393						0.0	0.0	0.230999780958				0.325026416079	0.122271272222																								0.0	0.0	0.0	0.0	0.0	0.315595185897	0.495219344149	0.495219344149	0.495219344149	0.495219344149	0.325026416079	0.24749785201299998	0.315595185897
P18775						0.0	0.0	0.0				0.20428469606	0.0																				0.0	0.0			0.0	0.0	0.0	0.19409724395599998	0.971270974273	0.0	0.166308812568	0.166308812568	0.166308812568	0.166308812568		0.41608006431100003	0.0
P18776							0.0					0.377943272858																0.21255259018599998													0.0		0.295692456344	0.295692456344	0.295692456344	0.295692456344
P18777				0.398342176572		0.0	0.550406708582	0.174673620608				0.17072720158399998	0.156394439282															0.0			0.297792285656	0.297792285656					0.17072720158399998	0.17072720158399998	0.17072720158399998		0.550406708582	0.671816438856	0.0	0.0	0.0	0.0	0.0		0.671816438856
P18811				0.48514396592299996		0.296412685176	0.614740884592	0.0				0.0	0.0																	0.971270974273			0.251246703609	0.251246703609			0.0	0.0	0.0	0.0	0.614740884592	0.971270974273	0.0	0.0	0.0	0.0	0.0	0.36719198282300003	0.971270974273
P18843				0.0		0.0	0.0	0.396227969672				0.6682448989509999	0.0																				0.195716543035	0.195716543035	0.5664689055759999		0.18086998850900002	0.18086998850900002	0.0	0.18086998850900002	0.0	0.0	0.0	0.0	0.0	0.0	0.0	0.0	0.0
P18956				0.0	0.20347500311900002	0.9811880482879999	0.971270974273	0.0	0.0			0.6168545848470001	0.0			0.0	0.0	0.0	0.0						0.0	0.172621609329	0.39805889049099996	0.14708287674599999					0.0	0.0	0.0		0.0	0.0	0.166263524329	0.0	0.971270974273	0.412321401213	0.5579352805300001	0.7017206108140001	0.7017206108140001	0.7017206108140001	0.9897021338259999	0.434227585748	0.983116566416
P19317						0.0	0.0	0.259424186609				0.34900442876800003	0.0			0.196574760863												0.971270974273							0.196574760863		0.0	0.0	0.160499289407	0.160499289407	0.0	0.30375309017700003	0.48636389001	0.48636389001	0.48636389001	0.48636389001	0.280566266821	0.0	0.30375309017700003
P19318				0.158490553714		0.258528234714	0.0	0.26710618628000005	0.23912422756700003			0.484884871979	0.0							0.672780296286						0.0	0.0	0.0		0.288069812514			0.293189001884	0.293189001884			0.0	0.0	0.0	0.44405742127400005	0.0	0.0	0.0	0.0	0.0	0.0	0.0	0.0	0.0
P19319						0.299142715316	0.590911924012	0.40058591939599997	0.823628559062			0.957339741183	0.181465996767			0.919405151528	0.0	0.0	0.0			0.23486529391	0.7345943834559999	0.0	0.0	0.307366521492	0.392055698093	0.540604874494	0.0	0.0	0.0	0.0	0.499785081731	0.499785081731	0.276403415878	0.122271272222	0.0	0.0	0.48998552841700005	0.46148194277500004	0.363417186142	0.24855175374000002	0.48457485647299997	0.48457485647299997	0.48457485647299997	0.48457485647299997	0.536650893489	0.297579798987	0.0
P19323						0.0	0.0	0.163174341865				0.0	0.6965375017669999			0.0	0.0	0.0	0.0						0.0	0.0			0.0	0.0	0.0	0.0	0.0	0.0	0.0		0.0	0.0	0.870326598438	0.0	0.0	0.0	0.0	0.0	0.0	0.0	0.0	0.0	0.0
P19624						0.368073341342	0.0	0.0	0.0			0.0	0.309584341123			0.0										0.0	0.160590875909		0.122271272222	0.153652388189			0.0	0.0	0.0		0.0	0.0	0.0	0.0	0.0	0.0	0.0	0.0	0.0	0.302036837142	0.213705852837	0.0	0.0
P19636				0.0		0.0	0.0	0.0	0.0			0.41844560029600003		0.132784986086			0.0	0.0	0.0					0.596436774706	0.0	0.0	0.99	0.99					0.0	0.0			0.0	0.0	0.0	0.0	0.0	0.0	0.0	0.0	0.0	0.0	0.299548058693	0.0	0.0
P19642				0.419037580426		0.0	0.0	0.0	0.0			0.617661441393	0.0			0.0										0.90828631044	0.0	0.217410942525	0.157633341319				0.314989634448	0.314989634448	0.7043323606380001		0.0	0.0	0.34642577112499995	0.451771477349	0.0	0.0	0.0	0.0	0.0	0.0	0.18725088385000002	0.628882640985	0.0
P19768								0.0																									0.28038123384	0.28038123384						0.46240354652599996		0.0	0.0	0.0	0.0	0.0			0.0
P19769								0.0																							0.142246437883	0.142246437883	0.612411642757	0.612411642757								0.0	0.0	0.0	0.0	0.0			0.0
P19925						0.0	0.0	0.3986297186300001	0.0			0.0	0.3986297186300001											0.324421862307			0.15686429645400002								0.0		0.122271272222	0.122271272222	0.0	0.122271272222	0.0	0.684498987939	0.33777274416	0.33777274416	0.33777274416	0.33777274416	0.0	0.398733184555	0.22398042886999997
P19926				0.122271272222		0.0	0.29513167332400003	0.9588566395739999	0.0			0.22959228043299998	0.44410667236100004			0.0	0.0	0.0	0.0						0.0	0.163586272588	0.0	0.0					0.122271272222	0.122271272222	0.163586272588		0.23696816571499998	0.369858900751	0.130674649084	0.493591099279	0.29513167332400003	0.41237375407300003	0.300590595119	0.300590595119	0.300590595119	0.300590595119	0.0	0.0	0.41237375407300003
P19930						0.0	0.0	0.666028264359				0.189674902872	0.0																										0.161595583259	0.161595583259	0.0	0.393056243083	0.0	0.0	0.0	0.0	0.0	0.0	0.393056243083
P19931						0.0	0.0	0.501452095917				0.451783936469	0.0									0.501452095917			0.323033112622															0.138873598087	0.0	0.0	0.41880251494000004	0.41880251494000004	0.41880251494000004	0.41880251494000004		0.274421604039	0.0
P19932						0.7952185304530001	0.159827752917	0.0				0.971270974273	0.233731718339											0.122271272222													0.0		0.7335189952069999		0.159827752917	0.244241840452	0.0	0.0	0.0	0.0	0.177571713789	0.304760942943	0.244241840452
P19934						0.0	0.0	0.0				0.227654970721	0.0		0.7472586973440001												0.211726711605	0.205016301387							0.182815849817						0.0		0.567629665411	0.567629665411	0.567629665411	0.567629665411
P20083						0.0	0.0	0.0				0.20201672434700002	0.0									0.166079561531				0.441261551546		0.49411132633199994													0.0	0.166079561531							0.166079561531
P20099				0.900815508215		0.170705914358	0.0	0.0	0.0			0.830887079722	0.486703588308			0.0								0.723041564277		0.0	0.0	0.0	0.21978256459000003				0.202495817194	0.202495817194	0.49321449428099995		0.666172532696	0.666172532696	0.99	0.379954874485	0.0	0.99	0.7319406515989999	0.9906918541930001	0.676002037266	0.7319406515989999	0.20648827253600002	0.383869172248	0.99
P20605				0.221489990766		0.0	0.0	0.0	0.0			0.167021631887	0.0			0.0								0.122271272222		0.0	0.0	0.0	0.0	0.0	0.158874954193	0.158874954193	0.165467534734	0.165467534734			0.0	0.0	0.0	0.0	0.0		0.0	0.0	0.0	0.0	0.167021631887	0.0
P20966				0.0		0.870191131347	0.553386205849	0.0	0.256094719939			0.182168429333	0.0			0.13417817715						0.0				0.0	0.514728601763	0.0					0.0	0.0	0.0		0.0	0.0	0.0	0.0	0.0	0.22947810634100002	0.22947810634100002	0.22947810634100002	0.22947810634100002	0.22947810634100002	0.0	0.263847303732	0.22947810634100002
P21151				0.0		0.0	0.0	0.184323060717	0.0			0.0	0.0			0.313873184812							0.425590883542				0.234948113607	0.0					0.0	0.0	0.0		0.24045689748100002	0.24045689748100002	0.0	0.0	0.0	0.0	0.0	0.0	0.0	0.0	0.0	0.0	0.0
P21156						0.0	0.317798686303	0.0	0.217963039995			0.16319058698799999	0.0											0.0			0.334386469082										0.0	0.0			0.317798686303	0.0					0.0	0.0	0.0
P21165						0.175748889878	0.0	0.122271272222				0.33646124956999995	0.0																	0.16112926075			0.29088819395	0.29088819395	0.122271272222						0.617771196015	0.0	0.192292010642	0.192292010642	0.192292010642	0.192292010642	0.30012766136999997		0.0
P21169				0.0		0.32570772851199997	0.0	0.0	0.0			0.0	0.185516915131				0.0	0.0	0.0			0.0			0.348041546252		0.0		0.0	0.0	0.0	0.0	0.402403254491	0.402403254491	0.122271272222		0.269922125441	0.269922125441	0.166728517509	0.0	0.0	0.122271272222	0.43969337172399997	0.0	0.0	0.0	0.27065260872900004	0.37097502828400003	0.122271272222
P21170						0.0	0.0	0.0	0.0			0.690843083109	0.0			0.0											0.0	0.0							0.0		0.0	0.0	0.0	0.0	0.0	0.0	0.0	0.0	0.0	0.0	0.0	0.0	0.0
P21177				0.470519809231		0.196246476071	0.166886023528	0.0	0.0			0.6456799011909999	0.0		0.56651020193	0.0	0.459521756286	0.459521756286	0.459521756286						0.459521756286		0.0	0.206614766756	0.459521756286	0.459521756286	0.459521756286	0.459521756286	0.0	0.0	0.0		0.238124440819	0.238124440819	0.0	0.0	0.0	0.0	0.0	0.0	0.0	0.0	0.720607835152	0.0	0.0
P21179				0.615124594069		0.138164722199	0.34898590081299996	0.182007265178	0.0			0.122271272222	0.380944826189	0.0	0.0	0.0	0.0	0.0	0.0	0.0	0.0	0.0	0.0	0.22959228043299998	0.764831032767	0.0	0.2430712341	0.981329402112	0.0	0.0	0.0	0.0	0.0	0.0	0.0	0.0	0.122271272222	0.122271272222	0.143563271852	0.122271272222	0.34898590081299996	0.234661270024	0.234661270024	0.234661270024	0.234661270024	0.234661270024	0.0	0.50720703625	0.234661270024
P21189	0.169218002606			0.169218002606		0.752551255373	0.752551255373	0.6994114651369999	0.189915482896			0.907600869563	0.7359568206489999			0.370242178697				0.189915482896							0.19471208904399998		0.219724965436				0.0	0.0	0.19471208904399998		0.0	0.449050104049	0.0	0.165792053336	0.752551255373	0.6919115420119999	0.30297710842500003	0.553864258761	0.553864258761	0.30297710842500003	0.7393870990829999	0.122271272222	0.6919115420119999
P21338						0.0	0.0	0.0	0.279232113519			0.288046182817	0.0														0.279232113519						0.122271272222	0.122271272222	0.154877035008		0.0	0.0	0.0	0.0	0.0	0.122271272222	0.0	0.0	0.0	0.0	0.434968811507	0.0	0.122271272222
P21345				0.0		0.239917652842	0.0	0.0	0.0			0.0	0.0	0.0	0.0	0.0	0.0	0.0	0.0	0.0	0.0	0.0	0.0	0.0	0.0	0.0	0.0	0.0	0.0	0.0	0.0	0.0	0.0	0.0	0.0	0.0	0.0	0.0	0.12447962720599999	0.0	0.0	0.0	0.0		0.0	0.0	0.0	0.0	0.0
P21361								0.122271272222																																		0.122271272222					0.122271272222		0.122271272222
P21362							0.238811578745	0.238811578745				0.0	0.0							0.455423014476															0.6730617722		0.0	0.0	0.0	0.0	0.238811578745	0.0	0.0	0.0	0.0	0.0	0.0	0.21822099714899998	0.0
P21363							0.0	0.0				0.0	0.836016448285																		0.630574054202	0.630574054202					0.0	0.0	0.7053969696699999	0.0	0.0		0.0	0.0	0.0	0.0	0.0	0.0
P21365				0.0		0.0	0.20708594973900002	0.0	0.0			0.17671039894699997	0.0	0.242522658175										0.538612669071		0.0	0.17573780282								0.5568585978289999		0.0	0.0	0.0	0.249123894771	0.20708594973900002	0.0	0.0	0.0	0.0	0.0	0.314776297381	0.0	0.0
P21367						0.0	0.0	0.0				0.0	0.0																				0.0	0.0			0.0	0.0	0.0	0.645579123285	0.0	0.0	0.16517469808000002	0.16517469808000002	0.16517469808000002	0.16517469808000002	0.203686744038	0.0	0.0
P21369						0.0	0.0	0.294388103663				0.790464905894	0.0			0.0							0.39615489581200003		0.259765850387				0.955324036114				0.0	0.0			0.0	0.0	0.0	0.611646992755	0.0	0.0	0.0	0.0	0.0	0.0	0.230047803473	0.175677789993	0.0
P21418															0.99	0.159416123611							0.0								0.313140399563	0.313140399563											0.0					0.7483016189839999
P21437						0.99						0.921094881503																							0.0		0.0	0.0	0.0	0.0		0.162733629552	0.653027397937	0.0	0.0	0.0	0.122271272222	0.9799534696860001	0.162733629552
P21499					0.15275772748299998	0.30593564546	0.30593564546	0.0	0.0			0.473377073657	0.0		0.186300549448	0.479926763462											0.971270974273	0.0	0.23266133006499998	0.23266133006499998	0.23266133006499998	0.23266133006499998	0.479926763462	0.479926763462	0.36419634594899997		0.0	0.0	0.0	0.0	0.30593564546	0.0	0.656099671593	0.656099671593	0.656099671593	0.656099671593	0.7527334650249999	0.0	0.0
P21503						0.0	0.0	0.124631760397				0.0	0.0			0.0										0.0		0.0	0.0	0.0	0.0	0.0	0.0	0.0	0.0		0.0	0.0	0.0	0.0	0.0	0.183579652244	0.183579652244	0.183579652244	0.417670025507	0.183579652244	0.0	0.188443121016	0.183579652244
P21507				0.0		0.308036601267	0.0	0.122271272222	0.0			0.0	0.0	0.0	0.0	0.0	0.0	0.0	0.0		0.0	0.0	0.0	0.122271272222	0.0	0.0	0.0	0.0	0.0	0.0	0.0	0.0	0.0	0.0	0.169985406257	0.0	0.0	0.0	0.24119270274399998	0.24119270274399998	0.0	0.0	0.0	0.0	0.0	0.0	0.0	0.0	0.0
P21513				0.23381407691999997		0.14654662152200001	0.240976393486	0.122271272222	0.24298565980099998			0.570414826895	0.23770550476			0.409125317932							0.145663522748	0.239491874879		0.0	0.47998114101800005	0.298125752971	0.0	0.0	0.0	0.0	0.0	0.0	0.394046314165		0.147736953929	0.147736953929	0.536206703359	0.532372299523	0.240976393486	0.53317031344	0.53317031344	0.53317031344	0.53317031344	0.53317031344	0.479834526682	0.122271272222	0.53317031344
P21514	0.99				0.99	0.99	0.0	0.322332885613	0.0			0.252477150249	0.0		0.909720315459	0.602192964536										0.0	0.0	0.0			0.122271272222	0.122271272222	0.0	0.0	0.0		0.0	0.0	0.0	0.0	0.0	0.99	0.0	0.0	0.851726348586	0.0	0.0	0.971740419402
P21515							0.21757525481999998	0.0	0.0			0.0	0.21757525481999998															0.168145486303									0.0	0.0	0.0	0.0	0.21757525481999998	0.0					0.390721175515		0.0
P21517				0.0		0.27668943901299997	0.575126542713	0.0	0.521990087646			0.991775261894	0.0													0.259777558337	0.0	0.0									0.0	0.0	0.0	0.30156074607	0.575126542713	0.7322834938349999	0.36530415031900004	0.36530415031900004	0.36530415031900004	0.36530415031900004	0.8711408866220001	0.985167121207	0.7322834938349999
P21599						0.0	0.0	0.0				0.307739607489	0.0														0.493137038908										0.0	0.0	0.0		0.0	0.0	0.0	0.0	0.0	0.0			0.0
P21645				0.144923878886		0.0	0.0	0.0				0.0	0.481479134727				0.0	0.0	0.0						0.0						0.412787712708	0.412787712708									0.0	0.0	0.0	0.0	0.0	0.0		0.0	0.0
P21693						0.187829799768	0.0	0.0				0.0	0.41614226584200004							0.0						0.251249913722		0.99		0.99			0.0	0.0	0.0	0.126278247999	0.153379924022	0.153379924022	0.0	0.0	0.0	0.481609892221	0.530845494086	0.99	0.530845494086	0.530845494086	0.0	0.99	0.481609892221
P21829				0.99		0.202469794379	0.202469794379	0.452233168633				0.15651499990999998	0.202469794379																				0.0	0.0	0.0		0.0	0.0	0.0	0.0	0.202469794379	0.0	0.0	0.0	0.0	0.0	0.0	0.18422631302900003	0.0
P21865				0.0		0.0	0.163483251099	0.0	0.0			0.714592341902	0.0		0.22959228043299998	0.0				0.818377833502					0.6566242936469999	0.0	0.0				0.9795323509370001	0.9795323509370001	0.169977073325	0.169977073325	0.250056533467		0.0	0.0	0.0	0.0	0.163483251099	0.588933203441	0.0	0.0	0.399572307013	0.0	0.64924183117	0.19407282929699998	0.829966657702
P21866				0.771085648065		0.0	0.0	0.0	0.0			0.750624392199	0.0			0.0										0.0	0.0			0.6570178160760001			0.0	0.0	0.0		0.0	0.0	0.0	0.0	0.0	0.0					0.559682549317	0.595082792375	0.0
P21888				0.0		0.0	0.0	0.0	0.0			0.234375851861	0.225388451349	0.18509307825899998	0.18509307825899998	0.0	0.0	0.0	0.0	0.18509307825899998	0.18509307825899998		0.18509307825899998	0.18509307825899998	0.0	0.0	0.203712531607	0.0	0.0	0.0	0.0	0.0	0.0	0.0	0.0	0.18509307825899998	0.0	0.0	0.0	0.0	0.0	0.0	0.0	0.0	0.0	0.0	0.0	0.0	0.0
P21889					0.7523646364959999	0.0	0.0	0.0				0.317732483907	0.0			0.0				0.212856542485	0.0				0.327484768755			0.0					0.22535369214	0.22535369214	0.58165732581		0.0	0.0	0.0	0.0	0.0	0.0	0.0	0.42352267317500003	0.42352267317500003	0.0	0.0	0.0	0.0
P21893				0.0		0.0	0.0	0.0	0.34424988778000004			0.0	0.0			0.24750068509	0.0	0.0	0.0						0.0	0.0	0.0	0.0	0.46672355540399996						0.0		0.0	0.0	0.0	0.0	0.0	0.122271272222	0.163773345282	0.163773345282	0.163773345282	0.163773345282	0.0	0.83466691845	0.122271272222
P22106				0.0		0.6855659121359999	0.0	0.0	0.0			0.127958918221	0.212660242586													0.23991140190699997	0.0	0.0					0.0	0.0	0.0	0.313686727377	0.0	0.0	0.177084677995	0.0	0.0	0.7439234060109999					0.306471320093
P22186	0.0			0.0		0.0	0.0	0.0	0.0			0.0	0.0													0.0				0.0							0.0	0.0	0.0	0.0	0.0	0.0	0.0	0.0	0.0	0.0	0.0	0.0	0.0
P22188				0.0		0.23657132357900001	0.415993595184	0.0	0.0			0.628529011815	0.0	0.0	0.0	0.0	0.0	0.0	0.0	0.0	0.0	0.0	0.0	0.0	0.191523257235	0.0	0.0	0.0	0.0	0.0	0.0	0.0	0.0	0.0	0.0	0.0	0.122271272222	0.122271272222	0.122271272222	0.122271272222	0.415993595184	0.149655946452	0.0	0.0	0.0	0.0	0.135356638548	0.0	0.149655946452
P22255				0.0		0.45789362321800003	0.0	0.0	0.0			0.135567891043	0.0	0.0	0.0	0.0	0.0	0.0	0.0	0.0	0.0	0.0	0.0	0.0	0.0	0.0	0.506444682811	0.506444682811	0.0	0.0	0.99	0.0	0.0	0.0	0.0	0.0	0.0	0.0	0.0	0.0	0.0	0.0	0.0	0.0	0.0	0.0	0.0	0.162584339238	0.0
P22256				0.0		0.249902987859	0.379973052536	0.249902987859	0.0			0.0	0.0									0.36342736087		0.0	0.0	0.0	0.0	0.0					0.417504613941	0.417504613941	0.200425282638		0.0	0.99	0.0	0.0	0.379973052536	0.24188739290300001	0.24188739290300001	0.24188739290300001	0.24188739290300001	0.24188739290300001	0.532624025298	0.260517664859	0.24188739290300001
P22259						0.0	0.142546724555					0.6578874174220001	0.0													0.0							0.0	0.0	0.0						0.142546724555	0.0	0.14490133246099998	0.14490133246099998	0.14490133246099998	0.14490133246099998	0.0	0.0	0.0
P22333						0.9993806384839999	0.0	0.0				0.122271272222	0.0															0.6141433773170001							0.163954868349				0.436986826888		0.0	0.24588794921799997	0.36472127661200004	0.36472127661200004	0.36472127661200004	0.36472127661200004	0.319585684808	0.0	0.551274191203
P22523				0.0		0.27928948033000006	0.197668458168	0.0	0.324717183142			0.0	0.0	0.0	0.0	0.323853136399	0.0	0.0	0.0	0.0	0.0	0.0	0.0	0.0	0.0	0.0	0.0	0.0	0.603402302252	0.41449355750100003	0.41449355750100003	0.41449355750100003	0.40416134897	0.40416134897	0.0	0.0	0.179675094603	0.179675094603	0.0	0.0	0.197668458168	0.729492687908	0.42787922301	0.42787922301	0.42787922301	0.42787922301	0.0	0.122271272222	0.729492687908
P22524						0.0	0.0	0.0				0.263343993605	0.0			0.0										0.0															0.0							0.0
P22525				0.0		0.586595012271	0.0	0.19110490177099998	0.0			0.495814732264	0.0	0.0	0.0	0.299003792407	0.0	0.0	0.0	0.12786455355499998	0.0	0.0	0.0	0.0	0.0	0.0	0.0	0.165270727598	0.0	0.0	0.0	0.0	0.0	0.0	0.0	0.0	0.0	0.0	0.0	0.0	0.0	0.122271272222	0.761738340191	0.761738340191	0.761738340191	0.761738340191	0.161164213375	0.0	0.122271272222
P22564				0.0		0.0	0.0	0.0	0.0			0.0	0.0	0.0	0.0		0.0	0.0	0.0		0.0	0.639189011504	0.0	0.0	0.390604971812	0.0		0.0	0.0		0.0	0.0	0.821961668394	0.821961668394		0.0	0.0	0.0	0.0	0.0	0.0	0.971270974273	0.267316186449	0.267316186449	0.267316186449	0.267316186449	0.0	0.0	0.971270974273
P22586				0.99		0.0	0.0	0.233984589231	0.0				0.0	0.0	0.122271272222	0.0	0.0	0.0	0.0	0.0	0.0	0.0	0.0		0.0			0.99	0.0	0.268546676668	0.0	0.0	0.178409482936	0.178409482936		0.0	0.0	0.0	0.0	0.0	0.0	0.99	0.0	0.0	0.0	0.0	0.301048082074		0.99
P22634						0.0	0.0	0.205339868791	0.0			0.0	0.0									0.220130180456		0.122271272222		0.0									0.0		0.0	0.0	0.0	0.0	0.0	0.0	0.0	0.99	0.0	0.507339651159	0.0	0.128475216066	0.0
P22729				0.0		0.0	0.0	0.601475638738	0.0			0.0	0.231169438775			0.0	0.0	0.0	0.0						0.0	0.0	0.0	0.0	0.649077479407	0.649077479407	0.649077479407	0.649077479407	0.0	0.0	0.0		0.122271272222	0.122271272222	0.0	0.388828706123	0.0	0.189920204045	0.39781008390100003	0.39781008390100003	0.838142112193	0.39781008390100003	0.0	0.0	0.189920204045
P22731				0.0		0.0	0.0	0.0	0.877122676405			0.0	0.0			0.0	0.0	0.0	0.0						0.0	0.0	0.299972323878	0.299972323878	0.299972323878	0.299972323878	0.7415203584360001	0.7415203584360001	0.688249874667	0.688249874667	0.0		0.0	0.0	0.0	0.0	0.0	0.0	0.0	0.26027267437	0.26027267437	0.26027267437	0.0	0.0	0.0
P22787						0.0	0.0	0.342589046513	0.160320478902			0.370682256584	0.0														0.160320478902	0.994614328043					0.160320478902	0.160320478902	0.0		0.0	0.0	0.0	0.0	0.0	0.254129068615	0.7976357764759999	0.7976357764759999	0.7976357764759999	0.7976357764759999	0.471673977922	0.0	0.844570542643
P22939						0.134434982888	0.5096416607240001	0.122271272222	0.0			0.318765308015	0.167597898636														0.269420862425												0.0		0.5096416607240001	0.122271272222						0.228550209739	0.122271272222
P23003						0.296624629453	0.0	0.5064384555479999				0.0	0.0																				0.177233714741	0.177233714741					0.0		0.0	0.270514071998	0.6975132817190001	0.6975132817190001	0.6975132817190001	0.6975132817190001	0.0	0.0	0.270514071998
P23173		0.99		0.0		0.17720888048500003	0.0	0.0	0.0			0.424485311912	0.391266367383			0.0	0.0	0.0	0.0	0.0	0.36912893722900003			0.816435088536	0.0		0.0				0.36885940915200005	0.36885940915200005	0.0	0.0	0.0		0.0	0.0	0.0	0.0	0.0	0.99	0.0	0.0	0.0	0.0	0.122271272222	0.0	0.99
P23200						0.0	0.0	0.0				0.20052953422800002	0.0									0.221309466411																			0.0		0.0	0.0	0.0	0.0
P23256				0.166346502193		0.0	0.0	0.0				0.0	0.971270974273										0.17142252226100002		0.328971059522					0.236126691287			0.580471159975	0.580471159975			0.307848429413	0.307848429413	0.307848429413	0.307848429413	0.0	0.0	0.6832732444490001	0.6832732444490001	0.6832732444490001	0.731680085042	0.17816012753899998	0.642497766745	0.0
P23305						0.0	0.0	0.0				0.296145777623	0.0											0.122271272222				0.15206747125999998													0.0
P23325				0.99					0.99			0.996956027676			0.455518187513	0.0	0.99	0.99	0.99	0.362542986479		0.673395084428			0.0	0.99	0.99	0.5809443182590001					0.0	0.0	0.0		0.0	0.0	0.99	0.99							0.9891294177709999	0.9999909767649999
P23331				0.13429079348200001		0.204047594496	0.0	0.240240221992	0.13429079348200001			0.0	0.341229114679													0.0	0.13429079348200001	0.13429079348200001	0.0	0.13429079348200001	0.0	0.0	0.122271272222	0.122271272222	0.0		0.0	0.0		0.0	0.0	0.0	0.0	0.0	0.0	0.0	0.0	0.0	0.0
P23367						0.0	0.0	0.0	0.0			0.21569365417199998	0.0			0.577531983444											0.552593478923	0.504443498073					0.0	0.0	0.5994978650580001		0.0	0.0	0.6630645509449999	0.0	0.0	0.0	0.36948743752400004	0.36948743752400004	0.36948743752400004	0.36948743752400004	0.21569365417199998	0.0	0.0
P23481				0.0					0.0			0.25994329356199997				0.0	0.0	0.0	0.0	0.0				0.0	0.0	0.0	0.0	0.0	0.0	0.0	0.0	0.0	0.122271272222	0.122271272222	0.0		0.0	0.0	0.0	0.0		0.0	0.122271272222	0.122271272222	0.122271272222	0.122271272222	0.479553802476	0.23598399810899998	0.0
P23482				0.0					0.6145097977489999			0.258339576818		0.0	0.0	0.0	0.122271272222	0.122271272222	0.122271272222	0.264653271178	0.0	0.754183714726	0.0	0.99	0.122271272222	0.0	0.227401359268	0.0	0.0	0.0	0.0	0.0	0.646319974619	0.646319974619	0.14706322257999999	0.0	0.528005078692	0.528005078692	0.241504015618	0.669446910726		0.569459430152	0.556621528789	0.556621528789	0.662354045538	0.556621528789	0.719882194692	0.637474914691	0.569459430152
P23484						0.16081619067199998								0.677508308629																													0.225346608216	0.225346608216	0.225346608216	0.225346608216
P23485						0.363989102625								0.362102669229			0.33397412397	0.33397412397	0.33397412397																							0.976332907941	0.384990561431	0.384990561431	0.384990561431	0.384990561431			0.976332907941
P23522						0.0	0.0	0.0				0.0	0.0																				0.355845219502	0.355845219502			0.0	0.0	0.135194573561	0.0	0.0	0.539437401157	0.0	0.0	0.0	0.0	0.0	0.0	0.539437401157
P23524						0.135921566874	0.0	0.0				0.0	0.0													0.0									0.525605833514		0.0	0.0	0.0	0.0	0.0	0.0	0.164872197894	0.164872197894	0.164872197894	0.164872197894	0.0	0.17860273565200002	0.0
P23538				0.137829127967	0.356647297302	0.524991344655	0.61017408893	0.524991344655				0.122271272222	0.40719444432499996			0.151377877171												0.0													0.61017408893	0.496546390534	0.0	0.0	0.0	0.0		0.122271272222	0.496546390534
P23721				0.0		0.0	0.0	0.0	0.0			0.397967703583	0.333664428093							0.0							0.0	0.0					0.0	0.0	0.23408553152699998		0.185868395955	0.185868395955	0.0	0.0	0.143098078331	0.0	0.0	0.0	0.0	0.0	0.213865256651	0.574448656558	0.0
P23827						0.0	0.0	0.0				0.198410518528	0.0			0.60907549027				0.38681567529700006				0.2393666201			0.971270974273	0.60907549027									0.0	0.0	0.0	0.0	0.0	0.0	0.0	0.0	0.0	0.0	0.0	0.0	0.0
P23830						0.312042219666	0.0																												0.127860988303				0.14534832371099998		0.0	0.310208792914							0.310208792914
P23836				0.0		0.0	0.0	0.0				0.722807557519	0.0																								0.41601021520000003	0.0	0.0	0.225731639413	0.0	0.0	0.0	0.0	0.0	0.0	0.0	0.0	0.0
P23837				0.122271272222	0.138931348836	0.439581955102	0.0	0.138931348836	0.0			0.596932676026	0.0			0.0										0.122271272222	0.0						0.0	0.0	0.539634480796				0.21030466803300002		0.0						0.0
P23839				0.0		0.0	0.215767575111	0.215767575111	0.0			0.272713965308	0.0			0.177507696499				0.0							0.0	0.0	0.0	0.0	0.0	0.0			0.0		0.0	0.0	0.0	0.0	0.9774697664899998	0.0	0.0	0.0	0.0	0.48635346985	0.232157878701	0.0	0.0
P23840				0.0			0.0		0.99			0.999712709743	0.0	0.0		0.99716097189				0.0	0.0	0.0	0.0			0.99	0.99	0.0	0.0	0.0	0.0	0.0	0.0	0.0	0.991222712722	0.0	0.0	0.0	0.0	0.0	0.0	0.99	0.991222712722	0.991222712722	0.991222712722	0.991222712722	0.99	0.0	0.99
P23841						0.0	0.46569496419	0.0					0.0																	0.0					0.971270974273		0.0	0.0		0.0	0.46569496419	0.569296929054							0.569296929054
P23842				0.303491004254		0.0	0.0	0.0	0.590264242756			0.251032291455	0.0		0.389531213438						0.611539983798			0.257260405919		0.16061870167300002	0.99	0.47316926363899997			0.122271272222	0.122271272222	0.122271272222	0.122271272222	0.0					0.154500800927	0.0	0.604395546722	0.0	0.0	0.0	0.0	0.0	0.0	0.604395546722
P23843	0.0	0.212988089021		0.0	0.0	0.19118713519799999	0.318520940325	0.0	0.0			0.0	0.19118713519799999	0.0	0.0	0.0	0.0	0.0	0.0	0.0	0.0	0.0	0.0	0.0	0.0	0.0	0.0	0.0	0.0	0.39574908079599996	0.0	0.0	0.0	0.0	0.0	0.0	0.0	0.0	0.0	0.0	0.19118713519799999	0.0	0.0	0.0	0.0	0.0	0.0	0.0	0.0
P23845				0.0			0.344859294525	0.37213107719099997	0.215181167808			0.443662697989	0.344859294525	0.0	0.0					0.0	0.0		0.0	0.0			0.212907620198	0.490214095902	0.0	0.0	0.0	0.0				0.0	0.48568530482699995	0.48568530482699995	0.0	0.0	0.344859294525							0.404657581862
P23847						0.0	0.0	0.0				0.274174305909	0.0																				0.167865723775	0.167865723775	0.274174305909						0.0	0.8308471600339999	0.0	0.0	0.0	0.0	0.274174305909	0.451784276145	0.0
P23849				0.0												0.971270974273						0.122271272222					0.0				0.142788003421	0.142788003421
P23857						0.0	0.29890477022100004	0.0				0.122271272222	0.0																										0.122271272222		0.29890477022100004						0.122271272222	0.0
P23862						0.0	0.0	0.0	0.0			0.989793920426	0.0			0.0										0.0	0.0	0.0			0.24137299301600001	0.24137299301600001	0.0	0.0	0.0		0.0	0.0	0.0	0.0	0.0	0.737749347475	0.34737981126100004	0.34737981126100004	0.34737981126100004	0.34737981126100004		0.0	0.15789548695900002
P23865				0.0		0.43100992961400003	0.0	0.0	0.0			0.0	0.0			0.0	0.153420579736	0.153420579736	0.153420579736			0.122271272222			0.153420579736	0.0	0.0	0.167704869846	0.153420579736	0.6588920786	0.153420579736	0.153420579736	0.0	0.0	0.0		0.0	0.0	0.971270974273	0.187832114164	0.0	0.0	0.971270974273	0.971270974273	0.971270974273	0.971270974273	0.0	0.238033734793	0.0
P23869						0.0	0.0	0.285201039085				0.0	0.0	0.0	0.0					0.0	0.0		0.0	0.0									0.0	0.0		0.0			0.0		0.0	0.0	0.0	0.0	0.0	0.0	0.0	0.133312229822	0.0
P23871				0.0		0.0	0.0	0.0	0.0			0.0	0.223130403838			0.0										0.0	0.0	0.0	0.0	0.0	0.0	0.0	0.0	0.0	0.0		0.164290047963	0.164290047963	0.0	0.0	0.0	0.0	0.0	0.0	0.0	0.0	0.0	0.0	0.0
P23872				0.575125295247		0.540802628622	0.0	0.0	0.36318040808700003			0.394151365884	0.0			0.0				0.0						0.35744752554700004	0.515183158162	0.0	0.35744752554700004	0.35744752554700004	0.35744752554700004	0.35744752554700004	0.999995488085	0.999995488085	0.35744752554700004		0.0	0.0	0.0	0.0	0.0	0.24193712027699998					0.0	0.166460150875	0.24193712027699998
P23873						0.0	0.0	0.0					0.0																		0.35260221507100004	0.35260221507100004					0.0	0.0	0.0	0.0	0.0							0.269097144422
P23874						0.437083341234	0.168226868499	0.0				0.981917209683	0.0														0.7324765839740001		0.971270974273	0.143941716471							0.0	0.174665310579	0.0	0.0	0.168226868499		0.99	0.99	0.99	0.99	0.0	0.606626117854
P23876				0.0		0.259883413856	0.0	0.0	0.0			0.0	0.0			0.0										0.0	0.0	0.0			0.122271272222	0.122271272222	0.0	0.0	0.0		0.0	0.0	0.0	0.0	0.0	0.0	0.45018364200000005	0.45018364200000005	0.45018364200000005	0.45018364200000005	0.122271272222	0.122271272222	0.0
P23877				0.20214927921		0.0	0.0	0.20030834698199998				0.173943118644	0.0			0.338704966493										0.0											0.173943118644	0.173943118644	0.0	0.19462658949900002	0.0	0.0	0.223512793634	0.223512793634	0.223512793634	0.223512793634	0.20375157494100002	0.18103481012000003	0.0
P23878						0.0	0.0	0.0				0.818193000399	0.0																												0.0	0.0	0.0	0.0	0.0	0.0			0.0
P23882						0.0	0.159599948266	0.0				0.137421166162	0.0													0.0							0.0	0.0	0.0		0.0	0.0	0.186609607598	0.0	0.159599948266	0.0	0.47937207283999994	0.47937207283999994	0.47937207283999994	0.47937207283999994	0.137421166162	0.0	0.0
P23883												0.554974766253				0.99	0.417382621345	0.417382621345	0.417382621345			0.667491620539				0.0		0.0					0.0	0.0	0.0		0.0	0.0	0.0	0.0		0.31484600874	0.282620138202	0.282620138202	0.282620138202	0.282620138202	0.0	0.6922159977	0.31484600874
P23886				0.0		0.354684679387	0.356711681359	0.0	0.975471520905			0.911766692822	0.0	0.35865275110100003	0.0	0.168330541827	0.0	0.0	0.0	0.0	0.35865275110100003	0.0	0.35865275110100003	0.0		0.0	0.971270974273	0.517510548722	0.517510548722	0.517510548722	0.517510548722	0.517510548722	0.6116947999	0.6116947999	0.0	0.35865275110100003	0.0	0.0	0.0	0.908910098199	0.356711681359	0.869441265341	0.0	0.0	0.0	0.275910321607	0.6116947999	0.0	0.145803934514
P23890				0.0		0.30365995665999995	0.0	0.0	0.39911521365999997			0.0	0.0		0.527220835823	0.236085590013	0.99	0.99	0.99							0.0		0.99	0.23453853709199998	0.521521892484	0.0	0.0	0.0	0.0			0.0	0.0	0.0	0.2594496504	0.0	0.0	0.615120837821	0.99	0.615120837821	0.615120837821	0.162912462125	0.12846387701099998	0.0
P23893				0.0		0.272861391263	0.0	0.0	0.0			0.128761410191	0.0	0.35812603873000004	0.0	0.0	0.0	0.0	0.0	0.0	0.35812603873000004	0.0	0.35812603873000004	0.0	0.0	0.0	0.201021158496	0.0	0.0	0.0	0.0	0.0	0.0	0.0	0.0	0.35812603873000004	0.0	0.0	0.148138857212	0.0	0.0	0.0	0.0	0.0	0.0	0.0	0.20864347567000002	0.0	0.0
P23894				0.22998961066999998		0.0	0.0	0.0	0.0			0.0	0.0			0.0	0.0	0.0	0.0						0.0	0.0	0.0	0.0	0.0	0.0	0.0	0.0	0.0	0.0	0.0		0.0	0.0	0.0	0.0	0.0	0.0	0.0	0.0	0.0	0.0	0.0	0.0	0.0
P23895				0.991162645036								0.163735894459	0.0	0.0						0.0	0.0		0.0	0.0											0.0				0.0		0.0
P23898						0.0	0.0	0.0	0.18459361221700002			0.0	0.0													0.18459361221700002	0.18459361221700002										0.0	0.0	0.0	0.0	0.0	0.0	0.0	0.0	0.0	0.0	0.272699746897	0.0	0.0
P23908				0.6994122432430001		0.0	0.0	0.0	0.6994122432430001			0.285642798338	0.0																				0.0	0.0	0.6994122432430001				0.0		0.0	0.261568585327	0.0	0.0	0.0	0.0	0.0	0.0	0.261568585327
P23909						0.193414929807	0.0	0.531770516437				0.0	0.0			0.0	0.0	0.0	0.0					0.622349601826	0.0	0.0		0.197394405592	0.0	0.13804708343	0.0	0.0	0.0	0.0	0.0		0.0	0.0	0.978029045977	0.0	0.0	0.492803258103	0.332439748813	0.332439748813	0.332439748813	0.332439748813	0.22785998334199997	0.0	0.492803258103
P23910				0.469525761912		0.0	0.0	0.0	0.0			0.0	0.0		0.470069625743	0.0	0.0	0.0	0.0					0.0	0.0	0.338914815738					0.66189640957	0.66189640957	0.0	0.0	0.0		0.0	0.0	0.0	0.0	0.0	0.27201483073000005	0.6747326219419999	0.6747326219419999	0.6747326219419999	0.6747326219419999	0.0	0.0	0.9790856953429999
P23917						0.0	0.0	0.22635767760899997	0.0			0.0	0.33758554225299997			0.0										0.0	0.122271272222						0.0	0.0	0.0		0.0	0.283023912215	0.0	0.0	0.0	0.0	0.830085793852	0.830085793852	0.830085793852	0.830085793852	0.0	0.0	0.0
P23930				0.441227449812		0.28315476881900004	0.0	0.0	0.0			0.32418061104699997	0.197207093676			0.0										0.0	0.0	0.0		0.0			0.344668198604	0.344668198604	0.301480936411		0.244803383059	0.244803383059	0.971270974273	0.0	0.0	0.7748555640289999	0.0	0.0	0.0	0.0		0.0	0.7748555640289999
P24077				0.0		0.0	0.0	0.0				0.0	0.0			0.27960872290800004										0.505634581033							0.0	0.0			0.0	0.0	0.0	0.0	0.747086678609	0.719172853775	0.0	0.0	0.0	0.0	0.0	0.138508415269	0.719172853775
P24169				0.496643086053		0.21317009907900003	0.0	0.0				0.996405942709	0.0	0.0	0.0		0.241773258101	0.241773258101	0.241773258101	0.0		0.21900052364999997	0.23225499546599998	0.0	0.0	0.482449983159	0.0	0.53831976024	0.0	0.0	0.0	0.0	0.7166641161599999	0.7166641161599999		0.0	0.0	0.0	0.0	0.0	0.0	0.942537882523	0.7820395305560001	0.7820395305560001	0.993738208066	0.7820395305560001			0.942537882523
P24171				0.0		0.587508418573	0.8372732827380001	0.466327173379	0.0			0.284102303895	0.23816473526999998			0.666472892147								0.971270974273		0.0	0.0	0.0		0.43893026754299996			0.953558266913	0.953558266913	0.139538920333		0.0	0.0	0.0	0.0	0.426558725789	0.5134832239370001	0.472805369834	0.705808751038	0.705808751038	0.472805369834	0.274443690751	0.0	0.5134832239370001
P24173				0.338912420567		0.0	0.0	0.0	0.0			0.0	0.0	0.0		0.134876264762					0.0	0.295477609278	0.0			0.0	0.0	0.0	0.17339703624400002	0.281528502028	0.0	0.0	0.0	0.0	0.18005255543999998	0.0	0.0	0.0	0.0	0.0	0.0	0.304576751922	0.270933404459	0.270933404459	0.270933404459	0.270933404459		0.0	0.304576751922
P24174				0.29041513668499996		0.0	0.0	0.381627357738				0.15024587123	0.0	0.889512336409	0.21376078534600002		0.0	0.0	0.0	0.612371183241	0.38041196304700003	0.0	0.1803844614	0.527077170054	0.0	0.0		0.691159085089	0.0	0.0	0.41989665111900004	0.41989665111900004	0.0	0.0	0.0		0.0	0.0	0.834492834772	0.0	0.0	0.9082242261110001	0.0	0.0	0.0	0.0	0.0	0.18459800113400002	0.9082242261110001
P24175				0.18092158196199998		0.160565861676	0.0	0.0				0.348984887925	0.554602180269	0.28885699494399997	0.0		0.20609112400600002	0.20609112400600002	0.20609112400600002	0.0		0.292349630695	0.0	0.99	0.146467392384	0.0		0.9999678332799999	0.20504911014000002	0.502331814571	0.279107866288	0.279107866288	0.601213007987	0.601213007987	0.122271272222	0.559541889091	0.0	0.0	0.0	0.0	0.0	0.0	0.0	0.43371313342900003		0.0	0.45720620282200003	0.891835931565	0.0
P24177						0.0	0.637804447178	0.0	0.959258104135			0.826611146256	0.0			0.44405547347400004							0.763726862823			0.27936843665600003	0.7291304728129999		0.25809369598799997				0.982615367025	0.982615367025	0.20594178584399997		0.27936843665600003	0.27936843665600003	0.0	0.0	0.996378044472	0.556984345846	0.0	0.0	0.0	0.0	0.0	0.0	0.556984345846
P24178						0.0	0.43200663083499996	0.0	0.0			0.438064650061	0.0			0.802097610019								0.7931876736769999		0.0	0.0	0.0		0.304371032453			0.0	0.0	0.0		0.0	0.0	0.0	0.0	0.43200663083499996	0.0	0.0	0.0	0.0	0.0	0.350393245796	0.656001649358	0.0
P24180				0.971270974273		0.0	0.0	0.0				0.21470270665199997	0.0													0.99			0.122271272222						0.999753286242						0.0	0.99	0.0	0.0	0.0	0.0		0.352372928882	0.14597001577
P24181				0.977036281984		0.793957907082	0.0	0.0	0.0			0.99	0.0	0.17704903991999998	0.7731961121170001	0.0	0.0	0.0	0.0					0.45217398955300003	0.0	0.99	0.0	0.0	0.0	0.0	0.0	0.0	0.695463618379	0.695463618379	0.0		0.0	0.0	0.155487410252	0.48486878540600004	0.0	0.99	0.0	0.0	0.771996988756	0.0	0.403230062927	0.981939027383	0.9132449853110001
P24182						0.0						0.260313700196			0.122271272222																		0.0	0.0	0.0					0.0			0.142063102877			0.142063102877
P24183				0.0		0.162499890264	0.290487400558	0.0	0.0			0.0	0.0		0.600703848337	0.20128219620499999								0.0		0.272319983703	0.521746896142	0.0					0.0	0.0			0.0	0.0	0.0	0.0	0.290487400558	0.225717849765	0.0	0.0	0.0	0.0	0.0	0.0	0.225717849765
P24186						0.0	0.0	0.0	0.0			0.0	0.0	0.0	0.0	0.0				0.0	0.0		0.0	0.0	0.0		0.0									0.0				0.0	0.0	0.0	0.0	0.0	0.0	0.0	0.0	0.0	0.0
P24188				0.122271272222		0.289130742179	0.265746223574	0.0	0.0			0.248818653305	0.220746950409								0.675629433627						0.16612866224199999	0.0	0.122271272222				0.737092106802	0.737092106802	0.0		0.0	0.0	0.0	0.0	0.265746223574	0.122271272222	0.0	0.0	0.0	0.0	0.14205498796	0.24472784968000003	0.122271272222
P24192						0.0	0.0	0.0				0.149564531768	0.0			0.0	0.0	0.0	0.0						0.0	0.0		0.0	0.0	0.18346733981	0.0	0.0	0.0	0.0	0.0		0.0	0.0	0.0	0.0	0.0	0.0	0.0	0.0	0.553641094365	0.0	0.149564531768	0.0	0.0
P24193						0.0	0.218476730169	0.0				0.418551266423	0.218476730169			0.0	0.0	0.0	0.0						0.0	0.0			0.0	0.0	0.0	0.0	0.409702147837	0.409702147837	0.0		0.0	0.0	0.0	0.18538944766100002	0.218476730169	0.626046351145	0.0	0.0	0.0	0.0	0.0	0.0	0.626046351145
P24197						0.162054949508	0.0	0.0				0.971270974273	0.0			0.141666918255						0.0				0.0	0.23115470173	0.0					0.0	0.0			0.0	0.0	0.0	0.0	0.208804598801	0.0					0.0	0.1284846694	0.0
P24200																							0.210472708418			0.646131870156
P24202				0.0																	0.0	0.0	0.0		0.0										0.526795747766	0.0
P24203				0.0		0.7032725238699999	0.170805994516	0.151679708468	0.0			0.0	0.7032725238699999	0.0	0.0	0.0	0.0	0.0	0.0	0.33961090269199995	0.200069586173	0.0	0.200069586173	0.291963688392	0.0	0.0	0.0	0.128390926352	0.0	0.0	0.0	0.0	0.0	0.0		0.200069586173	0.0	0.0	0.0	0.0	0.0	0.0	0.0	0.0	0.0	0.431232735501	0.0	0.0	0.0
P24205						0.0	0.213798302128	0.0				0.19878735229000002	0.0																0.233336695574		0.315644828437	0.315644828437				0.7049400326909999					0.213798302128	0.40362096495300004	0.39464464092600005	0.39464464092600005	0.39464464092600005	0.39464464092600005			0.40362096495300004
P24207				0.259528859687		0.776541673205	0.174343689956	0.486768065325	0.39788806121299997			0.22959228043299998	0.486768065325			0.0	0.0	0.0	0.0					0.39788806121299997	0.0	0.0	0.39788806121299997	0.0	0.0	0.0	0.0	0.0	0.0	0.0	0.0		0.0	0.0	0.0	0.0	0.174343689956	0.566734959769	0.67789043457	0.67789043457	0.67789043457	0.67789043457	0.251451244887	0.0	0.566734959769
P24215						0.0	0.0	0.0	0.0			0.122271272222	0.0	0.0	0.0	0.497382767402	0.0	0.0	0.0	0.0	0.0			0.219572349991		0.0	0.0	0.0	0.0	0.0	0.0	0.0	0.0	0.0		0.0	0.0	0.0	0.0	0.0	0.0	0.0	0.0	0.0	0.0	0.0	0.0	0.0	0.0
P24216				0.99		0.999970888621	0.0	0.0	0.0			0.162869015254	0.30877170991999997			0.5652607190510001					0.0	0.0			0.0	0.0	0.976196917721	0.820410922185		0.921818396855		0.0			0.30529925588	0.99999799395	0.9999510066339999	0.9999510066339999	0.999998043357		0.0	0.0	0.509072069558	0.509072069558	0.509072069558	0.509072069558	0.0	0.0	0.0
P24218				0.60913651698		0.99	0.99	0.99				0.0	0.99		0.0		0.1631378975	0.1631378975	0.1631378975	0.992033245975			0.992033245975	0.52135748846			0.0	0.0	0.1631378975	0.0	0.9678992443459999		0.1631378975	0.1631378975			0.0	0.0		0.0	0.99	0.149394797578	0.99	0.99	0.99	0.99			0.149394797578
P24224						0.0	0.0	0.0	0.0			0.0	0.0			0.0								0.0				0.0	0.0	0.0	0.0	0.0	0.0	0.0	0.0		0.0	0.0	0.0	0.0	0.0	0.209494374644	0.0	0.0	0.0	0.0	0.0	0.40189277819499997	0.209494374644
P24228				0.0	0.49055858312399997	0.300932585864	0.152428385333		0.0			0.607121456462	0.0		0.17687551717099997												0.0	0.0					0.0	0.0	0.0		0.0	0.0	0.0	0.0	0.152428385333			0.971270974273			0.135173506624
P24230					0.6996794317630001	0.18958539702100002	0.0	0.122271272222	0.34063817838699995			0.122271272222	0.0	0.0		0.34063817838699995					0.0	0.0	0.0			0.34063817838699995	0.34063817838699995						0.0	0.0	0.0	0.0	0.0	0.0	0.0	0.236791064049	0.0	0.0	0.0	0.0	0.0	0.0	0.827409256804	0.0	0.0
P24232						0.285768412683	0.0	0.285768412683				0.0	0.0							0.6067800795080001																					0.0	0.165464673966	0.17369922933499998	0.17369922933499998	0.17369922933499998	0.17369922933499998	0.0	0.16025319578400002	0.165464673966
P24238				0.0		0.0	0.432418407594	0.0	0.0			0.36661232256399995	0.0		0.122271272222	0.0				0.22807063158399998	0.0			0.0		0.0	0.0	0.0	0.971270974273	0.0	0.0	0.0	0.17036085180100002	0.17036085180100002	0.0		0.47345505402099997	0.47345505402099997	0.593518663209	0.0	0.432418407594	0.241647085411	0.0	0.0	0.0	0.20100975592700002	0.0	0.34679681967500003	0.241647085411
P24240				0.998147133681				0.85225932752				0.9986771870710001	0.317290062935		0.755702318549											0.5291824002859999	0.649079719854								0.8203179982719999		0.0	0.0	0.0	0.0		0.745918114401	0.0	0.0	0.0	0.0	0.162715629566	0.214668644423	0.745918114401
P24241				0.0		0.99	0.99	0.25968305945500003				0.971270974273	0.24678020725400002													0.0	0.0			0.31124863254			0.17462973304	0.17462973304	0.971270974273		0.0	0.0	0.39998476284999995	0.0	0.99	0.0	0.0	0.0	0.0	0.0	0.327445565764	0.0	0.122271272222
P24242				0.0				0.0	0.16228215923699998			0.501038916606	0.0													0.760053563731	0.7446038400839999	0.32193857495					0.0	0.0	0.0		0.0	0.0	0.0	0.0		0.16139843393300002	0.16139843393300002	0.16139843393300002	0.16139843393300002	0.16139843393300002	0.0	0.33850065483499997	0.16139843393300002
P24244																																			0.99								0.99	0.99	0.99	0.99
P24252				0.0		0.0	0.0	0.586711044256				0.6213545805690001	0.0			0.0					0.326334460959							0.745844688996									0.0	0.0	0.47115029628999994	0.47115029628999994	0.0	0.8478690408580001	0.8478690408580001	0.8478690408580001	0.8478690408580001	0.8478690408580001	0.223829843377	0.0	0.8478690408580001
P24255				0.0		0.0	0.0	0.15398030886800002	0.0			0.310179010187	0.0			0.0										0.0	0.0	0.0			0.233268489404	0.233268489404	0.0	0.0			0.17371252838799997	0.17371252838799997	0.0	0.0	0.0	0.0	0.0	0.0	0.0	0.0	0.0	0.0	0.0
P24554				0.0		0.173577390772	0.0	0.0	0.0			0.0	0.0	0.365057600656	0.211476412892	0.34503304799400003	0.0	0.0	0.0		0.0	0.0	0.0	0.147674846367		0.0	0.0	0.0	0.0	0.365057600656	0.0	0.0	0.47031009515199995	0.47031009515199995	0.122271272222	0.0	0.0	0.0	0.0	0.0	0.0	0.0	0.43673655703	0.540136093354	0.540136093354	0.43673655703	0.0	0.0	0.0
P24555				0.242185145577		0.971270974273	0.0	0.0	0.619966845598			0.529203380125	0.41253092670900005			0.0	0.0	0.0	0.0		0.23082593213000002				0.0	0.310692194674	0.0	0.0	0.0	0.0	0.370924107786	0.370924107786	0.0	0.0	0.242658169759		0.0	0.0	0.15235558975400001	0.24728564389199997	0.0	0.141344072746	0.303454768529	0.303454768529	0.303454768529	0.303454768529	0.0	0.350905519064	0.141344072746
P25396						0.0	0.0	0.0	0.122271272222			0.122271272222	0.182468628218			0.0				0.0								0.99	0.122271272222	0.122271272222	0.122271272222	0.122271272222	0.0	0.0	0.175652378121		0.0	0.0	0.0	0.325280023893	0.0	0.99	0.0	0.0	0.0	0.0	0.0	0.0	0.0
P25397				0.36638495278899996	0.747349150592	0.309593619542	0.0	0.0	0.36638495278899996			0.122271272222	0.704043462427			0.0				0.0						0.36638495278899996	0.36638495278899996	0.99	0.8535563436210001	0.8535563436210001	0.8535563436210001	0.8535563436210001	0.99	0.99	0.36638495278899996		0.49363591463999995	0.49363591463999995	0.0	0.251160455409	0.0	0.99	0.308754283101	0.308754283101	0.308754283101	0.308754283101	0.0	0.0	0.308754283101
P25437				0.0		0.0	0.0	0.0	0.0			0.0	0.0	0.0	0.0	0.0	0.0	0.0	0.0	0.0	0.0	0.0	0.0		0.0	0.0	0.0	0.0	0.0	0.0	0.0	0.0	0.0	0.0	0.0	0.0	0.0	0.0	0.220068852451	0.0	0.0	0.519150620046	0.0	0.0	0.0	0.0	0.0	0.198677997867	0.519150620046
P25516	0.0	0.0	0.0	0.0	0.971270974273	0.99	0.15086715593	0.37828713040399997	0.0	0.0	0.0	0.515152181809	0.0	0.0	0.0	0.705014182905	0.0	0.0	0.0	0.0	0.0	0.880239057281	0.0	0.0	0.0	0.290777700396	0.7905688259170001	0.0	0.0	0.826881160426	0.282390981651	0.282390981651	0.0	0.0	0.170254785012	0.0	0.0	0.0	0.17727482934500002	0.0	0.15086715593	0.0	0.0	0.0	0.0	0.0	0.315707776106	0.41608422659500005	0.0
P25519				0.0		0.0	0.0	0.326800934983	0.0			0.0	0.0	0.0	0.0	0.0	0.0	0.0	0.0	0.0	0.0	0.0	0.0		0.0	0.0	0.215386332282	0.46098786146000004	0.0	0.0	0.0	0.0	0.0	0.0	0.0	0.0	0.0	0.0	0.178547293532	0.0	0.0	0.0	0.0	0.0		0.0	0.0	0.0	0.0
P25522				0.0		0.0	0.0	0.0	0.0			0.122271272222	0.0			0.0											0.0								0.0		0.363616237062	0.122271272222	0.0		0.0	0.0	0.0	0.0	0.0	0.0		0.0	0.0
P25524	0.99				0.99	0.47768788666	0.324985167068	0.237133910267	0.0			0.85208169741	0.779708975701			0.38470775072499996						0.14992933205700001				0.38470775072499996	0.0						0.0	0.0	0.0		0.0	0.0	0.0	0.0	0.324985167068	0.99	0.122271272222	0.122271272222	0.122271272222	0.418343250098	0.0	0.0	0.99
P25526				0.0		0.0	0.0	0.247384390558	0.0			0.0	0.0			0.490798802134				0.459057405652				0.0	0.0	0.0	0.0	0.0					0.0	0.0	0.122271272222		0.0		0.559835900599	0.559835900599	0.0	0.0	0.122271272222	0.122271272222	0.122271272222	0.122271272222	0.298259293218	0.0	0.0
P25527				0.0		0.0	0.0	0.0				0.0	0.0											0.122271272222		0.0												0.99	0.153344031276	0.153344031276	0.0						0.0
P25531				0.156706423041		0.267364241074	0.0	0.0	0.14818725359			0.0	0.276253742161	0.0		0.20542456661699998				0.0	0.0	0.630964000574	0.0			0.0	0.0	0.0	0.0	0.0	0.0	0.0	0.150679817789	0.150679817789	0.528240035346	0.0	0.0	0.0	0.584153294579	0.0	0.0	0.0	0.0	0.0	0.0	0.0	0.0	0.0	0.0
P25534				0.0		0.377099650831	0.397545110018	0.0	0.0			0.21335944510699997	0.0				0.0	0.0	0.0						0.0	0.0	0.0	0.971270974273					0.980365598424	0.980365598424	0.316565700384		0.0	0.0	0.5616060346739999	0.0	0.397545110018	0.0	0.174006500577	0.174006500577	0.174006500577	0.174006500577	0.34995196354999997	0.0	0.0
P25535				0.0		0.0	0.0	0.0	0.41897504579899997			0.139095819143	0.971270974273			0.358790613347	0.0	0.0	0.0						0.0	0.0	0.196297753755	0.257756035615					0.0	0.0	0.0		0.0	0.0	0.49567865618	0.9800773048379999	0.0	0.207176664954	0.657460395649	0.657460395649	0.657460395649	0.657460395649	0.511608639603	0.0	0.207176664954
P25536						0.0	0.0	0.0				0.630747627229	0.0	0.819036900785		0.0										0.0							0.0	0.0	0.0		0.0	0.0	0.0	0.0	0.0	0.0	0.0	0.0	0.0	0.0	0.0	0.0	0.0
P25539				0.0		0.0	0.0	0.8432923275059999	0.21039455517900002			0.742161289194	0.0			0.0										0.0	0.0	0.0					0.0	0.0	0.0		0.0	0.0	0.0	0.28390244486099997	0.0	0.840887957635	0.0	0.15278035297599998	0.15278035297599998	0.0	0.551580248258	0.132091585112	0.840887957635
P25549				0.0		0.624142365565	0.0	0.33966376551399996	0.99			0.296543438461	0.0		0.0	0.0	0.153446373906	0.153446373906	0.153446373906				0.707538208451	0.732236278426	0.0	0.99	0.99	0.99	0.0	0.647174451978	0.0	0.0	0.99	0.99	0.99		0.99	0.99	0.99	0.99	0.0	0.529745404081	0.0	0.0	0.16191311028799998	0.0	0.122271272222	0.0	0.529745404081
P25550				0.992940831434		0.971270974273	0.0	0.0	0.0			0.0	0.0		0.47022767567199997	0.518654389678	0.47022767567199997	0.47022767567199997	0.47022767567199997	0.826429453889		0.179258846175				0.0	0.0	0.0	0.47022767567199997	0.47022767567199997	0.47022767567199997	0.47022767567199997	0.0	0.0	0.0		0.153817980409	0.153817980409	0.3190593995	0.153817980409	0.0	0.993803964956	0.9980571163169999	0.9980571163169999	0.9980571163169999	0.9980571163169999	0.852021080937	0.0	0.993803964956
P25552				0.0		0.0	0.0	0.0					0.291000895208		0.0	0.0	0.0	0.0	0.0						0.0	0.0			0.122271272222	0.0	0.0	0.0			0.0		0.0	0.0	0.0	0.0	0.0	0.735465968491	0.291605748646	0.291605748646	0.291605748646	0.291605748646		0.122271272222	0.735465968491
P25553				0.22787098097		0.225876515088	0.0	0.232708900218	0.38245137203699997			0.0	0.0			0.0				0.166966400658				0.99		0.0	0.38245137203699997	0.99	0.0	0.0	0.0	0.0	0.42747910761999997	0.42747910761999997	0.0		0.0	0.0	0.0	0.493672472347	0.0	0.99	0.369652095203	0.369652095203	0.288382599801	0.369652095203	0.870380995774	0.47157453625	0.453280542359
P25665				0.149355960363		0.994331210752	0.0	0.992817167369	0.0			0.404943626752	0.0			0.341954009653						0.195475513066				0.360496360897	0.0	0.0					0.0	0.0	0.491541088919		0.0	0.0	0.0	0.122271272222	0.0	0.992749146321	0.259969697515	0.259969697515	0.9925996969750001	0.9925996969750001	0.27190965608	0.998959307341	0.274914632065
P25666						0.139017291367		0.139017291367				0.0			0.481291205221	0.481291205221	0.0	0.0	0.0	0.0				0.971270974273	0.99				0.0	0.0		0.99					0.0	0.0	0.0									0.0
P25714				0.283692840096		0.0	0.0	0.583618782037	0.0			0.0	0.0		0.41628113786300003												0.0										0.0	0.0	0.0	0.0	0.0	0.0	0.0	0.0	0.0	0.0	0.0	0.0	0.0
P25718				0.17136028018399999		0.80192214881	0.0	0.989910780587				0.9787833573710001	0.9826459112929999																				0.9864577001739999	0.9864577001739999	0.757487082096		0.0	0.0	0.0	0.0	0.0	0.855627875982	0.8680224304369999	0.8680224304369999	0.8680224304369999	0.8680224304369999	0.502606228851	0.14361954760600001	0.855627875982
P25728						0.0	0.13518452453	0.0				0.891273260958	0.13518452453							0.186117969204													0.0	0.0	0.0				0.0	0.0	0.13518452453	0.0	0.0	0.0	0.0	0.0	0.0	0.0	0.0
P25736					0.971270974273	0.0	0.0	0.0				0.45060375706600003	0.0		0.553338879127																		0.404805261013	0.404805261013	0.0					0.141138070528	0.0	0.420048957835				0.267709548966			0.420048957835
P25737						0.0	0.0	0.0				0.20696372238699998	0.0																												0.0	0.0					0.20696372238699998	0.0	0.0
P25738						0.0	0.0	0.0	0.122271272222				0.0																												0.0	0.0							0.0
P25740				0.630152030346		0.0	0.0		0.48413812226499997			0.728273107384	0.0	0.0							0.0	0.0	0.0			0.122271272222	0.38786093936300003			0.0		0.0			0.68780134627	0.0		0.0	0.0	0.0		0.0		0.0	0.0	0.0	0.0	0.440838829772
P25741				0.0		0.0	0.0		0.992860820405			0.0	0.0	0.0	0.479910819953	0.479910819953					0.0	0.0	0.0			0.0	0.992860820405			0.0		0.0			0.993046726732	0.0		0.0	0.0	0.991525502374		0.993046726732		0.9915950037669999	0.9915950037669999	0.9915950037669999	0.0	0.992750572752
P25742				0.0		0.0	0.0		0.0			0.0	0.0	0.0		0.0					0.0	0.0	0.0			0.0	0.0			0.0		0.0			0.0	0.0		0.0	0.0	0.0		0.0		0.0	0.0	0.0	0.0	0.0
P25743						0.0	0.0	0.0				0.0	0.0												0.0			0.0	0.0	0.0	0.0	0.0	0.0	0.0							0.0	0.0	0.0	0.0	0.0	0.0	0.0	0.0	0.0
P25744						0.367891808102	0.0	0.0					0.0				0.260789970573	0.260789970573	0.260789970573							0.213392791388							0.376404788654	0.376404788654	0.27446473122299997						0.122271272222	0.19153365823899998	0.367891808102	0.367891808102	0.367891808102	0.367891808102	0.367891808102		0.19153365823899998
P25745						0.0	0.20551361899099999	0.0				0.122271272222	0.237434791754																						0.278810480089						0.20551361899099999	0.0	0.0	0.0	0.0	0.0	0.34173688415700004	0.0	0.0
P25746						0.0	0.0	0.0				0.598341819976	0.0							0.4845194676100001						0.153937965268									0.153937965268						0.0	0.0	0.0	0.0	0.0	0.0			0.0
P25747				0.0		0.35308762758	0.0	0.9774835160340001	0.0			0.0	0.161005377006	0.23786948971799998		0.0					0.23786948971799998	0.0	0.23786948971799998			0.0	0.0	0.0		0.14885992122000002			0.0	0.0	0.0	0.0	0.0	0.0	0.25363115949000004	0.0	0.0	0.0	0.361246811768	0.361246811768	0.361246811768	0.361246811768	0.0	0.0	0.0
P25748				0.433902401626		0.0	0.0	0.0	0.0			0.24713117054699998	0.0			0.0						0.24713117054699998				0.0	0.0	0.0					0.0	0.0	0.24713117054699998	0.0	0.0	0.0	0.0	0.0	0.0	0.0	0.251529059675	0.251529059675	0.251529059675	0.251529059675	0.0	0.34830106389399995	0.0
P25772				0.0		0.19199294378100001	0.141969180416	0.757010046231	0.307479133053			0.659049522922	0.0	0.0		0.341195485431					0.0	0.0	0.0		0.552205441637	0.971270974273	0.0	0.0					0.0	0.0	0.289873348496	0.0	0.330153092343	0.330153092343	0.0	0.161662523655	0.141969180416	0.7689578462350001	0.524511755831	0.9952451175579999	0.9952451175579999	0.524511755831	0.99	0.995263230743	0.7689578462350001
P25798				0.99		0.0	0.973490092332	0.122271272222				0.619300333218	0.122271272222	0.0	0.0	0.0	0.0	0.0	0.0	0.172699073112	0.150535778753	0.0	0.503254798468	0.128412921994	0.0	0.0	0.122271272222			0.49186750126699996			0.32830849836	0.32830849836	0.259367303972	0.0	0.17046834535500002	0.17046834535500002	0.214477699912	0.196743652163	0.0		0.591885230405	0.591885230405	0.591885230405	0.591885230405	0.0	0.543544320787	0.0
P25888						0.0	0.0	0.0	0.322343749715				0.0							0.787398337618															0.149175201491				0.122271272222	0.122271272222	0.0	0.0	0.37261939949100004	0.182464883276	0.37261939949100004	0.37261939949100004	0.135469082701	0.9764443187799999	0.0
P25889						0.677009246988	0.0	0.0					0.0			0.145860723873	0.39285090406499995	0.39285090406499995	0.39285090406499995								0.35036777701300004						0.0	0.0	0.7213737050769999		0.15576159803300002	0.15576159803300002	0.15576159803300002	0.15576159803300002	0.0	0.0	0.0	0.0	0.0	0.0		0.0	0.0
P25894				0.0		0.196101431884	0.0	0.0	0.122271272222			0.0	0.596673081411			0.0										0.0	0.122271272222	0.122271272222	0.0	0.0	0.0	0.0	0.0	0.0	0.971270974273		0.0	0.0	0.0	0.0	0.0	0.34447067230800005	0.0	0.0	0.0	0.0	0.0	0.203496295747	0.34447067230800005
P25906				0.99		0.0	0.558245975157	0.795907243986				0.16656991228700002	0.0			0.0				0.8236437259270001						0.0		0.99	0.201480918796	0.99	0.201480918796	0.201480918796	0.0	0.0	0.626746609237	0.99	0.0	0.0			0.558245975157		0.122271272222	0.122271272222	0.122271272222	0.122271272222	0.16656991228700002	0.242815315783
P25907				0.0			0.99		0.22959228043299998			0.323791012435	0.99	0.0	0.0	0.122271272222	0.0	0.0	0.0	0.40647194563199995		0.0	0.0	0.0		0.0	0.323791012435		0.99	0.0	0.0	0.0	0.9940647194560001	0.9940647194560001	0.995427414051		0.22959228043299998	0.22959228043299998	0.122271272222	0.22959228043299998			0.47904337593900004	0.542741405136	0.542741405136	0.47904337593900004	0.40647194563199995	0.22959228043299998	0.99
P25960				0.24154253409			0.0	0.0	0.7738736435160001				0.0	0.0	0.0	0.0	0.0	0.0	0.0	0.0	0.0	0.0	0.0	0.0	0.0	0.0	0.7738736435160001	0.0	0.188339171448	0.0	0.0	0.0	0.0	0.0	0.0	0.0					0.0
P26218				0.624114874036		0.0	0.276624237354	0.348940805127					0.0				0.365779305854	0.365779305854	0.365779305854		0.0								0.0	0.0	0.0	0.0	0.122271272222	0.122271272222	0.0		0.881339799263	0.881339799263	0.0	0.7307189045270001	0.276624237354
P26266				0.0		0.992830730428	0.0	0.0				0.0	0.0			0.0											0.99			0.99					0.0		0.394076553836	0.394076553836	0.519036944891	0.30966889086800004	0.0	0.971270974273	0.0	0.0	0.0	0.0	0.0	0.0	0.971270974273
P26281				0.0	0.7521918242560001	0.0	0.0	0.0	0.480632814556			0.7928577004449999	0.0			0.0									0.0		0.9375218153270001	0.9375218153270001		0.0			0.0	0.0	0.0		0.0	0.0	0.43644995220700006	0.0	0.0	0.372828165569	0.150309813119	0.150309813119	0.150309813119	0.150309813119	0.444845948899	0.0	0.372828165569
P26365				0.0		0.273209129537	0.273209129537	0.0	0.0			0.485801736797	0.273209129537			0.43107253318300004	0.0	0.0	0.0			0.24574112558800001			0.0			0.145582342183	0.0	0.0	0.0	0.0					0.0	0.0	0.29058277860599996	0.0	0.273209129537	0.46759714569899996	0.946879218917	0.598410394908	0.598410394908	0.598410394908	0.165541410379	0.19460836061099998	0.46759714569899996
P26458						0.280740191032	0.194115648915					0.197736403708	0.194115648915															0.595029815427												0.128084309476	0.194115648915	0.137952826388	0.393422740946	0.393422740946	0.393422740946	0.393422740946	0.242794039908	0.393422740946	0.137952826388
P26459				0.0		0.0	0.169870723362	0.0	0.0			0.18138178349	0.0	0.0	0.0	0.0	0.0	0.0	0.0		0.0	0.0	0.0	0.0	0.0	0.0	0.0	0.0	0.0	0.213563167827	0.0	0.0	0.0	0.0	0.0	0.0	0.458958250702	0.458958250702	0.0	0.0	0.169870723362	0.9143960948109999	0.0	0.0	0.0	0.0	0.17615259135400002	0.554470890176	0.9143960948109999
P26602				0.0		0.0	0.0	0.0	0.0			0.0	0.0			0.33949807517700004									0.0	0.0	0.0	0.0					0.0	0.0	0.0		0.0	0.0	0.0	0.0	0.0	0.0	0.0	0.0	0.0	0.0	0.0	0.0	0.0
P26608				0.99		0.142241602435	0.0	0.596944289404	0.0			0.165555616835	0.0	0.0	0.458155939319	0.0	0.458155939319	0.458155939319	0.458155939319	0.0	0.0	0.0	0.0	0.0	0.0	0.0	0.0	0.0	0.0	0.0	0.0	0.142241602435	0.0	0.0	0.0	0.39417533667300003	0.142241602435	0.142241602435	0.309781434566	0.0	0.0	0.0	0.971270974273	0.971270974273	0.971270974273	0.971270974273	0.0	0.0	0.0
P26612				0.99		0.0	0.0	0.0	0.0			0.384100245827	0.0	0.0	0.0	0.168189545341	0.0	0.0	0.0	0.23816588714099998	0.0	0.0	0.0	0.0	0.0	0.19487272423500002	0.0	0.0	0.0	0.478170622193	0.0	0.0	0.19215529564199998	0.19215529564199998	0.841171506332	0.5173040579129999	0.0	0.0	0.0	0.0	0.0	0.77045596733	0.494301161008	0.0	0.0	0.0	0.8690671052969999	0.122271272222	0.77045596733
P26616						0.0	0.0	0.293627027891	0.0			0.36092670051	0.0			0.0	0.0	0.0	0.0	0.866559044285					0.122271272222	0.0	0.0	0.0									0.0	0.0	0.0	0.0	0.0	0.0	0.0	0.0	0.0	0.0	0.0	0.0	0.0
P26646						0.583250931136	0.0	0.442500919177	0.0			0.0	0.0			0.644439369922											0.0	0.0									0.0	0.0	0.0	0.0	0.0	0.183436453571	0.658143647317	0.658143647317	0.658143647317	0.658143647317	0.0	0.661839099913	0.183436453571
P26647				0.0		0.0	0.0	0.0				0.0	0.0			0.0						0.0											0.0	0.0	0.0		0.0	0.0	0.139786580734	0.159898081731	0.0	0.0	0.0	0.0	0.0	0.0	0.0	0.0	0.0
P26648						0.0	0.0	0.0				0.0	0.0									0.0			0.122271272222			0.19317254614999999							0.136524163501		0.0	0.0	0.0	0.0	0.0	0.0					0.0	0.0	0.0
P26649						0.0	0.0					0.0	0.0														0.26397578986299997												0.971270974273			0.0							0.0
P27111									0.0			0.768795860765				0.18731075453499998									0.385054660316	0.18731075453499998	0.181749289515						0.18731075453499998	0.18731075453499998	0.32248030354		0.695961317194	0.695961317194	0.0	0.0			0.12765777148	0.12765777148	0.12765777148	0.12765777148	0.407419545941	0.524841352986
P27125				0.122271272222		0.0	0.0	0.0	0.971270974273			0.0	0.0	0.0	0.0	0.0	0.0	0.0	0.0	0.0	0.0	0.0	0.0	0.0	0.0	0.0	0.0	0.0		0.0	0.0	0.0	0.0	0.0	0.428198885134	0.0	0.0	0.0	0.263295886835	0.39716260917900004	0.0	0.0	0.0	0.0	0.0	0.0	0.392408906874	0.22926924930700002	0.0
P27126
P27127					0.267400782958									0.0							0.0	0.0	0.0													0.0
P27128									0.0					0.946581590235							0.9427184168170001	0.0	0.0			0.992312498915	0.0			0.991222712722		0.0			0.9940734434690001	0.9427184168170001				0.0				0.0	0.0	0.0	0.0
P27129								0.99						0.122271272222							0.122271272222	0.122271272222	0.0													0.122271272222
P27238				0.122271272222		0.371114665783	0.0	0.0				0.0	0.0																0.122271272222	0.122271272222	0.122271272222	0.122271272222	0.99	0.99							0.0	0.281665519079	0.0	0.0	0.0	0.0	0.0	0.0	0.281665519079
P27240														0.56695436139							0.56695436139	0.0	0.0													0.56695436139
P27241														0.453948577631	0.0	0.99	0.334778742416	0.334778742416	0.334778742416		0.652372239709	0.0	0.0	0.0	0.531635080119											0.984312474639
P27242																	0.309279912468	0.309279912468	0.309279912468
P27243																									0.23233826694200002
P27245						0.0	0.0	0.0	0.0			0.0	0.0			0.0				0.99						0.0	0.0	0.0	0.0	0.0	0.0	0.0	0.0	0.0	0.0		0.0	0.0	0.0	0.0	0.0	0.0	0.0	0.0	0.0	0.0	0.0	0.0	0.0
P27247				0.0		0.0	0.0	0.0	0.0			0.0	0.0	0.0	0.0	0.0	0.0	0.0	0.0	0.0	0.0	0.0	0.0	0.0	0.0	0.0	0.0	0.0	0.0	0.0	0.0	0.0	0.22024254157099998	0.22024254157099998	0.0	0.0	0.22024254157099998	0.22024254157099998	0.0	0.362226054109	0.0	0.35823721465999997	0.0	0.0	0.0	0.0	0.0	0.0	0.35823721465999997
P27248						0.69173121811	0.0	0.0				0.535197723917	0.0																		0.208596268835	0.208596268835			0.0						0.0	0.172313112559	0.0	0.0	0.0	0.0	0.0	0.156189221277	0.172313112559
P27249				0.0		0.35834685433700003	0.222250443324	0.0	0.0			0.65535748035	0.0			0.835946522108						0.971270974273				0.0	0.0	0.0		0.352477330986			0.31337348947	0.31337348947	0.0		0.4100557207	0.20067116188099998	0.0	0.293964989686	0.222250443324	0.32171324598400003	0.0	0.0	0.0	0.0	0.167381385892	0.0	0.32171324598400003
P27250				0.0		0.322617164751	0.0	0.0	0.0			0.0	0.322617164751	0.0	0.0	0.0	0.0	0.0	0.0	0.99	0.0	0.0		0.0	0.0	0.0	0.0	0.0	0.0	0.0	0.0	0.0	0.0	0.0	0.0	0.0	0.0	0.0	0.0	0.586261899448	0.13996771333	0.0	0.824007268004	0.824007268004	0.824007268004	0.824007268004	0.20505727289200001	0.41321762400300005	0.0
P27253					0.561150145062	0.99	0.99	0.99	0.0216771927892			0.5217559579659999	0.99		0.971270974273					0.181209926822					0.597044270398			0.489085884182		0.765038412204	0.492635894774	0.492635894774	0.99	0.99	0.411838895038		0.0	0.0	0.128842506617	0.128842506617	0.99	0.0	0.0	0.0	0.0	0.0	0.144505141162	0.0	0.512439512677
P27254												0.791833550001																0.0									0.0	0.0	0.427187105548	0.99		0.0	0.0	0.0	0.0	0.0	0.41982245128	0.127430907857	0.0
P27278				0.0		0.53358014368	0.0	0.0	0.0			0.499818545758	0.0	0.0	0.0	0.0	0.0	0.0	0.0		0.0	0.0	0.0	0.0		0.0	0.0	0.0	0.0	0.0	0.0	0.0	0.0	0.0	0.0	0.0	0.0	0.0	0.0	0.0	0.0	0.0	0.0	0.0	0.0	0.0		0.0	0.0
P27294						0.0	0.0	0.0				0.0	0.0			0.0							0.23195450408100002					0.0									0.29625765346	0.29625765346		0.0	0.0	0.488166473619	0.0	0.0	0.0	0.0	0.0	0.0	0.488166473619
P27296						0.0	0.0	0.211267141489	0.30345868610300003			0.30277025469200003	0.0									0.596394035686				0.28009641914	0.30345868610300003	0.7200775745290001									0.326507832848	0.326507832848	0.326507832848	0.326507832848	0.0	0.3530698254	0.289784461291	0.289784461291	0.289784461291	0.289784461291	0.0	0.14373432013	0.3530698254
P27297												0.167743303193
P27298				0.0		0.402123508829	0.367137800586	0.256770502916				0.265332704473	0.0		0.122271272222											0.971270974273		0.35137107434299997					0.0	0.0	0.23927576068300002		0.0	0.0	0.0	0.0	0.367137800586	0.17837572142799998							0.17837572142799998
P27300	0.971270974273					0.7667806161730001	0.259166012783	0.0	0.0			0.0	0.204912838497			0.0				0.0						0.0	0.0	0.0					0.0	0.0	0.0		0.0	0.0	0.0	0.0	0.259166012783	0.0	0.393623461051	0.393623461051	0.393623461051	0.393623461051	0.0	0.0	0.0
[truncated: 2,194 more rows]
[truncated: 646 more columns]
