# Supplementary material for: Phenotype inference in an Escherichia coli strain panel
Source: eLife. 2017 Dec 27;6:e31035. doi: 10.7554/eLife.31035 (PMC5745082; doi:10.7554/eLife.31035)
Supplement: Supplementary file 4. [file elife-31035-supp4.zip › conditional_scores.tsv]

	NT12002	NT12003	NT12004	NT12005	NT12006	NT12007	NT12010	NT12011	NT12012	NT12013	NT12014	NT12015	NT12016	NT12017	NT12018	NT12020	NT12022	NT12023	NT12024	NT12025	NT12026	NT12027	NT12028	NT12029	NT12030	NT12031	NT12032	NT12033	NT12034	NT12035	NT12036	NT12037	NT12038	NT12039	NT12040	NT12041	NT12042	NT12043	NT12044	NT12045	NT12048	NT12052	NT12054	NT12055	NT12056	NT12057	NT12058	NT12060	NT12061
A22.0P5UM	0.0	0.0	0.0	0.06939281230274179	0.0	0.1759380855017476	0.5042905869877083	0.6461746503087374	0.07041504368587956	0.0	0.0	0.2551536761449833	0.1435548437389543	0.2088377269776161	0.07483797077025395	0.12215131955345762	0.8242510273352863	0.8312439095684395	0.8046236122622565	0.0	0.7739725853212649	0.08992232736563169	0.11171884810154994	0.0	0.0	0.05502595131982064	0.06709825713777597	0.17544767050588378	0.348899043463967	0.06341377986577844	0.0	0.0	0.10711167609594247	0.1090507362164293	0.2199330890439698	0.001963449204458638	0.5896525337103109	0.5164237306675039	0.30813647389411136	0.6068232406227376	0.49846800742433367	0.5035474129597596	0.1968236699646597	0.19085478623510996	0.2360657890746408	0.26664213742404264	0.07272560500657514	0.18447850154403367	0.3183403969361079
A22.1	0.061778066872512596	0.0	0.15942559185949612	0.12058381878562506	0.1877568360492586	0.13607066127129672	0.05016897474407052	0.05759522415286453	0.0372840779955324	0.15942559185949612	0.15942559185949612	0.14006872381351526	0.2363144489978115	0.005330907541308544	0.09695886618150949	0.12416196775772237	0.02234951934188509	0.022539130942650268	0.021817323107657716	0.008795874867524237	0.07908329451568301	0.030840864509293152	0.015034499374656838	0.06798920992811518	0.019706865705242035	0.10529204380335878	0.05123689180879355	0.16619851116223283	0.17036969908577917	0.1902396861964758	0.15937128742536538	0.16422191713324338	0.28689259257343214	0.2920862559106011	0.04681566369018035	0.209805185932393	0.07150236153360359	0.9997932658092448	0.4005605562000687	0.16357919982792202	0.9414469034162777	0.1771253976376812	0.04048069836036732	0.04130502047591374	0.05195052280211858	0.0700110214223783	0.22167563681891492	0.07601976694613832	0.2561413839894851
A22.2	0.0	0.0	0.0	0.02838269220923302	0.0635572355098911	0.0322530296186611	0.03346162002444518	0.03026370449352546	0.009442839754597138	0.0	0.0	0.03872850095985635	0.09095382662152993	0.005768676407123295	0.027189329088446356	0.006160436158238421	0.0032182753322015202	0.0032455789322524704	0.0031416403949438474	0.016101415415267665	0.09159434971773411	0.08094400615986884	0.1274083610581816	0.009411201067822169	0.0	0.05819651961513862	0.01820805874652006	0.05242573193877576	0.053852944238358194	0.03278138527260884	0.043858610513242004	0.045193492614896684	0.10128715733510651	0.10312077524367197	0.08754390955920552	0.011448145010609166	0.023041147648778758	0.020315688447187313	0.020276941208978053	0.19553044949885112	0.023404985281277636	0.06175070311989225	0.022311663764130425	0.019002033169418894	0.02336456049490389	0.037124841019489443	0.03719200106065118	0.0349154466294075	0.0272479831889457
A22.2P5UM	0.00046846675573765075	0.0	0.0	0.03567484605999913	0.0	0.06681972218535864	0.13662458489712143	0.0991198410042836	0.024828859136751553	0.0	0.0	0.026750003272204864	0.06359104633610718	0.054899771042595975	0.026119257390605246	0.04671692508200764	0.09516055486290556	0.09596788968121828	0.09289455136769328	0.01226480590156525	0.11365166466990755	0.035045295375995204	0.03551528485725857	0.1423629056348013	0.04408559686719121	0.015329471024867505	0.09181456824231839	0.08864440619749564	0.06275315071817869	0.04363055811387027	0.005941436626268937	0.006122270385426159	0.018336992239852995	0.01866894979740374	0.09838887711539457	0.07551915592307756	0.16823261834667658	0.1483329525544185	0.08268561558423314	0.16719503340776015	0.131395558223231	0.13841852224295284	0.10013236809427574	0.09692449450163665	0.115462607841841	0.12412008274043501	0.04501469937474525	0.02515809373291564	0.09348375546409768
A22.5UM	0.0	0.0	0.0	0.05022627433387685	0.002303844093948396	0.09076602359688254	0.3789212304630384	0.18496041718999595	0.028729394701694493	0.0	0.0	0.09440369002985374	0.07568463863703484	0.12589141137329263	0.05856700217971401	0.06291101920324814	0.11761865039246776	0.11861651796355953	0.11481786520079401	0.05881405853914671	0.2395950527044777	0.018879683830164168	0.044170668346731834	0.13182897184016387	0.05822728852216397	0.053838933379733306	0.1443849059595837	0.14684154493227478	0.03385450290149633	0.09446893887593322	0.019099307781535596	0.019680614936806014	0.03985313078122196	0.04057459849969173	0.16492861974961093	0.10940439139321818	0.24738216332645438	0.22493441936609765	0.11208571227906593	0.23640483646779997	0.3588869434053515	0.24563683032225211	0.1314139474884505	0.14366932792260892	0.16603232311202598	0.15545424217330533	0.07172782486494997	0.04672101983180479	0.17396467525039352
A22.CCCP	0.02832229566985269	0.0	0.0	0.16656503089025457	0.05982674886920451	0.07900206959199021	0.10162962683987749	0.21393884548479689	0.04182701047235405	0.0	0.0	0.19528084346756783	0.23733027562163553	0.006421569835376666	0.11378943525896151	0.11601071524884078	0.020274627603191778	0.020446635982251382	0.01979183957112169	0.10183406884236901	0.12131281687640595	0.04639227096678876	0.3189415883067618	0.7379089262029546	0.3223535551342802	0.09261209461864224	0.09791117908655192	0.07233319746121124	0.09456571326054247	0.05562704608339688	0.11825275018545255	0.12185189475129199	0.15990288097562808	0.16279762887755678	0.03392630927917892	0.20033343328270567	0.05612173645925339	0.6015217994126669	0.4758304039089526	0.39904640296960847	0.623097256796722	0.25928946939474995	0.06111065190174635	0.06656415872867628	0.07478355174353321	0.10784901436143841	0.18166321373538294	0.1068640711329604	0.3367783859222211
A22.CEFSULODIN	0.0	0.0	0.0	0.08250641554443632	0.0	0.00646108145379547	0.011222731578144707	0.0023942151943191917	0.009174688414995	0.0	0.0	0.015617055164776492	0.007179823053047602	0.0	0.0144435097803082	0.003995154179688496	0.0	0.0	0.0	0.0	0.0	0.0	0.0	0.022924939743028002	0.23171610647668933	0.010969304408783426	0.01539140849248535	0.012418917159932277	0.03384044454713539	0.004711856780439845	0.012193407643123232	0.012564526596289115	0.00949060285830568	0.009662412787836003	0.016718668647726774	0.0	0.0	0.0	0.04477470159123415	0.0	0.00813928982381658	0.06501857081962908	0.00932932985249001	0.007274391108542188	0.00976958482432164	0.008503329390253098	0.014010820424556973	0.011638813568393686	0.07323992497427553
A22.CEPHALEXIN	0.0	0.0	0.0	0.15410803015528968	0.009991043451258664	0.01223438038213363	0.025571752905929217	0.02119413160493312	0.02114902704419476	0.0	0.0	0.07152341191141875	0.016962197476917167	0.0027123316987985977	0.04350450231754854	0.008489192294899396	0.006271194491958036	0.006324398823028434	0.006121862148757584	0.0	0.006159816298291753	0.010914303654660503	0.0014196828254591967	0.028377208755198266	0.12704774802629654	0.018380343577547895	0.03409006002153999	0.02931863660102055	0.061909032307612695	0.0170949689980255	0.041427640485475765	0.04268853350398919	0.0480390850971505	0.04890874448006522	0.040275107247854096	0.037824450889758804	0.005424041338837492	0.004782449886793195	0.0901233827912194	0.018572511440896822	0.02875436148582617	0.049134843712420974	0.025050434130136745	0.02073213043786784	0.026232574578240846	0.02425902007043717	0.030708312159730574	0.026329661531984253	0.07219057623808332
A22.CHIR090	0.048366313443960265	0.0	0.0	0.34592994385225256	0.17464671673012125	0.12580652641541482	0.23412069483253176	0.17384861760895257	0.11347855977642304	0.0	0.0	0.5967928682360654	0.3466500851078568	0.04672373203934921	0.2008631358223802	0.2471325168993231	0.019173199211919793	0.019335863157338457	0.018716638859878933	0.2510844166663196	0.2675322702896452	0.4927051611663313	0.5883060339017108	0.20739753515334222	0.8305243805245766	0.16331466692587895	0.22314102492949822	0.24778909053981954	0.25557254314852523	0.1630880733300309	0.30678237515977386	0.31611961354721096	0.38738012199447397	0.3943929274458236	0.13813627954231253	1.0067425920765714	0.16879557774568038	5.070942157013894	1.9776740677906346	0.3496569042707338	5.064037787094317	0.41941506562741476	0.16613756510297628	0.17476539405756852	0.18074566292819794	0.2835124351620291	1.0401632915240262	0.15534293986199324	1.3243286477727538
A22.EDTA	0.014694839380083265	0.0	0.0	0.23186190701004472	0.08586559978310755	0.151166857528675	0.12010709775192463	0.09695726958649571	0.04614364723113966	0.0	0.0	0.29366920898093546	0.1659392222559696	0.005608610872415359	0.08494349353011685	0.1374410025870751	0.015068543474398247	0.015196383836675107	0.014709724925789142	0.10613679396222583	0.08422188027163865	0.5597568169481512	0.22690110308757064	0.13807710125738476	0.23275229035658038	0.07400105247165278	0.1071422216938463	0.0882669327646042	0.149111235261483	0.0817515379846159	0.1559562383998566	0.16070292756408588	0.41202911445651785	0.4194881446336434	0.5459796966125354	0.13520005948426078	0.09619980132052869	0.22944514605223448	0.3621468302308978	0.3225916904299231	0.2534149653812493	0.2684365895072629	0.20726317833967223	0.1664499927391195	0.22057696161630164	0.3339621529417422	0.2061269216188887	0.11806787786889196	0.26068211197122815
A22.FOSFOMYCIN	0.01641562620386887	0.0	0.0	0.11013219697923575	0.0	0.007454135454059102	0.054762238320260476	0.01379255241195336	0.011918468731946252	0.0	0.0	0.04733536513801985	0.029842374942156955	0.00435468905072259	0.022820886576220056	0.008270753472757483	0.0029372982329095836	0.002962218044890637	0.0028673540415180667	0.0	0.006080724593246741	0.0	0.006214688704491527	0.05848926336446712	0.2479546674158801	0.024314663436528442	0.023237522895614503	0.02180849315612327	0.026355053501453174	0.012644290952148755	0.029890703092853275	0.031056373040124763	0.017315133705859492	0.017628592391912126	0.029966796610194715	0.03503471756823915	0.0018514820009914194	0.008182533232972076	0.03990410175474779	0.003928895954235234	0.05007001450177396	0.12706317629450486	0.024857114287331623	0.03912673113191535	0.03042639508758478	0.024563941608098917	0.04183836886566418	0.01430505640117876	0.08800042270577331
A22.PYOCYANIN	0.080378587547548	0.09047681800974224	0.0	1.4478149904628506	0.0013135636305701642	1.0735853304081941	0.5315364943159916	1.0229459950984463	0.46796419573567766	0.0	0.0	0.6385812959812683	0.06391484090424987	0.48204837528287836	0.6667302032126099	0.3221238591562896	0.00266524069165579	0.002687852388410371	0.0026017748498311515	0.12285477301022031	0.11158497812260369	0.45692592298472323	0.2369717682334274	2.032248440462177	0.09789451092399488	0.07031357310889329	0.5551064129969674	1.0093179923656566	0.21741147655888557	0.3662567173190543	0.33225710829896304	0.3423696964960268	0.48650374342027447	0.4953109999371908	0.5298011849322652	0.9160624490622745	0.4300304494348113	2.8928616014305377	1.0012940295449393	0.05640705513388024	3.1023095015365008	1.0450080338493273	0.4360921616820309	0.348692194038288	0.4854110555376442	0.43055317203312676	0.7954024765288236	0.37209540601171515	1.4782644387196604
AHASBTB06584.0P5	0.0	0.0	0.0	0.0	0.0	0.0	0.0	0.0	0.0	0.0	0.0	0.0	0.0	0.005270021739123486	0.0	0.0	0.0	0.0	0.0	0.0	0.0	0.0	0.0	0.0	0.0	0.0	0.0	0.0	0.0	0.0	0.0	0.0	0.0	0.0	0.0013199975978839575	0.0	0.0	0.0	0.0	0.0	0.0	0.0	6.648017702290582e-05	5.1836821752064266e-05	6.961740433991074e-05	6.0594153287143506e-05	0.0	0.0	0.0
AMINOSALICILICACID.100	0.0	0.0	0.0	0.2036094816401669	0.0011623920337259098	0.019971649454986726	0.01748024385864643	0.5290398841427415	0.6356155245221599	0.0	0.0	0.34247477140786226	0.007632132508842407	0.005481313898860859	0.35273707901184637	0.30531823989830353	0.01279184307030064	0.012900368081697686	0.012487238277387569	0.165422412624402	0.017907547415255024	0.3266306660525677	0.5431672274984405	0.013955114519807452	0.03365449194786905	0.16616620234041332	0.588792999521599	0.026580352468054225	0.005504962863711214	0.08220963493916002	0.10084396810940924	0.10391325841554976	0.7745514144580198	0.7885732448857028	0.14018632735932984	0.011400816925724516	0.010691783767890881	0.009427088931686891	0.011470587338755155	0.2847469445113897	0.14844085645986263	0.10726887972808466	0.15008372236965442	0.11702530758426709	0.1085811510404507	0.13679560564404808	0.009792270585479728	1.7510539837173296	0.10293834092731007
AMOXICILLIN.0P25UM	0.0	0.0	0.0	0.002618705530150722	0.0062714554131386244	0.0031582876463514937	0.004687947694702701	0.03056910956720265	0.004333257282725635	0.0	0.0	0.021568501244587392	0.02106504140441085	0.003703001664773979	0.0014534578788020706	0.004958820235491603	0.0037355716395982316	0.0037672639416796356	0.003646618623255058	0.11275389908802251	0.034329514629935755	0.024431053706464697	0.0	0.0053362025547124695	0.00434275659615798	9.894398996246452e-05	0.0039158529212591255	0.0073724186168055116	0.012739843356080333	0.013155386020254806	0.012394737516400956	0.012771984152163754	0.02023226896007442	0.020598537020825362	0.031378134103111396	0.02662288876403443	0.0027103872882962357	0.003098011357526164	0.02924887102125264	0.006415248663600204	0.007952934222773982	0.02934652073655985	0.02453109461594156	0.021029160243749172	0.024877253188769658	0.02165264593969777	0.03173494492781602	0.021962347002287313	0.028652499245992
AMOXICILLIN.0P5UM	0.0066128590127815905	0.0	0.0	0.002485863163276343	0.003061435546100693	0.001153576140956618	0.00011213584890693687	0.0022519204251566045	0.004756677384782013	0.0	0.0	0.001987831012668632	0.0010036515858585688	0.0	0.011293849762765169	0.0051339243137980255	0.0	0.0	0.0	0.0	0.0	0.033872939277450664	0.0	0.009568071035904907	0.0	0.0026139615090210204	0.0011373879633680096	0.0010358724145184384	0.0210445980938633	0.0	0.00016365273290382853	0.00016863367282608704	0.01946357796661021	0.019815930289089363	0.04015248715505392	0.004798234692852913	0.005501788155347829	0.004851000296089685	0.008593821010179853	0.004367649314957006	0.00010923690032680222	0.020261224428280412	0.011935984128971483	0.011512470953614424	0.011126897556303215	0.009684718103608688	0.005167868789570639	0.0028879061512157786	0.021584770562805788
AMOXICILLIN.1UM	0.0	0.0	0.0	0.005227287043522706	0.0	0.04145496373268069	0.029065192712296205	0.05558486544839186	0.022423144075545718	0.0	0.0	0.017503000863239655	0.030815032447795872	0.02074920884094984	0.003979121448925966	0.002871214914465493	0.06133762912579588	0.06185801284715343	0.059877031484395736	0.09270658757681492	0.03288049546100978	0.0	0.013700745264470758	0.0008200543522667408	0.05451373091114934	0.01722699502128881	0.00758435119189617	0.044771986526124144	0.04488808361878249	0.025533010429905502	0.03501471219830711	0.036080421122077	0.021902909582843612	0.022299421522930133	0.017944430792978916	0.0	0.02067114834720217	0.018226028324140733	0.03413027544574016	0.02065564736572773	0.02831379608074639	0.051927133253361665	0.035639784483392285	0.02282161760537136	0.030649675786897448	0.03344634354987075	0.2191184172874876	0.025743172800273398	0.05381208786818949
ARTICAINE.100	0.013794503202296209	0.06917082712695921	0.07863815317134115	0.0010855619017000277	0.00992218996692902	0.006631051424836769	0.0008746891338481964	0.02220399274282201	0.03650379336999102	0.07863815317134115	0.07863815317134115	0.007966061206556116	0.004734183210364372	0.0	0.044440279871386136	0.009676766025351696	0.0	0.0	0.0	0.0	0.0	0.009111766511577074	0.0	0.002276723750630162	0.0	0.006263193520972699	0.0032510153464951623	0.005308330596976505	0.005496055228265266	0.015106468036385334	0.005594785194531841	0.005765068259393831	0.012084467784267316	0.012303234873083959	0.022327651907870283	0.017136421895056788	0.0030119741644910273	0.0026556979569557285	0.016373493834209954	0.0016729793191983808	0.0008520765719659313	0.002393583036269387	0.016038146649721672	0.011691929991270483	0.01570238664726377	0.01461816078197387	0.0064229386649291955	0.006533880705200074	0.0025499416801674315
BENZALKONIUM.25	0.0	0.0	0.0	0.07872058552401826	0.0	0.013952274812896336	0.030239479841439047	0.0047040087676963865	0.027082674342842342	0.0	0.0	0.023629857474415605	0.020011425803287283	0.004658360865744569	0.01450170825451372	0.025013659437507926	0.013158215352908096	0.01326984863853326	0.012844886347802974	0.0	0.0027406891521096254	0.0	0.0	0.006686367121819633	0.03173984768906937	0.005653925064358244	0.02598359676789432	0.0695519550456801	0.002934021458069225	0.0050086365555343515	0.0021963800816577838	0.002263229177539438	0.1238413381838006	0.12608325810226806	0.025238353915377855	0.09661968095705786	0.012145823198376086	0.010709134969928775	0.01500646793053031	0.01150646670999093	0.02740694374669309	0.04445210174381522	0.01986955631249043	0.015492958878678846	0.02080720897275388	0.01811034499098495	0.01843995730976571	0.009833968479624552	0.04599644456228404
BENZALKONIUM.CHLORHEXIDINE	0.0	0.0	0.0	0.28942767458593366	0.0	0.001412170880036422	0.30768166318929824	0.2877176071419312	0.0	0.0	0.0	0.0023168980548497952	0.3091441554106362	0.0	0.5094524580476403	0.263504165282972	0.0	0.0	0.0	0.055026787052045875	0.0008861749145841314	0.6532303705027426	0.7862571422493204	0.29956141409808373	0.7716738796248868	0.0	0.2352703511316764	0.21533725520194455	0.3952794324143855	0.26417319268687917	0.00043714437122094785	0.0004504493115770895	0.0	0.0	0.0017665288981563367	0.6681739794328476	0.34671609989345	0.003699630144993892	0.35412824815148974	0.0	0.29895988059860445	0.03778538066449145	0.01860307292901054	0.013408520758908835	0.018007786351906696	0.016955993548031373	0.0018566927061988917	0.005124660885365562	0.04149695804048557
BENZALKONIUM.POLYMIXINB	0.0	0.0	0.0	0.0	0.0	0.0009565107270925968	0.0	0.0050759833954816085	0.001036647558756046	0.0	0.0	0.005684077597281805	0.012422260600396869	0.0	0.0	0.0	0.0	0.0	0.0	0.01839441961028099	0.022860247678365583	0.0	0.0	0.0	0.054917173275773765	0.0	0.0009621752088794	0.0	0.03524761996724045	0.037211058117438314	0.028792632360850966	0.029668965859524363	0.0	0.0	0.0	0.0	0.06022774712757361	0.04099416058582516	0.036611101805804645	0.019390340182547004	0.0	0.006877755871854472	0.008068307665515782	0.006291129852949277	0.008449054473718999	0.007353955620239247	0.004709672099964167	0.0	0.007327039044775463
BENZALKONIUM.PROCAINE	0.0	0.0	0.0	0.0631822958701295	0.04896455947844174	0.08426280252232464	0.07243837251702058	0.0320401558284792	0.20244544720318824	0.0	0.0	0.08568831448270241	0.0758382417518301	0.011654574767116307	0.062403229384101304	0.11034639587210343	0.021141472962441604	0.021320835590765766	0.02063804324100034	0.17845651454552475	0.012421961565490443	0.04808408568619899	0.04114050296506036	0.004561292539690258	0.3469699519886809	0.04768908604935326	0.10743420592290957	0.1645668446005676	0.11663080621013669	0.06630014563339989	0.09279371234297343	0.09561798480174935	0.17006746369247105	0.1731462226910982	0.07881082758933851	0.3132381570896704	0.11287928569077868	0.030428062169179693	0.10114431987335112	0.0374680553929731	0.06988197982345506	0.2040780306566306	0.07219786181436086	0.057744094840286635	0.07614977750208417	0.06580560554578631	0.04756063981875095	0.03424692438256507	0.21542214351011707
BERBERINE.200	0.0	0.0	0.0	0.10945794473716233	0.0	0.4557199422294668	0.052019248160577666	0.23642606545489359	0.03802841161367918	0.0	0.0	0.12334689617662983	0.005211727758959766	0.032343593903792295	0.055003170147709154	0.07348060106571541	0.14521255286791232	0.14644452498235871	0.141754689966404	0.013251524861706795	0.09513878226604489	0.011343244590772648	0.07309856234418752	0.4823101212345021	0.0	0.02728366592423481	0.028566835725427533	0.01936534307221947	0.09945128032839162	0.2235194679831707	0.0	0.0	0.05431440537184546	0.055297667899920966	0.03015143816770309	0.33055800798991725	0.011148690724566706	1.7282610559576586	0.5608228705473529	0.08347900701989436	1.7217822576983313	0.07933737108802537	0.03228202468134683	0.03188368701015167	0.04282013162476529	0.04588563731586108	0.28080703809285523	0.28428388996260306	0.42823570245998244
BERBERINE.50	0.0	0.0	0.0	0.04542483545396985	0.0	0.003094611719469913	0.0006786312218133969	0.051635923617710876	0.002916968274709205	0.0	0.0	0.44625813088980204	0.0053716993968981165	0.0	0.032897001839737705	0.02616314830920969	0.0017074446484008343	0.0017219304772926652	0.0016667862522120789	0.0	0.007236502666053801	0.0	0.00014446844749040937	0.013681212148260262	0.0	0.014147472599942847	0.0030433076346634315	0.0037672364725850416	0.00010626569056922313	0.0019674866742529244	0.0005007812308227384	0.0007719944969482193	0.212002481603242	0.21584039706217734	0.006388601873539602	1.1379422882476475	0.009860057292465757	7.651330705601698	2.249341341393982	0.02930655939203391	7.466139850295773	0.004074378698063791	0.007463920573563694	0.005819868984555767	0.007816146102494988	0.006803079769203271	1.2671205464633137	0.16169587388215742	1.523641171739986
BILESALTS.0P05	0.0	0.0	0.0	0.0033649647193944084	0.0	0.0027557325347031623	0.0033827980557261115	0.016799925569252798	0.006909690650020543	0.0	0.0	0.005970486851414606	0.0075539262034072345	0.005076616478392451	0.01801098992232244	0.010251591476386558	0.004650523668731666	0.004689978353359803	0.004539783426589369	0.0008296852110406584	0.0026553287169168204	0.0	0.0	0.06241284919381596	7.465716290693122e-05	0.013310660782535332	0.0064133012115066435	0.03248132200884811	0.002455468612155332	0.0034126508502307965	0.016986015131673356	0.017503002042849224	0.00352753167096377	0.0035913911514259497	0.002341400958636138	0.08020179443363287	0.008674329100726224	0.007648272134051659	0.01631001200540499	0.007137975196896186	0.014004094102129626	0.01588261852301186	0.008252351884593542	0.006434635297821131	0.008641783816355149	0.007521704927202853	0.007435728320335592	0.013912607873057942	0.026216426614526063
BIPYRIDYL.200	0.0	0.0	0.0	0.09594380742189908	0.0	0.8254892783495787	0.16351318774994827	0.2123659069089607	1.0770247455885809	0.0	0.0	0.41387163094515594	0.27166296696825937	0.0	0.7394123259827414	0.09971318668438672	0.00465074480176116	0.0046902013624648894	0.004539999293905372	0.24529809956718204	0.08485295388087769	0.0	0.1661672576579582	0.2643885713244617	1.199853345466964	0.7691043368695447	0.07062950522326256	0.1381353192670192	0.05252447821886401	0.2803301606755493	0.274020921746497	0.28236103146811886	0.32940570175011313	0.33536898682794625	0.7981545961388289	0.003121754506643029	0.7809980654288586	0.7071923678571743	0.5303161100006262	0.842321990297248	0.12835768798833258	0.30304361064168756	0.2479537237464524	0.19333782724701348	0.35618789476374013	0.22600039015590842	0.30357916580414046	0.6802415686563642	0.33417986737391486
BIPYRIDYL.40C	0.3450739460511476	0.0	0.0	0.2202372180678307	0.024875999344390567	0.23978274293474816	0.20757431624074477	0.2007864379983837	0.12579365138140072	0.0	0.0	0.3380883055480607	0.09162057145371988	0.06188197105959884	0.5723151663310684	0.10891258613883076	0.07962141956990451	0.08029692156119574	0.07772544055528972	0.15434862527431578	0.020009506215352597	0.05752501048632987	1.366222527651966	0.07849082821220985	0.3054155600517371	0.01949821161589469	0.034885102227048284	0.31421528143412514	0.04973285665991446	0.32503816780888495	0.5461478698706045	0.5627704442708349	0.32167903896670763	0.3275024470095261	0.24820816008078114	0.11772692781004254	0.18186315543241838	0.5701948887789542	0.18027033820851776	0.1292797539181668	0.1926804021651813	0.2009484885552191	0.3048249909409427	0.25140581492084224	0.13969715913426964	0.2891735735410984	0.1721196353801831	0.09680678908524948	0.24172176666341605
BIPYRIDYL.A22	0.0	0.0	0.0	0.19588271598626852	0.04268782963370416	0.09816007881650561	0.08688568917619381	0.06143676102080343	0.3827521144906077	0.0	0.0	0.13888907802808592	0.10121732176459398	0.002427438652395782	0.11804578044216278	0.03583572520713285	0.022985071384018115	0.02318007495935934	0.022437741114990948	0.0	0.010745781460706318	0.10455241260871892	0.08375606405715301	0.1234618322268124	1.300065025515322	0.0435528432967536	0.04858948878001246	0.051729990967306703	0.08453885237112171	0.045429102217637095	0.1361377126309783	0.14028120449779044	0.1564155078131976	0.15924712323068577	0.03619226877458484	0.006511950852386787	0.047964884778139816	0.027572506396150914	0.17300890841546093	0.09570149163571337	0.07145685990591003	0.23781280177500863	0.06068176734987548	0.056821902218984525	0.10508170227655327	0.07571868909688902	0.11176731361803505	0.14262008005550833	0.24778805712159496
BIPYRIDYL.CEFSULODIN	0.0	0.0	0.0	0.04810099072786108	0.007865012425666871	0.11371055079528151	0.03762042178504268	0.1193149676024049	0.5737217114221079	0.0	0.0	0.08246287118123988	0.16605147798100775	0.008802623001982313	0.17511680981535319	0.03016710741116536	0.015875844247139337	0.01601053368699486	0.015497801910109134	0.0	0.01369146796386803	0.018530449872582518	0.013405425231437711	0.03236397812463545	1.1528576624934825	0.013826678103282836	0.006847672697272433	0.005172634496938781	0.03203807735261931	0.016108730150561964	0.23120221075253178	0.23823908878822256	0.14307928140197385	0.1456694689403144	0.023928639494344504	0.01808654223457629	0.07336073340962442	0.050797762208275775	0.14810704125316893	0.1421030847894809	0.0355728657502473	0.07939576591428851	0.06361895970477593	0.05273821446383671	0.14557277621759676	0.06040819650916015	0.0729212677296295	0.19766085699999028	0.11401741410089207
BIPYRIDYL.TOBRAMYCIN	0.025507048566551088	0.0	0.14540771513912842	0.00037593800761281644	0.03934912126903765	0.00020752260437541104	7.71009298387808e-05	0.0005275325959129715	0.0008588689167139021	0.14540771513912842	0.14540771513912842	0.004941736202794421	0.0018464101268209027	0.0	0.0	0.0	0.0	0.0	0.0	0.0	0.0	0.0	0.0	0.0	0.0	0.0	0.0016162203301839137	0.0	0.0	0.0	0.0	0.0	0.00018827621653831205	0.00019168461155585033	0.0024248084075276996	0.0	0.0004982144528587036	0.0004392823551347619	6.168054779718292e-05	5.8778499563438534e-05	7.510770792748382e-05	0.0009344288052883533	0.0005484493450068338	0.0008218603710289643	0.0011037672416440924	0.0004998907218632577	0.005341076734359285	0.00025581336181738315	0.0009954695206511575
BLEACH.0P01	0.0	0.0	0.0	0.0	0.0011421688645009735	0.0004696671162491001	0.0	0.001258042421004623	0.0008159302889518326	0.0	0.0	0.003701105158233203	0.0008290233156884972	0.0001520924869627025	0.007262535571072354	0.0008562109312788554	4.7904270377218296e-05	4.831068651757302e-05	4.6763553572164385e-05	0.07613239636593001	0.000423534726798453	0.0002784609570737383	0.000595695512344462	0.00020497332992676728	0.0010384528298379185	0.00011055349459098336	0.0007573141802844959	0.0019088055392204191	0.00016681879146330267	0.005651940560514188	2.96176489863693e-05	3.0519092717995455e-05	0.005402635542875154	0.005500440334178488	0.0	0.0021568945540039364	0.001791448585877843	0.0015795442091087661	9.311655305022958e-05	3.0280250239826607e-05	0.0	0.0031642349493241693	0.0030997077121083455	0.0027884447111729783	0.003245984213535328	0.002825265705717345	0.003213015390411635	0.003166201762186597	0.0033709357314379348
BLEOMYCIN.0P1UM	0.0	0.0	0.0	0.07300854687850253	0.024910410948844924	0.11063747265976448	0.09454753558246555	0.11807736060160046	0.006278575799373676	0.0	0.0	0.03473023633069155	0.11156269166726669	0.019293540997137718	0.16150802300057213	0.08476894115592777	0.004426974985133948	0.004464533099947875	0.004321557979064752	0.005141389581621106	0.02694077759987075	0.18796204878428102	0.22640685884922956	0.2646961389502392	0.18119037808987262	0.0	0.07655135138254439	0.07080587461544144	0.11177831204776097	0.11969727102478903	0.02043767347000406	0.021059715167069087	0.014125985868681992	0.014381710891937037	0.017411091788071105	0.2544853128040746	0.09780133775734948	0.40021585440384205	0.22933753276776314	0.0009974570712004936	0.4810099540950713	0.022326639506123153	0.010831580630005427	0.008445746379665123	0.011342727443394419	0.009872573847245682	0.07934445254092806	0.005197962125448404	0.10316312394786877
BLEOMYCIN.0P5UM	0.0	0.0	0.0	0.061432417727441485	0.0	0.05315333132893692	0.06574402586157621	0.14948654078183693	0.03990658495147238	0.0	0.0	0.03828779039997233	0.08801748039460996	0.0	0.12926476214261975	0.07202478670324056	0.0	0.0	0.0	0.005106229404281399	0.00891372738470059	0.15922795659238048	0.22227597997996862	0.31822353280496163	0.13159747718065012	0.00987841639127113	0.08659540656905612	0.04983472835912424	0.0856769350362825	0.07538398041003017	0.029691396486358206	0.030595084799302036	0.11805187707538203	0.12018898943632059	0.06655146791225579	0.15481184517701463	0.07979857862957629	0.07512914699290915	0.1031842294738132	0.016930090615218756	0.13979376084524192	0.026560564895557106	0.0036965164478595094	0.002882297743359585	0.0038709566027644395	0.0033692341732614716	0.013591610778122667	0.09624534954740953	0.04229837145040494
BLEOMYCIN.1UM	0.0	0.0	0.0	0.033826218633974635	0.0	0.11970928652458823	0.0	0.12453905863179211	0.1671346444968051	0.0	0.0	0.08354229861692794	0.016488255489331465	0.0	0.053658106444953876	0.06293534428796368	0.008605304345889436	0.008678311085190434	0.00840039118882301	0.008927151271367088	0.0	0.07742701444218976	0.07609823696287299	0.1991310486131226	0.019865056757342243	0.023472483809237943	0.16094764093311092	0.0306472083860853	0.0	0.04993791801890252	0.010741611096960913	0.011068543123043662	0.16772332800092504	0.17075965072927646	0.022891350480292217	0.025012120168388163	0.007396846187842715	0.07546434367739221	0.027845127271147133	0.04374091626533649	0.08575991165930527	0.02283799208482206	0.012769296220466922	0.009956648157714543	0.013371884641793987	0.01163872792163776	0.015258784624219816	0.2533502625889983	0.0380351199017386
BOVINESERUM.0P1	0.0	0.0	0.0	0.002808686097872164	0.025874660033953438	0.03128189768471719	0.0	0.0	0.005359647309103402	0.0	0.0	0.0020304464778312433	0.010962813636700151	0.0	0.002165135751926422	0.0	0.0	0.0	0.0	0.0	0.002406281806233992	0.0	0.0	0.008762752500595172	0.0	0.003798131623231896	0.0028119728681977652	0.02108941380422467	0.02001395648784761	0.01433401096435955	0.016348748987200894	0.016846340045195547	0.027605701107817886	0.02810545161184605	0.0050785878767852155	0.0	0.007871595414685321	0.006940491092922242	0.001722689267104508	0.004158064153165146	0.0	0.016210161370237283	0.0021781042781011204	0.001698340893142245	0.00228088992859946	0.0019852592218153747	0.0010920774221785247	0.0	0.0013846996338557163
BROMODEOXYURIDINE.200	0.0	0.0	0.0	0.0678796372219014	0.0	0.09829547197579791	0.0327467418346401	0.13978457626456442	0.401919992680233	0.0	0.0	0.18330424165892475	0.02545569891896684	0.006601766851494538	0.05462141134394586	0.03477100598817811	0.031233682613012778	0.03149866677072331	0.030489932914711818	0.04103508282791416	0.07082457347380393	0.17767326593761198	0.27230300235988864	0.017173508423207213	0.03053997159194463	0.03801946510950442	0.3635964328984174	0.016529426533492125	0.0007635736934665987	0.003131090790256574	0.01197070515281655	0.012335045925715766	0.4377077415790134	0.4456316361258971	0.12119573404575912	0.0657006134738693	0.016953498432807093	0.23641091205175757	0.037782041851646554	0.054139019841209335	0.0518712495317361	0.08795480955151493	0.09958931840611823	0.07569621353085484	0.09708848303532804	0.11367216482673806	0.037959845651282284	0.25732900952128707	0.09622115121229685
CARBAMAZEPINE.100	0.0	0.0	0.0	0.03875541561012508	0.0	0.025885510214625696	0.01850211366563468	0.010712136830811196	0.10488074075591602	0.0	0.0	0.04222938651573822	0.0010668686239878778	0.0	0.003365596845449202	0.0	0.0	0.0	0.0	0.0010369443333646561	0.0	0.041836331612339885	0.0	0.039023056019568944	0.0	0.0	0.09734614989625197	0.0011599068126808606	0.001427452889803724	0.011862212645466701	0.0029630422031270425	0.0030532254523708267	0.07919064675611427	0.08062424793422297	0.021557273335831156	0.016515263313322842	0.0	0.07034695689162919	0.027778584445584648	0.0	0.08897711143822057	0.015507013874286346	0.01635412323882272	0.01561878570873218	0.020976195747184807	0.014906161427166807	0.011646041691582414	0.0008560009204437158	0.039289908956347624
CCCP.2	0.0	0.0	0.0	0.05076950580071816	0.0	0.016102707059347843	0.0027486790955909036	0.04558202232588281	0.373682371235557	0.0	0.0	0.16179190107785632	0.006213145255065231	0.005414905250358257	0.00404361392560447	0.05298702436580139	0.008156184335019634	0.00822538077473906	0.007961965814148497	0.0	0.007561170761547423	0.22423985059772333	0.4013265204476338	0.18470602932210378	0.007228250723426832	0.12571356600260422	0.34282853657079726	0.0026932379773182756	0.013398202412516031	0.019493390243110077	0.01870743979207063	0.019276820040418394	0.50162225002592	0.5107031993306707	0.10957266405303483	0.01572862561783019	0.01038735387415269	0.009158669017476443	0.005521761041821125	0.022687089272298143	0.21227520828625268	0.1673867787357244	0.07914855531397358	0.06327398186090387	0.08288360869307211	0.07484710829604725	0.0056180365693320276	0.015501804688327254	0.2024604210483615
CEFSULODIN.24	0.00028555830167462126	0.0	0.0	0.7681667958715097	0.0	0.01710643511633549	0.9060859684567265	0.792431761781458	0.13902925805154367	0.0	0.0	0.0043696984551991535	0.8966594379623742	0.003192207883616993	1.4877163719670357	0.7699066857771335	0.0026789509838161434	0.0027016789976334627	0.0026151586666992945	0.11574740864791198	0.0	1.9049351243297579	2.292117325898916	0.982474079056892	1.8011636411330059	0.006047233739675554	0.81642869761024	0.5913669863293236	1.1677281353105702	0.8056912045975493	0.1046781423355034	0.10786412969358297	0.03056472325881648	0.031118041422858657	0.0023330694471622995	1.9882633211222251	1.032822182695698	0.030241468933704684	1.144072534435595	0.04997971788884956	0.8901591082814972	0.05627913573399816	0.054145584989717256	0.03361359423768333	0.04506163512067324	0.04029530767002243	0.014228781021311502	0.00933137106203441	0.06801359097601291
CEFSULODIN.AMOXICILLIN	0.0	0.0	0.0	0.03689234165823295	0.0	0.0022102235675392308	0.08617536842322185	0.05544075885240562	0.004726137738140093	0.0	0.0	0.042376102730392884	0.07585538566299055	0.0	0.19049385165900445	0.05352776765831939	0.0	0.0	0.0	0.0	0.003232165166721635	0.10131004940359764	0.12194128369124214	0.25437937608238015	0.18127969006938427	0.12494931048043673	0.03614672576901588	0.07763241544492444	0.061108416901706	0.07284296747008057	0.0	0.0	0.03476900410043886	0.03539843304541975	0.10887437921682055	0.10294891867332465	0.17450064643906177	0.10702140885702294	0.10982496832953037	0.10987672041701518	0.04959133530480335	0.0014773697861946995	0.062095370329339455	0.04841784103976347	0.0650256767873024	0.05659756872881858	0.022336182629297256	0.02187432146226312	0.0015738776293758492
CEFSULODIN.CEFACLOR	0.0	0.0	0.0	0.0	0.0	0.0	0.025402421020956654	0.0	0.0	0.0	0.0	0.0	0.01565186388644089	0.0	0.0	0.0	0.0	0.0	0.0	0.0	0.0	0.0	0.0	0.1400033023181278	0.06423287484081072	0.0	0.0	0.02591035512816096	0.0	0.0	0.0	0.0	0.0	0.0	0.0	0.0	0.0	0.0	0.0	0.0	0.0	0.0	0.028336819979865153	0.022095168095152568	0.029674046348670602	0.025827933835653447	0.0	0.0	0.0
CEFSULODIN.MECILLINAM	0.0	0.0	0.0	0.0035014101340268646	0.0	0.004912269795207662	0.0014590847941795514	0.0102840548704914	0.0	0.0	0.0	0.0021306289421168766	0.011776576502383975	0.013230735762528888	0.01870998096871838	0.026259394105668993	0.02259034047359621	0.022781995182295085	0.02205240970443506	0.0	0.032048194715488136	0.0	0.0	0.03846574538205895	0.0	0.06533102341358989	0.0	0.054631774234099525	0.0	0.005304293583425688	0.005604690422008406	0.005775274962697299	0.008722506518420922	0.008880411474790073	0.003082818381499565	0.12465789272429503	0.008606617864809006	0.007588570230559839	0.009986017287481786	0.00834712296006261	0.1158052180468904	0.07116539231625858	0.016772687925303346	0.013078226822220746	0.017564198073068596	0.015287667221961149	0.02270934984259949	0.012757876153398936	0.060343051808460606
CEFSULODIN.PIPERACILLIN	0.0	0.0	0.0	0.006637441812616241	0.0	1.0555480983254253	0.02330934211360735	0.0042068732814087685	0.004960505945245047	0.0	0.0	0.47242540738265426	0.006419590813423775	0.08535359589872392	0.08315806887536266	0.00890743405208664	0.0	0.0	0.0	0.0	0.004150050200707274	0.00010855560602059615	0.0	0.4454921939093092	0.16378186752010898	0.13114552131872353	0.0	0.019460816728361644	0.0	0.4777093637257156	0.0	0.0	0.23797908622194305	0.24228726038578985	0.10372917885143997	1.1052144963471802	0.12787529333520778	7.546512008456281	2.287961023169812	0.11055805798188548	7.252366388235384	0.04585052737883687	0.013028179504009635	0.010666392701550464	0.014325079132046527	0.011874690189925064	1.306866426367745	0.02453063421413651	1.5277946393538464
CEPHALEXIN.16	0.0	0.0	0.008836717892734052	0.04417000496620744	0.0	0.0039761612152791614	0.01453444875750131	0.004285898527462666	0.0	0.008836717892734052	0.008836717892734052	0.01892987165356188	0.010086795151365274	0.0	0.004100062377870259	0.00018296181187951152	0.0	0.0	0.0	0.0	0.0	0.10202386339095801	0.0	0.0087883838699495	0.0	0.00011072589208347947	0.0	0.0014739505144828633	0.0020042852811007123	0.010804809775145724	0.0	0.0	0.0003476794004536721	0.00035397349727585807	2.5871912302189414e-05	0.0	0.029855909536774035	0.02632435526659447	0.02956926782601992	0.01600448275048859	0.014158702553238246	0.002880222643283632	0.01408034129696743	0.005306231021630107	0.007126324841454812	0.02492297074589751	0.003990992238417089	0.0029306799628519868	0.011758700716701211
CERULENIN.1UM	0.0	0.0	0.0	0.01984445947335796	0.0	0.016076842973352212	0.01664354987345715	0.023615130166585476	0.0	0.0	0.0	0.008990364061094389	0.020716247037383437	0.012177436426313488	0.0	0.014505282775596269	0.01413904666552157	0.014259001248460575	0.013802361689176076	0.02401624304079635	0.029496836814718343	0.0	0.0	0.0	0.0	0.020063123876095615	0.01378641983584185	0.009534385698811128	0.025182867162108383	0.014542111156156685	0.017717611049087083	0.01825686483749346	0.015462100873714999	0.015742013804554672	0.011839890125206125	0.0	0.05230920095176503	0.02325416828237685	0.02137266686337648	0.01811398657824529	0.016213278949891028	0.017824367976177136	0.023199373244468753	0.00667152584198803	0.00895993034309339	0.01119694312848409	0.010026542396054662	0.014874004336736496	0.012556468372266604
CERULENIN.2UM	0.0	0.0	0.0	0.005272368761459296	0.0	0.004229067787548258	0.0005494151240648308	0.021350067065883122	0.0015330056647758345	0.0	0.0	0.003198805364773465	0.01093250020242675	0.00997538249345336	6.677926337661535e-05	0.0	0.011442271366495007	0.011539346715499253	0.011169803147420424	0.055567188985706464	0.026427253196150906	0.0	0.0	0.0	0.0	0.0015008170318934907	0.0017411024001784065	0.0008016801198261431	0.0	0.00017129531205994399	0.0	0.0	0.0060001281833259095	0.00610874948122881	0.000404791604739896	0.0003923973314370185	0.0	0.009041052816679118	0.00019567410417374213	0.00018646770590578026	0.0005352115824736482	0.019495721242475575	0.007949319377119887	0.0061983506972313855	0.008324451078302098	0.012747498365357402	0.0015579525499533377	0.011044413874857575	0.008111844994428801
CERULENIN.6UM	0.0	0.0	0.0	0.015598698262755619	0.0	0.026474265031378036	0.019149251972914675	0.030163074210458198	0.0	0.0	0.0	0.09916191879912718	0.02768410060883105	0.042205567886745586	0.0	0.0208689033757947	0.001838737983226231	0.0018543376946586758	0.0017949531744599005	0.02682228920712649	0.05752964105847684	0.0	0.0	0.04033289684836585	0.015929758007821142	0.06500297443699064	0.014328881506717347	0.013781708967575426	0.024223916446622824	0.05415868720344182	0.019787728114290252	0.020389988053286724	0.05794517678420765	0.058994167758601265	0.04219648424220501	0.26552371212196	0.021057926450090473	1.4706223447072588	0.4478336311616454	0.020288221190789636	1.4732034956904674	0.007817972119328645	0.009621855472422907	0.007502483136834305	0.010075914850423025	0.008769955368828984	0.2631927065644873	0.01236335471889128	0.3057061331878872
CHIR.0P05	0.0	0.0	0.0	0.12890213417084587	0.1050125677462396	0.05479460508486011	0.12068455942423062	0.100633072360239	0.05442894167953059	0.0	0.0	0.07128138406638479	0.11333652028230465	0.08827302324828601	0.5094913478455034	0.1734600612619404	0.3307080477745834	0.33351374938119227	0.3228330874695321	0.0014242846946826923	0.11444395080557102	0.21688145181752394	0.2596102369010658	0.12797294460531777	0.5726329952820742	0.006307219003736329	0.09397588783142355	0.12616308871166113	0.3849705845418703	0.30259909312663835	0.2590474769665112	0.2669318544338957	0.015237074933050862	0.015512914182630747	0.01654116991367947	0.3576342149060424	0.14260603761972582	0.3115904093432576	0.2453965837335783	0.008629835789643856	0.39415863662843836	0.014176450261375696	0.022901527814523637	0.017843365325635765	0.024369954152457702	0.07798066186017266	0.09867795708033511	0.054701638593979626	0.07479327192511226
CHIR090.CCCP	0.01985658636245096	0.0	0.0	0.23096757409945595	0.017088703364427183	0.011788860834842773	0.10311633522494029	0.18253310201301137	0.06547423413084494	0.0	0.0	0.19191416294066274	0.18993858551656514	0.017624209554520022	0.22732478700289768	0.18141073827302248	0.0062975349418265495	0.006350962743244924	0.006147575368661396	0.008635611832763975	0.01095891520523535	0.20071729200355473	0.21938636880758916	0.1267284340884509	0.21064132106567512	0.02014805999539775	0.12258118476515842	0.19545983183446144	0.18000799847408083	0.12951363229690652	0.12044077727079257	0.124106516700445	0.10511875942027318	0.10702174144554115	0.03647703392379797	0.47459144182523566	0.2634070745012712	1.9236522123403934	0.8774149187021045	0.1386683809178947	1.878551490950065	0.1354578294084344	0.06260710814299449	0.050084963996656906	0.10924293277475329	0.0789361168963851	0.3794466800238541	0.03243729538648563	0.5076898817771119
CHIR090.CEFSULODIN	0.0	0.0	0.0	0.21704305933633447	0.09084163962333518	0.3927081220843227	0.2399289848729699	1.2399666862605314	0.16120300621903047	0.0	0.0	0.7424930480194781	0.27699901049932346	0.16755496259771935	0.7686223775520822	0.2705699458996918	0.023474559151105003	0.023673715502962468	0.022915572991749317	0.014715089744147473	0.13823333391974063	0.5476758566365452	0.539798348774558	3.8445590791675754	0.45507108309859495	0.6131261180253504	0.2947965865141734	0.23856151764654232	0.3540400032198953	0.5177650738015737	0.1359540919478208	0.1400919951295248	0.43503386087509976	0.4429093497240347	0.6033179367552384	1.2698502704940833	0.8907577276460106	5.660627850114601	2.259794255937109	0.5555187891970499	5.246729715107062	0.37977998418035436	0.11010267952658619	0.08404764560133082	0.1267954405366668	0.11406771060744991	1.045364997879303	0.15098312496863361	1.4318402692104737
CHIR090.CEPHALEXIN	0.0	0.0	0.0	0.19935982421512796	0.04317046355205756	0.01601970542857355	0.23000986528881856	0.3322253434630179	0.013020074884315187	0.0	0.0	0.6859374265726316	0.19694719914330763	0.03343626526746174	0.361435245087026	0.216467875662804	0.009779363080473925	0.009862330443654636	0.009546492738836794	0.0	0.04668914775543831	0.4206249696643725	0.4916530796494083	0.2743421759331575	0.5019655283890329	0.02522017598321886	0.15676122578409832	0.12794252424154845	0.25631076108484097	0.21110413492778363	0.0811824724954618	0.08355152702177442	0.3341894331623739	0.3402393189092163	0.02625987586652141	1.9866772692383519	0.21418067295073576	10.570704105607124	3.3519616664540877	0.0395403905937077	10.5462901969657	0.04941745640367264	0.06364428247829419	0.05138332336855984	0.06531990377071847	0.06124689198847351	1.8179905744158247	0.15210963743918296	2.178737845384063
CHIR090.MECILLINAM	0.0	0.08450676253230441	0.0	0.15050714025178802	0.015445209912552495	1.7784616771101338	0.17407795656959363	0.1672207634717768	0.05251791205856003	0.0	0.0	0.38105298740449756	0.15193617983852967	0.31262896734883827	0.32412956954318506	0.16030318435270632	0.011942163042260643	0.012043479433741067	0.011657791190571217	0.004222678174760125	0.00261977580545024	0.29176543451804365	0.35895149216091643	0.7756005393871394	0.5796546143324918	0.13584245062732359	0.12290868742724269	0.11700731145348843	0.22000374427613895	0.923612999750811	0.05123471821137676	0.0526822422880266	0.2293771925420199	0.23352964522336028	0.168812516650301	1.0605795817920411	0.29674380020779817	5.253046453101778	1.9167421963842046	0.13000307372881667	5.191224538551077	0.2741958122725474	0.06319017595963748	0.05736504780162665	0.07298725245540294	0.05872967408766265	1.0314457433922037	0.049593368661212736	1.3026383797305634
CHLORAMPHENICOL.ERYTHROMYCIN	0.024129735840144374	0.0	0.0	0.22900603766946254	0.25011016148262954	0.14308116808912663	0.12222885096194536	0.10663747252895646	0.32997435103531525	0.0	0.0	0.3979950284129648	0.633471574023809	0.00860318876418442	0.296991844697511	0.24254663747693944	0.30939501851306134	0.3120199020209178	0.3020275731008115	0.4531851916781495	0.4275645527752979	0.44079126163477567	0.31287862687098683	0.10147294329253437	0.9089193035486038	0.37059336767510076	0.2106624815139987	0.3958850975412172	0.38034581724472316	0.2963561908552902	0.6090863257162347	0.6276244970136526	0.5500016293073854	0.5599583983961022	0.6792821982711758	0.3120867673203653	0.08098208068194725	0.08772207655651405	0.20606741686478156	0.272798994826946	0.1201664150714085	0.6726013244426078	0.18762730282694506	0.19203746928166343	0.19927931473267624	0.31791381069647096	0.243098657984948	0.2558571096421466	0.25929096796825685
CHLORAMPHENICOL.RIFAMPICIN	0.043605669422261246	0.0	0.0	1.0777786174151254	0.6988278074560204	0.42103044171035625	0.5880892796751087	0.8922884796366198	0.41203477895291285	0.0	0.0	1.11370893721273	1.5079617831285543	1.1922391405309776	0.4657716566154406	0.4848343261155298	0.07399896050952873	0.07462676199118634	0.07223686587485326	0.5239921016602633	1.474472977129906	0.7192866289775006	1.6069465826109997	0.3263597827729461	0.34572530093390796	0.8083418230102777	1.0372630298538756	0.6279865082017594	0.6629056662692426	0.41770717832177684	1.6539030085810553	1.7042412545535561	1.5513844129187155	1.5794693776609443	0.7840937142826043	1.1989365894143187	1.0122383806045936	3.750442143142156	1.4665620569342979	1.0465596159755886	3.8203066404253314	0.7927609289350687	0.4483063243822321	0.4066172950705507	0.4781068102887956	0.6096132106047759	1.4441931410513542	1.3064815001272765	1.185142239173838
CHLORHEXIDINE.0P8	0.0180720700188707	0.0	0.0	0.04885031708803928	0.0	0.002198393663773757	0.009317650637263841	0.014852165425482792	0.012737265239701309	0.0	0.0	0.014007361643334139	0.002348479146672009	0.0015025929719135116	0.005699768293920652	0.015143907307251523	0.0	0.0	0.0	0.020596068025047758	0.0020981645145106485	0.01954942135394554	0.023632861747686758	0.0	0.0073582095450968246	0.018254573248368204	0.013890313314044741	0.018736144482061953	0.01599118186374465	0.0	0.0057895931765014775	0.005965805423463576	0.009266236906159036	0.009433985102309212	0.0053525917119559546	0.005577127097125942	0.0	0.009522620588207381	0.009983366662716807	0.004608191650267472	0.015642668494411646	0.008464867991460278	0.007648048699815582	0.006774893767492497	0.009098754569239849	0.006970905554365322	0.013025022339196864	0.016660039765783254	0.009979780873491014
CIPROFLOXACIN.0P004UM	0.0	0.0	0.0	0.006905537260377309	0.02374145646962712	0.08757483091608805	0.017306516645288237	0.02391156380902991	0.02404781689556927	0.0	0.0	0.09780712183053678	0.017821114822625217	0.03440777566400734	0.08759597195189534	0.019697506326884467	0.0	0.0	0.0	0.11416057644409702	0.09735469670158846	0.0	0.0	0.047862485248200165	0.007696000448023237	0.1293795981663925	0.028777156815014606	0.017449543820165576	0.038788500693886556	0.020976174841782196	0.08212888993813566	0.08462856751396956	0.13650104541224803	0.13897214607289468	0.08738627542120221	0.0874239257197406	0.06156067352628748	0.640129825511629	0.17946537400171317	0.03496899697505868	0.6548265704232654	0.010870358737106168	0.055446488199595786	0.04335923298699799	0.055290657669904035	0.05053736550735269	0.148458115347574	0.026186283233872627	0.1416845930589743
CIPROFLOXACIN.0P01UM	0.0018417298220400277	0.0	0.0	0.0004235744718032239	0.044187006352802254	0.020118516393817183	0.0030358481589541496	0.0023355571677629	0.013008175687862729	0.0	0.0	0.014217682278857842	0.007729706827121285	0.0053126452249205765	0.0007813416178371703	0.013692399895337819	0.0	0.0	0.0	0.0007778018602504811	0.08629772401278116	0.0010807046589546322	0.0	0.015961383992615073	0.003283830683972379	0.027028982994305558	0.008464440338240967	0.009059140610682758	0.0061260891500214435	0.006204877567006206	0.012936084698216718	0.013329807794481358	0.007645487427898961	0.007783894932229704	0.017482462224736033	0.007726886474847051	0.0006124216490239703	0.0005399803694475751	0.010284577033263178	0.00035431461567775313	0.01612524648608919	0.004427921413367838	0.005763044020338774	0.004614059867627034	0.006196731601129741	0.005208085305910123	0.0040009404258731195	0.009011011264503425	0.0026922565006144952
CIPROFLOXACIN.SPECTINOMYCIN	0.033776067822848636	0.0	0.0	0.4222922531970077	0.18846071500102796	0.17136545126065567	0.05680259491563642	0.2223709296807891	0.18032794148527542	0.0	0.0	0.5463268090955128	0.24667450083136008	0.03834834253784876	0.26586807070646035	0.22564583657019865	0.043585225763560644	0.043954999462060385	0.04254735588079114	0.3410115653538375	0.9659091238687539	0.274018300691945	0.16908026270463095	0.3690803604274181	0.10920703785666125	0.1906580395830127	0.20716173428963056	0.12542477009548253	0.12939066529487617	0.09084751205970899	0.29364614342302603	0.30258356703239847	0.39097564201349916	0.39805353774945074	0.11065378245105918	0.30961800637988957	0.07981485954054966	2.0202648235140503	0.56249429319168	0.3304641506488519	1.8503508638130042	0.2120890114743557	0.08739111579685442	0.07622739389506966	0.09902210868250835	0.15342075466747282	0.42092714080484195	0.6254870766157887	0.5598467982873319
CLINDAMYCIN.3	0.0	0.0	0.0	0.052675670034042214	0.0	1.0357303922016325	0.12995675497622616	0.32069951365253047	0.0	0.0	0.0	0.46487334816399734	0.1023651119043231	0.0	0.11527598628016499	0.059624214314980675	0.0	0.0	0.0	0.0	0.021669066788977644	0.1478092293762563	0.17790976588857427	1.2330527300094474	0.13694106472855933	0.0	0.0527373119630852	0.07145152215079628	0.08915589385077734	0.5088516675538824	0.0	0.0	0.3289100542447707	0.3348643665350753	0.0	1.2286798760559374	0.0775034978112916	7.253941365562357	2.209294760555382	0.0035698531216760455	7.201046178515305	0.070297315146649	0.0018245851842443334	0.0014226902093618522	0.0019106881210677648	0.0016630400111819624	1.2009006118313839	0.032033237444827715	1.5179961952248642
COLICINM.0P4	0.0	0.0	0.0	0.0	0.0	0.0	0.0	0.0	0.0	0.0	0.0	0.002487469071568136	0.0035171902022365373	0.0	0.0	0.003582993029824332	0.0	0.0	0.0	0.0	0.0	0.0	0.0	0.0	0.032797589160480915	0.009194902572194458	0.0	0.0	0.0	0.0	0.0011240894726714922	0.00115830229656555	0.0	0.0	0.007305200227830973	0.0	0.0	0.0	0.0	0.0	0.016787240735088155	0.011361339819789418	0.005080179785083993	0.003961186413464346	0.005319915590714751	0.004630390688002597	0.0	0.004908829978871623	0.012103509053180991
CONMEDIAECOLI.NA	0.0	0.0	0.0	0.02269992985363695	0.0	0.03485909408975272	0.005043306173601096	0.06022929632065503	0.01286902999423124	0.0	0.0	0.04142195013417225	0.022887454683990408	0.05658204622222418	0.0	0.01676811359632593	0.025630132897442075	0.025847576970943937	0.025019817301741416	0.0	0.05033674994623317	0.012359139304720603	0.04602569752044677	0.011611856386959548	0.0013908491122812587	0.03578384630190207	0.011025483504238981	0.003976641181701686	0.007783855432784746	0.062756202995396	0.0	0.0	0.02738705235846669	0.027882844628568226	0.028867431354474	0.04343304159200441	0.003004932657820497	0.002649489366225012	0.19410484162077332	0.002886848226324308	0.001226279930175283	0.05828410707541486	0.01775279554384807	0.010269641641446055	0.013792238227839725	0.015738105948319116	0.00896069439537155	0.00024385403872009018	0.029106958772934677
CUMENE.25	0.0	0.0	0.0	0.0009343936858848362	0.005697263307341022	0.0018066962359490487	0.0030195720207023087	0.0	0.0	0.0	0.0	0.0009594738612858208	0.0023958241410813185	0.0	0.0	0.0	0.0	0.0	0.0	0.028112270286509113	0.02665672415636359	0.0	0.0	0.0008064392914235927	0.0	0.0	0.0013031644489208687	0.0002875622991725567	0.0015815025080791034	0.0	0.00014252567870385747	0.000146863594914644	0.009321750003168351	0.00949050316195658	0.0	0.0	0.0	0.0	0.0006803474908625368	0.0	0.0029415097051506247	0.0005343574179494913	0.000581105112991127	0.0004531071292267382	0.0006085277059529186	0.0005296552125665221	0.0008588810240126274	0.001660285458639023	0.0005692638322920933
CURCUMIN.50	0.013147056846735942	0.0	0.0	0.017448128155140703	0.0	0.22125796444786458	0.022681001082845258	0.09866025457076932	0.4090828423826657	0.0	0.0	0.1912512437624166	0.16321183189536578	0.0010418279311882215	0.32285678778933724	0.04391672528943625	0.0	0.0	0.0	0.0	0.0014547694793630305	0.05100008459555332	0.10046639601411556	0.058140883855002955	0.49931039949668654	0.2562486195006395	0.061368766040406295	0.020217995415222165	0.003779856873983687	0.13067222479434737	0.2014095771524345	0.20753968561908204	0.12236542565492582	0.12458062688846203	0.225521658079397	0.0012552471776871525	0.28194242224683813	0.24859240944604985	0.22434851773063888	0.4026675390457939	0.020236645410070597	0.03280039719021794	0.05951847347550907	0.04640854821192645	0.13762612745761674	0.054248825239276474	0.09985324844901537	0.18706214623159623	0.03479672332468373
CYCLOSERINED.CEFSULODIN	0.0	0.0	0.0	0.02696439659365904	0.0	0.0011870125761700191	0.0070295177125501655	0.00417343087592764	0.013029650834068929	0.0	0.0	0.002047759153475251	0.010579239621151622	0.0	0.007681488291819887	0.0739603510587602	0.0	0.0	0.0	0.0008695677244314924	0.004672245518492354	0.0	0.0	0.05331998120791655	0.014164376319073484	0.00027121438911527427	0.01810041418388723	0.012317812347884639	0.006830798430741464	0.008775043817582286	0.008132636028802761	0.00838016120452266	0.0028197852587619125	0.0028708322906345566	0.00014089209499672923	0.005078842527667531	0.009848187489959328	0.04171986941477092	0.013852586035467365	0.010911349247873472	0.0033591537903332395	0.0021968674810280975	0.016562021649326547	0.012913963267488967	0.0173435903675505	0.036378162256450006	0.0013926521781587424	0.00949341993367488	0.002340375859451701
DLSERINEHYDROXAMATE.0P25	0.0	0.0	0.0	0.04728420003810521	0.0	0.007510704282343785	0.0018067735241091773	0.005271823980981087	0.14961283008459983	0.0	0.0	0.0023509373730543352	0.009997639533509016	0.0	0.009583930445987284	0.0	0.0	0.0	0.0	0.0	0.0	0.023407422999087567	0.0	0.006974852985882707	0.29875559002549634	0.0067127396289560146	0.0017324415840700533	0.029392013392613256	0.01474212663088494	0.0	0.014216813576675905	0.014649516978903753	0.01293937338377913	0.013173616967924906	0.0011865232888570727	0.0	0.02354887633758225	0.002628498641083434	0.007183676750718555	0.006845687268284589	0.0017600646117194557	0.02259186929107499	0.012228790235448404	0.00941287911710498	0.017665925220443225	0.010307267835350523	0.002909231700508131	0.04337724117494638	0.025440152907437806
DM.GLUCOSE25MM	0.05423495294603205	0.0	0.0	0.640564221018367	0.010704183812767075	2.0377952513625726	1.0858350204776126	4.507364014926618	3.37925821696056	0.0	0.0	1.7951683561798786	1.1261407133439014	3.8310166883947554	0.3553946502146392	0.7531719176939993	3.3592218102210962	3.3877211893360473	3.2792305956456804	0.22015996464329957	5.455753663669255	0.8768361074371454	0.5931880610478598	0.1290715119357618	0.9861253816718226	0.20080798798421903	3.60131040201604	1.306929176830739	1.2343636961511575	1.2787884183054268	3.923371906754313	0.42045707432350093	1.30178627223883	1.3253527211816556	1.9791502966811407	0.10659906353035035	1.5885027510667649	1.4004701589489035	2.4277622238604573	2.9534144123115365	1.4859082320277883	4.375798834957067	1.261114068168201	0.9830753714979552	1.6093571387973138	1.6474802738393082	1.020761507894621	2.434896157932211	2.0084534725484344
DOXORUBICIN.20	0.0	0.0	0.0	0.046671793541982115	0.0018207971255393498	0.0032082592695581464	0.005892265169437291	0.008582859180243815	0.033163018143357675	0.0	0.0	0.021225343587759626	0.015777632088102296	0.009629939743604278	0.020594321909716946	0.007972863656358698	0.009299066485270352	0.009377959049129185	0.009077633169878366	0.0008196262909311578	0.01774427839065704	0.0	0.00775572865522856	0.0016853159049595174	0.0	0.006358724619944289	0.03129855660328468	0.05905551658767021	0.004162552885639194	0.008067583763907548	0.0158596643361762	0.0166867767912694	0.02702988406316801	0.027519210457438267	0.01161201723947766	0.14311913848569846	0.01875678207105852	0.016538105941420446	0.029625067426260133	0.012493137754245091	0.006160887015855812	0.008149963814409723	0.011799048541377553	0.009200113529670746	0.013073805599401769	0.010754384058158279	0.007331680217471032	0.014809437725267938	0.008682352818897895
DOXYCYCLINE.PARAQUAT	0.0	0.0	0.0	0.07382836215792389	0.0	0.01953469001832986	0.04354865213462428	0.033857608061621684	0.014041792600740248	0.0	0.0	0.04794564350499698	0.017592469557648188	0.14752727232848623	0.010931603486538445	0.02632176348698885	0.014897394644262539	0.01502378299304619	0.014542651564190245	0.011027933893160199	0.38449442013532886	0.051834600125923405	0.0	0.07888306292480254	0.038212608344347185	0.16096142280399642	0.009723056461703124	0.007908762232971146	0.004706118280320221	0.11787739396548577	0.028606980949269844	0.029477663955518464	0.059842904316492064	0.06092625016153589	0.17547598567417544	0.33514811565099795	0.0124863880588889	0.009955750444377912	0.055354960887068365	0.07179925772180296	0.0424228274808401	0.12333944548064774	0.02277316574972711	0.017936295405708163	0.021281183638631053	0.02324296439643252	0.027409956392027684	0.00959149721163006	0.09388132497845482
DOXYCYCLINE.PMS	0.03892049314040819	0.0	0.0	0.7089138622140843	0.0	0.1453012105781572	0.23237777123816059	0.20755686741369428	0.16960693193635876	0.0	0.0	0.06404459729842425	0.32646994353912473	0.02634133335869122	0.39582829211568554	0.1569433263509449	0.0072807711261519345	0.007342540627630533	0.007107398315921169	0.07446730674019587	0.03413570259172014	0.0994809042525821	0.06275376711128139	0.05798017812033967	0.021315713674151582	0.012445849003011414	0.18159417643395007	0.42987014418047986	0.07953738175848628	0.010834611405768229	0.01156077202657101	0.011912636061454658	0.14973126877490867	0.15244187832424722	0.17649380062815032	0.1686949346528739	0.05559067880945615	0.05079849049115911	0.12692409314448894	0.2578680729091494	0.217682259015411	0.342999759712425	0.1686237404724798	0.12957036240382605	0.18602923122613213	0.1750383220009155	0.08940733348401152	0.08191772826945705	0.3512953645359939
DOXYCYCLINE.PYOCYANIN	0.05750538050596054	0.18324024684752507	0.0	0.6065596625671152	0.0	0.14818299539806806	0.26528831135618847	0.18997086467046934	0.17018674348597898	0.0	0.0	0.0788601975711672	0.3369235260844473	0.05815871698771399	0.3379051306179119	0.1600703570149807	0.03755437541051195	0.0378729838391048	0.036660114694364046	0.17655699226464477	0.1518712749114632	0.06662483123586661	0.14597803072756974	0.05202982273283412	0.06331805158097077	0.018712527830881946	0.1616215944599326	0.2866153802731732	0.08746904010678486	0.01989317271732192	0.01827440103877287	0.018830601305485663	0.17906896074681813	0.18231067531293285	0.16971282673604632	0.23112940506146193	0.05565866727166298	0.04493911121154083	0.14335678537276314	0.31026384490521425	0.26081535602698586	0.23049355742935237	0.1584426092335	0.12868215147502207	0.1732002971491031	0.1623796361957248	0.1116069231007412	0.07830747597844832	0.2546545781549788
DOXYCYCLINE.VANILLIN	0.0	0.0	0.0	0.027807097864483713	0.06782456088259567	0.26507109307355003	0.031660086106889154	0.018554505985121664	0.12718179308787822	0.0	0.0	0.05561277071505772	0.0370992337996717	0.002896390237095075	0.01619546661281877	0.008996925097792199	0.0	0.0	0.0	0.15422985964486138	0.012789318789380236	0.07521915385285857	0.08885583204541264	0.01128813752626355	0.012163482024727845	0.014533716759089505	0.21995069555410002	0.06815532202635542	0.06336548711850118	0.037080120833819216	0.13381705200921407	0.13788991217356789	0.18264567117210548	0.1859521355096829	0.044583062612149636	0.003120429596071689	1.2747936961493702	0.015558903511642798	0.01706491762733044	0.011545049491975934	0.027557978509531803	0.06755417896957228	0.03290224899078444	0.029467721693376546	0.03513604146371077	0.029989148767645878	0.04597429338165484	0.01913291417487912	0.03139023695045933
EZ.MEDIA	0.3098304788298579	1.2375397561648673	0.0	0.3230454793537626	0.03708754954157907	0.3943857321256085	0.2641641260868624	0.26099571099992197	0.35227897261231633	0.0	0.0	0.15728768328147555	0.2803281313702185	0.3557600896715958	0.22058252416944754	0.18777022088319906	0.1301528535274412	0.13125706031256174	0.12705359857427362	0.5126516902137884	0.3465588720776272	0.3102738879883533	0.6283240997303114	0.11376261426252683	0.175765674686349	0.14307384978063617	0.40273954445832677	0.536326222666546	0.12084371877582338	1.4032641926696185	0.1860760268038721	0.19173944283143887	0.7479807067091938	0.7615215232862235	0.21275105407413777	0.32804434132673216	0.2382163442784337	0.4491274670352672	0.3059706046269007	0.18061179403125724	0.3773004606102271	0.31375191331732716	0.14942057655887736	0.11437671225289885	0.13808422175406188	0.18286010216973317	0.1800663481489998	0.4431423478850675	0.5589134913658727
FLUOROCYTOSINE5.1P25	0.0	0.0	0.0	0.0	0.0024629459644987892	0.003072543062507927	0.0005372554278795774	0.004976030730006912	0.07055904414657582	0.0	0.0	0.0021754837421263215	0.0004551336650137278	0.033673250294012344	0.006740476754336868	0.04719033583809815	0.004527915859489754	0.00456633034890738	0.004420095206505831	0.019970733413339502	0.0	0.0	0.12133413739362958	0.0	0.0	0.0036578479749570193	0.0655276844421544	0.006726799786172183	0.013203686693883993	0.04560816855650169	0.0	0.0	0.0031008097532022527	0.003156944217275669	0.0021411638041028687	0.12367970146770334	0.0016885648785616466	0.0014888302665574612	0.009054086173288232	0.0	0.00023513889391926776	0.008439817433211046	0.001069207262495646	0.0029936253138054623	0.0006914473967243758	0.002215347137649192	0.0013464818226205594	0.0032779979867330164	0.008991140862817534
FLUORODEOXYURIDINE5.1P25	0.0	0.0	0.0	0.03649923695517268	0.0	0.06259126398670056	0.006694186642853868	0.008855595499609847	0.07655102533941859	0.0	0.0	0.025906309847724594	0.0028700584235733274	0.0	0.015377522491008027	0.0027328736316967316	0.0202502000541862	0.02042200119180142	0.019767993701274095	0.0	0.0	0.0	0.0	0.04608650622144208	0.07370779463389315	0.004060482009988502	0.004656437847871403	0.0013294127927449002	0.0	0.0	0.0	0.0	0.0	0.0	0.02507776462779497	0.0	0.0	0.6446606536189692	0.10546851945830493	0.0	0.006521127776731911	0.008650492089991307	0.012482227453425747	0.009229315399848793	0.012395068992559355	0.01137707565696267	0.03419677039748446	0.0	0.009215577650737057
FLUOROURIDINE5.1P25	0.0	0.0	0.0	0.012239849025163558	0.0	0.0	0.0006766181357104968	0.0025309502342009457	0.1055317540509148	0.0	0.0	0.01942859515682037	0.004461364099765081	0.0005215984482277007	0.015621944162482419	0.0	0.0020564370345917096	0.002073883688009037	0.0020074682836761426	0.0	0.0	0.02073197436384722	0.0	0.0	0.0	0.0	0.08013111105705148	0.0	0.0	0.0	0.0	0.0	0.03746936380972021	0.038147677806397495	0.009477193028855038	0.00880634154904027	0.001799060868095675	0.0015862560602833205	0.013165478267429257	0.031659853372791244	0.0	0.0058909193113317	0.00646632224348034	0.004135280418537479	0.00555372569586164	0.005893806827417306	0.0	0.006660590412464568	0.006275738279746614
FUMARATE.A22	0.0	0.18205850746061708	0.0	0.032360497570770023	0.0009601753134453827	0.10258449692355749	0.04437717735079616	0.056915650089527925	0.02898116602934151	0.0	0.0	0.05445358845042968	0.030422342325699167	0.014240883206590954	0.01609720142084011	0.01860446595580217	0.0978569820206121	0.09868719311925545	0.0955267700582177	0.002280665853730152	0.12361146808394693	0.017608745249661037	0.018625185725696575	0.1012714825822624	0.12833227723586416	0.01445089313596946	0.00928176481548516	0.030877058665087005	0.056505727872951196	0.027420575366463	0.007093218799385757	0.007309108238372013	0.024866367281080198	0.025316527178614916	0.040507578045960585	0.03282601682042131	0.02156772401535988	1.1058778511800376	0.06294441409760745	0.1941886009128162	0.0580271466884595	0.07643027146460549	0.05475342310616762	0.05411951676704459	0.05745832606416976	0.057935310278912695	0.06416417814326636	0.0755062034221021	0.07376624442870117
FUMARATE.CEFSULODIN	0.0	0.2709354001778521	0.0	0.057972375966448296	0.007902583108719937	0.15410589969188754	0.10627356916659268	0.13613896934829184	0.05938581317040078	0.0	0.0	0.07722873944852902	0.05373865598949994	0.03815937164568144	0.01025178272252255	0.02777476475478763	0.1884025099367161	0.190000902320499	0.18391618945825297	0.015134398243027045	0.18275828628343455	0.004764630009568394	0.03366810027185465	0.20095130497231967	0.23128691169421756	0.01780619503462325	0.011262824824575478	0.0875346097822617	0.09259382942225507	0.046676201579168776	0.009827796415848345	0.010126915548458827	0.043382325096368135	0.04416768239441856	0.030075023774006313	0.0645721606688918	0.023792449144943648	1.1296808035142618	0.08438384349215639	0.11784987774176875	0.10782841322880359	0.11257544190936492	0.04943064248951194	0.049830557283084345	0.051546457513718405	0.05688849106227809	0.10034411063448202	0.11280102800469931	0.09581706264349282
FUMARATE.PARAQUAT	0.0	1.4656975954676086	0.0	0.08452628175108823	0.01274562632750987	0.05757619023616757	0.06091985664863122	0.037602090549190594	0.023937201619127213	0.0	0.0	0.05117253086729877	0.02609755917169675	0.0	0.043475906695514197	0.045785163172945835	0.061963940968874025	0.06248963827167051	0.060488429324213264	0.0014102627353426286	0.09765358744024863	0.0	0.023607417085762764	0.011061936262254666	0.060307997676208244	0.01687985742308918	0.019645294006269447	0.1209374559635536	0.061771468781339635	0.11541097723365933	0.004176865450396252	0.004303992663627742	0.03844515298166581	0.039141131848675494	0.023610341232762025	0.07090106322714711	0.040318188268755016	0.13939853145143874	0.035264743778578765	0.1318686812045625	0.14653599284348703	0.05298273971703516	0.04141633546699622	0.06993228874184895	0.04357591707100026	0.043758909297113964	0.04859813316880988	0.12029562697217885	0.053637494720019586
FUSIDICACID.VANILLIN	0.0	0.0	0.0	0.04910914372183913	0.0	0.33651380783179546	0.0023279846665916963	0.14961244848980423	0.2165870795277206	0.0	0.0	0.507441951813314	0.0	0.0	0.09535775460779533	0.07292737926658946	0.0	0.0	0.0	0.0	0.0	0.09821606524232647	0.27753224196464427	0.017307372553486227	0.0	0.03868287990671548	0.31886512181107796	0.010980979678267763	0.028322937160603818	0.3520035967434104	0.0	0.0	0.36041830094840044	0.3669430121613654	0.05467716878760324	0.40549501308156677	1.4604583337857833	2.723169605889018	0.8232822786773535	0.0883234534815076	2.74112880003204	0.08205599779989026	0.059210488043556705	0.04566826412026296	0.06133296566615943	0.05338347728370851	0.4633347832380523	0.44669245971448734	0.6287329081097056
GAM.BFRAGILIS	0.0006734978261960045	0.0	0.0	0.021741891899309456	0.017525131511999248	0.029490895455864228	0.027283441962791546	0.03547372419590987	0.017732666324697315	0.0	0.0	0.06182052624447215	0.03059109705730343	0.008732205596479574	0.02473507227041797	0.04193065530437086	0.03311772427191939	0.03339869249395762	0.03232911097451102	0.0034037566222281	0.01544313536069919	0.007810744793569366	0.004344607910995478	0.008007142019204197	0.05768508066765888	0.02740311772969504	0.023482271814187362	0.09722178292651053	0.04702834632879027	0.07010523901517046	0.07897617917287508	0.08137990074091503	0.028174287547736224	0.028684331264707	0.019981709864720733	0.01070080526049035	0.12185532851711217	0.04858844718168238	0.03257281899117851	0.015752964010294787	0.03638869461192645	0.06325694341755289	0.016911287220392868	0.032783412889295524	0.017976131693515043	0.01541399520886243	0.018946009346101342	0.034243008680029004	0.04589622666702893
GAM.BIFILONINFANTIS	0.0	0.0	0.0	0.020411497324959213	0.0	0.008774127053140535	0.023137229993365406	0.04176078750048777	0.007187542863059277	0.0	0.0	0.036944468310335446	0.0025182782156898727	0.0	0.020610593522715145	0.008605431070545759	0.010467089319997167	0.010739996571895095	0.01039605191435208	0.0013152131799091691	0.010732621596090924	0.006424681982124949	0.006836604611368536	0.004235360583003967	0.07446238448126308	0.0014757620624743844	0.0026519922694955914	0.038512060441369234	0.034736183265464855	0.02458511676527233	0.050267545919258756	0.05179749058819586	0.012617644890900236	0.012846064171730964	0.006813855898941975	0.016675365925443067	0.04198431285451907	0.03701813089448516	0.004973362984479239	0.0010019166203467972	0.013326281656355476	0.04321237380830327	0.02130710799780381	0.029489506348340366	0.01894007048516467	0.019420618685774573	0.021977446877486304	0.03768433185611644	0.040115472836499105
GAM.BTHETAIOTAOMICRON	0.007149143118989367	0.0	0.0	0.07391870405488532	0.0009359418262595232	0.06305090895480932	0.04655674302203449	0.05329569802673029	0.24657082307601974	0.0	0.0	0.04664650691877486	0.024716628141270743	0.02169104302564332	0.037495727614942444	0.1756308430690914	0.08178974735858083	0.08248364527582937	0.07984213520295522	0.007030770327762642	0.01008252307673227	0.05331909174068947	0.00710239288912231	0.027997167408203464	0.19338938217262278	0.040862672899683074	0.2675171029526192	0.11645749141855685	0.10706193572835213	0.14258679447407915	0.11136873611096068	0.11475835859965167	0.12083689749655291	0.12302442753584614	0.04810342795725096	0.046194421529286836	0.27041298597975433	0.06414352572458694	0.02391404770719931	0.0447172259968892	0.03389929374358284	0.08591670928295987	0.02082784224244557	0.04211915991467145	0.022832076215947898	0.018983786175002973	0.041995825584174334	0.038319893058580995	0.059736707483508296
GAM.CPERFRINGENS	0.007291862539552821	0.6743450115416062	0.0	0.15044532565267363	0.07465872707437243	0.08617062313952831	0.05830348602264597	0.033365305009377025	0.01988998002439828	0.0	0.0	0.07997168414266614	0.06918929310831247	0.04283331338325286	0.019872506402364792	0.13609695245034567	0.06772073322585416	0.0682952707107781	0.06610813840219848	0.01459290439393217	0.10082728820935973	0.03927923427977152	0.021772734242438294	0.05540198659288611	0.05415164513263188	0.05727817273983704	0.03397338453511581	0.14586298049430196	0.10875558590407351	0.15298539964728922	0.08905277671930743	0.08186592218859096	0.04357190074976378	0.04436068996674885	0.07262056711510485	0.0035558508375473624	0.19406030424900175	0.10017874954849826	0.10943839110588659	0.10006505386610022	0.049191993292403924	0.12780628006577976	0.04826643181710231	0.09065602869123762	0.05208214327446376	0.04399301715368872	0.048781061440899436	0.05998816070934216	0.052317339177891414
GAM.LACIDOPHILUS	0.005694140845798757	0.3695368527122867	0.0	0.09851322043933161	0.054157209668060355	0.19194134645467217	0.11142848941209288	0.07912041596709869	0.08906641917545739	0.0	0.0	0.13761862880096304	0.1545590382825241	0.08435961033062862	0.05825775409271844	0.3589367208322627	0.24119340018564733	0.2432396664164153	0.23545000063706129	0.043533543774256625	0.02563101656071972	0.0365190825874323	0.010413172756711272	0.1932306417893455	0.2157814165059692	0.13805172245516348	0.11704772323706576	0.29038874478276766	0.10548246133454767	0.14210711834274412	0.1174030226302507	0.11020873468350872	0.12137114713906934	0.12356834878666847	0.05783371614325197	0.016108672572537664	0.5797018837777138	0.13444177899230417	0.11806046980338165	0.04182857484255168	0.10079006927380238	0.2171158300877355	0.029971217426396277	0.06268347869004497	0.03138557169325672	0.02731762495625772	0.08875884930623983	0.06225702230560375	0.04475215174582121
GELLAN.0P01	0.0	0.0	0.0	0.0	0.0	0.0	0.0	0.0	0.12092663855412561	0.0	0.0	0.04936977205367938	0.0	0.0	0.0	0.0	0.0	0.0	0.0	0.0	0.0	0.05662582124096764	0.0	0.0	0.0	0.0	0.11223931675440406	0.0	0.0	0.0	0.0	0.0	0.10234112100784355	0.10419381899246359	0.03474347723578209	0.0	0.0	0.0	0.0	0.0	0.0	0.020694589330123712	0.024161296776550167	0.018839372733216772	0.025301478461619075	0.022022103220182658	0.0	0.0	0.022046444634349262
GRAMIDICIN.20	0.0	0.0	0.0	0.003693950889290947	0.0	0.0	0.0034675567266118294	0.0011552879125021037	0.0009590905310809061	0.0	0.0	0.00042707343185624134	0.00011524251689855161	0.0	0.0	0.00040874862478826405	0.0	0.0	0.0	0.06240803007315587	0.0003775798660869692	0.0	0.005807969912921566	0.0007291848141238279	0.0021896582523176058	9.355646278369584e-05	9.14412131288762e-05	0.0	0.00029614873242537457	0.000616541640810293	9.56529903433639e-05	9.856428788072097e-05	0.0002714226592135751	0.0002763362678271319	0.00019427426889533442	0.0	0.00019257687638892854	0.00016979761088668427	0.0008805766565620655	0.00021687197320491414	0.00016136735010743413	0.0002691312917215338	0.0018364046342340449	0.0014319062305844345	0.0019230653358385014	0.001673812990384463	0.0002923505923024506	0.00045346314645835296	0.0002867120495922509
IMIPENEM.0P4	0.0	0.0	0.0	0.0	0.0	0.0	0.0	0.0	0.0	0.0	0.0	0.0003271706166049153	0.0	0.0	0.0	0.0018365636789460335	0.0	0.0	0.0	0.08174154996520416	0.0023098855307123363	0.0	0.0	0.0	0.0	0.0	0.0	0.0	0.0	0.0	0.0	0.0	0.0	0.0	0.0	0.0	0.0010284330363087035	0.0009067831808087	0.0	0.0	0.0	0.002183264571199304	0.004238668796296818	0.0033050320967702982	0.004438693346936883	0.003863385422210105	0.0015097578392238402	0.0010786311200661008	0.0023258843518589407
INDOLE.40C	0.16335548119898669	0.0	0.0	0.3615017335278769	0.3481067980589983	0.36629682043485623	0.24956990147342745	0.29941690584699543	0.14338497688591428	0.0	0.0	0.8641181904124902	0.46287805645940855	0.13319199886410685	0.4940607166074311	0.2258025397015911	0.09142913369332198	0.09220481142182127	0.08925198438170047	0.1117100790443644	0.13554974584596693	0.2938303724418377	1.2841649611743946	0.09401700097658344	0.44778761819342267	0.34334161955004683	0.13047926135939109	0.6401151830462148	0.2923717477691027	0.9992001247443973	0.974612615728115	1.004275957123518	0.8059621128724143	0.8205525762901874	0.6931660836109913	0.2660644892775018	0.30982537286794054	0.66826757453382	0.2847012753198385	0.5881190123478789	0.2590669849237396	0.5476202284939574	0.5072138987711908	0.44094314043126537	0.286891392307413	0.509650153340393	0.2095743306142978	0.3378488164960639	0.43527660963652326
INDOLE.A22	0.08053370160101161	0.0	0.0	1.5296440546127534	0.4392891937374845	0.4963638740948281	0.572197113289871	1.1421255234348304	0.3877204355414974	0.0	0.0	1.6731079662937816	0.6803457860564592	1.440012865591127	0.627632080522474	0.553304841336237	0.0584890073093835	0.058985223542647826	0.05709624225893273	0.3449033908623923	0.8141534747382418	1.2977598630957794	1.5329124686700157	0.3856076335629903	1.2413763217177884	0.7581384452262248	1.0182650933449702	0.6906999412370807	0.4690997577512887	1.2479371346110621	1.4356872488915688	1.4793838728769682	1.1715804502176177	1.1927897619543153	0.9025586831003211	0.5709629642137932	1.1998456692038384	0.4745415373101238	0.43938553418521725	1.2266470216811067	0.5973601460343985	1.0924904584855968	0.4812869654947233	0.5122673286472585	0.5074513217779973	0.806382499200901	1.0696335791157385	1.5900739895387928	0.9609023087506595
INDOLE.CEFSULODIN	0.053929738296360406	0.0	0.0	1.383729313263329	0.3049553197295821	0.5397612819802791	0.4976223627117454	0.5956990182959307	0.7723476463528773	0.0	0.0	1.482514275615701	0.5463386251114991	0.8426203868976473	0.554171719434531	0.4637361757608804	0.0774503305644844	0.07810741320386816	0.07560605044214476	0.25221773535939773	0.6195719375410191	0.8690097400832736	0.9078610752866948	0.4638496842639046	1.7579988543092755	0.35543967757821676	0.783333768025225	0.7917549330340631	0.49442063011692905	1.1592041630947096	0.9290166567496837	0.9572922380488176	1.4039713063919683	1.4293876276536575	0.5220055572249469	0.4882528723951333	0.8976274474977991	0.528662684862087	0.5428195195198446	0.6012567105310574	0.5769551514223753	1.0946258243257323	0.48254483596827463	0.4208616913077378	0.5060603356884585	0.7524325278898588	0.7127395792476307	0.9808635221786849	1.028138740361739
INDOLE.TOBRAMYCIN	0.039924475970727936	0.0	0.0	1.5213156540969963	0.6086934566882661	0.25282724725868116	0.21787697974894124	1.196352293186984	0.3976075492618861	0.0	0.0	1.6862716687500905	0.4405061269052485	2.1242230941861626	0.3874077574765079	0.15956719839906508	0.03186914409495218	0.03213951945893306	0.031110262518309166	0.24013857143479908	0.583211799419201	0.6124505760421362	0.6792168898348732	0.2089657914389652	1.1207771601818493	0.2952030667086434	1.3605702574166012	0.4580346990673757	0.37715549274525173	1.4456913773814697	1.644509899240187	1.6945622562300846	0.8850099981694036	0.9010314783313353	0.3756001579468105	0.371093112267311	1.5126328926853372	0.4885468154200457	0.28556371982675266	0.4869658672388805	0.3900997579739757	0.8117620950210875	0.2865625139424014	0.2621801596762987	0.30570892867044114	0.45167942068189015	0.9455046065193855	1.8125940370292415	0.7775609555142018
LAMOTRIGINE.3	0.0	0.0	0.0	0.15567041232049963	0.01413015728599918	0.2586500899870441	0.09524180176873143	0.4644430903863269	0.4177843292780509	0.0	0.0	0.6759980768530058	0.23131731718568888	0.1118140698219208	0.15250934606318775	0.4642168605628308	0.05308596820647058	0.05353634547212093	0.05182186261486393	0.03669019121525485	0.2906669730387789	0.33122526539226027	0.32658653695265627	1.2340625935939038	0.2324070164485171	0.22195314604867625	0.4391735774988974	0.1163526497495713	0.12126322285401711	0.20807893145730152	0.042698810733205514	0.043998393130885154	0.5712047504776914	0.5815453631228695	0.30542284623600796	1.4016373677379	0.15217356662712964	7.080967619043764	2.166693623923365	0.10165987099581825	6.852739843345099	0.26573421219386323	0.09968674225941397	0.07887004177523926	0.10354004492820366	0.10255865345382549	1.271919154375618	0.10251061432686807	1.656519988626517
LIDOCAINE.100	0.0	0.0	0.0	0.021865933504006736	0.0	0.0009746869106686589	0.003428661782850872	0.0	0.006672220601319527	0.0	0.0	0.0024151109497709137	0.012078003989763286	0.004448725142516135	0.01687050383032239	0.005950735078191682	0.0065176684128750335	0.006572963809707385	0.006362466928126581	0.0	0.002353718512570635	0.0	0.0	0.0	0.0	0.002803306789911916	0.006906739875117409	0.04379564748776705	0.0021960692171496482	0.004782800440361285	0.005863940942896246	0.0060424160409039435	0.01915562006244054	0.019502397372815228	0.003940014086465257	0.11240211629296987	0.014312999145416144	0.012619963025085893	0.018396466963393508	0.01028561784058327	0.0014560303613752594	0.005565556533773469	0.005516602338553685	0.004301479702770637	0.00577693310674043	0.005028173249468964	0.0067918501727571	0.0073405878551554785	0.005929121473436076
LOPERAMIDE.128	0.018806959705937976	0.0	0.0	0.017693207233366183	0.0	0.020789061373183256	0.0202879116112978	0.08044664068707916	1.7117346497893613	0.0	0.0	0.8963372436624919	0.006678519731651806	0.0	0.09954651453378616	0.020243174478429972	0.06484919512670632	0.06539937070355929	0.06330497858624455	0.0	0.03722053429057937	0.7723045991314574	0.03172855067715206	0.014394796807697077	0.009666845513565244	0.0580020019642365	1.5394777039523098	0.023773611366749037	0.05290768426355154	0.038876196981044595	0.01059637326446877	0.010918884827139477	1.5214041236964828	1.5489463503792358	0.8815461503334923	0.5027327020015756	0.0676793965006948	3.452093678987845	1.0375406037423263	0.07895376282172067	3.2444579617548475	0.49665763449890393	0.5983301969818854	0.4638130435368755	0.6229058630267091	0.5761317115067445	0.6241328170329942	0.022387141803359087	1.1926713960540956
MAC13243.3	0.03974527163940507	0.0	0.2265753766685728	0.31494709287292727	0.3201495434040688	0.24794702184089218	0.2834499416879468	0.34432420109360146	0.2462895456851621	0.2265753766685728	0.2265753766685728	1.5583005820483509	0.5215685821105728	0.027732806003794325	0.8986102735738621	0.13189383107972313	0.15847524499453342	0.15981973676750647	0.15470156524266995	0.21623679890076264	0.4434128061988453	0.43016807108575406	1.101777490058692	0.3406774600354542	0.513709873684335	0.37535130963656516	0.21612190281129673	0.3894224240679979	0.5139393306939671	2.0677643659084173	0.4515073868632433	0.46524948043245573	0.7865575557414698	0.8007967353005663	0.7550077481102777	0.2906853297537923	0.3691920382170986	0.5288158675038329	0.936046647048259	1.14451916782035	0.6897448924490102	0.6157480296967707	0.4128278538832403	0.3277871851220765	0.4292610792877406	0.5395063080092177	0.42097489720341713	0.504117404455019	0.5120519020386598
MECILLINAM.CEPHALEXIN	0.0	0.0	0.0	0.010663147071081019	0.0	0.00745651529594179	0.01389878502217313	0.018702203815482894	0.026207018965358268	0.0	0.0	0.05106211243718127	0.0010714398415403769	0.047452766028871746	0.08249718623124834	0.032707043524824474	0.002444209808813168	0.0024649462965812274	0.0023860072481221126	0.0	0.0	0.0	0.0	0.0	0.004746695256643515	0.11400579938841875	0.011373091188803341	0.02116454828558626	0.042472790633470626	0.03652423750984315	0.014186871985526176	0.014618664084508138	0.04010535067946587	0.040831384375839316	0.10275653421200902	0.0053969628539352575	0.1435754710245902	0.09294541389264349	0.08574821061380872	0.0967318380260272	0.01093456330037526	0.043278177988019945	0.0189956374546315	0.016405527046865626	0.022032797753182162	0.01731380118492102	0.06084183146000844	0.0333627253167096	0.046105285766629464
MEROPENEM.0P03	0.0	0.0	0.0	0.02055220359855237	0.0	0.012350520611608271	0.003959378107910242	0.04120389726919091	0.0011740011121831242	0.0	0.0	0.008837433556064332	0.0358849647963403	0.0006019889233086802	0.11836678800553745	0.04873535720608623	0.0	0.0	0.0	0.15838207664226314	0.0002879230246683661	0.0	0.006462745123171439	0.017530644812175714	0.0027420771428878885	0.0	6.972837544612752e-05	0.0	0.011095484541820178	0.01013828637798177	0.009063539824108716	0.009339398018138465	0.0014231095364021337	0.0014488723201592484	0.006691621812140825	0.0	0.0023535259016015516	0.002075135305678101	0.0010980189266929646	0.02523180292651944	0.0006435343441936365	0.013143973329479452	0.02264841416683535	0.01661325187746141	0.02231177441560554	0.0206431682524414	0.06211247748976906	0.049728168319164906	0.010333092716470503
METFORMIN.40MM	0.0	0.0	0.0	0.3697018096919685	0.0	0.004752209414904962	0.010515293420957663	0.4809114997325526	0.045131947592133626	0.0	0.0	0.1932474326114943	0.0240659538039374	0.8888553935170961	0.026817521229173878	0.014512050927085615	0.0015820031438806249	0.0015954247367094504	0.001544331814004135	0.0013655064531973068	0.014762061082558606	0.18589367750078326	0.007256611039152951	0.0038251375753196853	0.0056601234512265695	0.05876048183845689	0.44236302209159106	0.014695653416021593	0.023995002343509816	0.02141152510589254	0.5755534240975739	0.5930709869064082	0.027610678411946428	0.028110519020922018	0.061808460313081834	0.01724830610296193	0.5523542772535075	0.041648811389583394	0.041467531213143706	0.015270371869217831	0.05785537798101971	0.025031686001832237	0.009098515941661665	0.008497783850213885	0.015579433928537806	0.013774025450411167	0.30109957864232567	0.5872877432319376	0.02673615692796784
MGCL2.300UM	0.0	0.0	0.0	0.012026726593744748	0.0	0.00017535327494436814	0.00072940063181715	0.0015518345784953924	0.02740144352287032	0.0	0.0	0.012687876263133776	0.0	0.0	0.0092001107559029	0.011653043687534045	0.0048724421608404905	0.0049137795848638016	0.00475641750143628	0.0	0.004945093429156441	0.0	0.0	0.0009724263097456155	0.071328785668577	0.0	0.0	0.01663027925674657	0.0	0.0020202301672806043	0.0	0.00033808716344990903	0.002088237622444385	0.0021260413282901897	0.0015411096628607577	0.04968831053763915	0.009778075931932008	0.008621460496417606	0.006059301828238774	0.005158669725781672	0.0007105440846329351	0.0022897553951225	0.007332069190489407	0.005717060042879363	0.007678072597589965	0.0066829022474982295	0.005138219328552449	0.010539958624699333	0.0024393315924027053
MITOMYCINC.0P5UM	0.0	0.0	0.0	0.006310022378251165	0.10340705092615553	0.5216714444750542	0.046217174266875924	0.20276254150184678	0.01702739441184508	0.0	0.0	0.398399422825279	0.023976830608344248	0.003426902786154669	0.0027242899401623095	0.008553461321143423	0.002832958272081781	0.002856992871871302	0.002765498668093803	0.01554943380361565	0.07666128220761512	0.0012513461115435792	0.0023947682940832155	0.9015503795766976	0.010565419388957682	0.03818959653643076	0.006061531240939208	0.011528715413758103	0.0	0.21043845604805553	0.0010554627410303862	0.0010875868394794117	0.2555547993476132	0.26018114950919696	0.03280562721093704	0.8918462356611568	0.03610374408555932	5.834190977480396	1.7745192690464862	0.013630095179255345	5.703806035435586	0.09124701824995313	0.012518690790215121	0.007297667039186009	0.010678960175551177	0.009964631786542721	0.9636621338666117	0.02288414444627881	1.2386576428972917
MOPS.AAFB	0.24906535290979273	0.0	0.0	1.1700539339229945	2.7996410895316943	4.239176271757978	2.4135395678413487	4.9162172515856835	1.6012505691926342	0.0	0.0	2.6473473767236655	1.975025041923033	10.13308776602114	3.232221717348654	2.696796115691937	4.635349607654723	4.5694665194302475	4.524970696690943	2.3848534454774977	2.4511759627999203	3.589870542343113	3.473071851909854	0.5369194327730965	4.540213486412956	1.3890998174610876	2.545759183110764	4.262208504806228	1.6225693412117808	3.496154477964323	3.769901516043062	3.2761888322946873	3.6803341954115742	3.7469598848648333	2.109858857091671	1.812238335895488	2.6054438766859627	2.2884085634647717	3.015273863378291	4.618985812864471	3.3952461669492693	5.207882352363626	2.4556733483303717	1.7856983385217824	3.9276920564671727	4.045799365031562	1.967409188426185	6.715845478473299	2.341144073719285
MOPS.GLUCOSE	0.0765754083227548	0.0	0.0	0.8683595211389661	0.7614556072025063	3.176413714686059	3.8843574810797787	5.5977763881466815	2.669959563846612	0.0	0.0	2.407829831582891	1.4597009529314295	5.064193451602643	1.9920938229552023	2.6114992040531435	7.8127908607008925	7.352676382577808	7.626749370892262	1.8504625974792672	3.6152328192353655	2.903706919718604	4.997766795891062	0.7572337354266373	4.286274020323483	1.013685967815043	3.068841956694447	4.2852672273855426	6.307075529018208	3.990489012406781	3.13354614780527	2.7588593236753294	3.150179982956587	3.207208204341485	3.2056760460086084	1.1818473963827443	4.675886649339265	2.110486631046226	4.642689206486424	5.270450069382655	4.487782737101864	4.126226325544758	4.560205812362131	2.739622445020488	4.625741857311525	4.65145632548337	2.1097009940245455	5.20412450131319	3.0230499055948674
MOPS.NACL	0.2530498794694972	0.0	0.0	0.7090723530919342	1.3515437018676693	3.360771466241733	2.2992871136590245	2.2569798047349363	4.572937595044575	0.0	0.0	1.9309146330990241	1.2986954348143318	1.9207785465997511	2.069814390043153	1.5968022213989888	0.18191545631347703	0.1834588130339449	0.17758360830740613	2.09867523472894	0.3087430187830009	0.9922545387835459	2.1766485993593334	1.4912531763489538	1.0366871310274324	1.2120279883704443	5.11926436448868	2.444534124196458	1.8456433607310272	1.2602239175568875	3.2285237102160016	1.373421426416627	1.1559553535078326	1.176881801573518	2.3338558735181287	0.5396091345096834	2.0950210228114745	1.8463744474247543	0.6479976621625074	2.7583373237194184	2.194470184451335	2.2141150401821355	1.290408826995291	0.9459748286233499	1.4673100192457407	1.5306714947039384	1.7541988744399468	2.0581528820103157	2.280212360782139
MOPS.PH9	0.1283561014185456	0.0	0.0	1.1108039439736237	0.8631907537352747	2.764736271455645	4.922968028976367	3.946732686119094	1.4269932675348922	0.0	0.0	2.544027424900819	1.4943720353985035	8.228569955968316	1.7703624237222237	1.630632481505514	2.676468192762978	2.1727390530598645	2.612734996919775	1.249269910265512	1.897668683178058	1.1807132929716104	2.508482349686708	1.9323252482663444	2.003036816167224	1.4189634956789123	1.998208577037646	3.561454210566344	2.0416849534065062	2.1955059415905613	3.063224866230444	1.140768093102998	0.9049167056527182	0.9212985601829543	5.016147691224014	0.8438876902093806	3.945834128494652	1.7146591199640009	2.9339215225864077	5.898972700038476	4.412044238878192	4.251914463549046	3.622294619912687	2.081355351554288	3.1743561836095133	3.3768187544068025	1.3731854765486635	3.491315639272792	2.5697793953353765
MOPSC.FUMARICACID	0.08194846536242889	0.0	0.0	0.6176457542151044	1.4479771079843826	2.2976414834204784	3.295185779679188	2.8364711037001396	2.028640110579899	0.0	0.0	2.8592972788532145	1.0032819925734002	6.725061207325421	2.4368647464829323	1.236569010250876	2.372369865768562	2.3924968689928514	2.3158779882725495	2.580985350852395	1.4842412624825192	2.075364236159778	4.023567482027211	0.9355505405499175	2.1923439195921923	0.9357218590126462	3.3624464848348303	3.0519134530883623	2.3913369968075697	1.6907514081750332	3.035961355910352	1.6188746252370765	2.7738246061151837	2.8240396048061323	2.817216550364438	1.3287721457248691	1.783558800177444	2.0215145274809503	4.023587429248918	4.033472528505966	3.7799578766869604	3.8127621913765077	2.4080095790797627	1.9525884363194632	2.918307662960259	2.7453809179589803	1.6853889687560004	2.3559677626229854	2.9288943490723742
MOPSN.LGLUTAMINE	0.04403788646819394	0.0	0.0	0.6105511054089773	1.0023738823148323	1.3514735129580544	2.4871558657268413	2.5419456800770637	1.573274129229286	0.0	0.0	1.565938405235929	1.0279908216543958	2.510360937307402	1.5297469214564674	1.2545138623975876	2.574457867314371	2.5962993695792163	2.5131537846089307	0.4522576397684093	0.8170184840525099	2.138442443824943	2.3436782233654068	0.6188847816110136	1.41335822805003	0.7129839159865837	2.269317339437597	2.195320183913156	1.4510882715018	1.6093808419994657	1.9755349139312885	1.568059155212722	1.6825985453020573	1.7130589008571504	1.5679362772570173	0.46680860376079825	1.3872767007331595	0.4132915147306541	1.66637143935969	3.40699904700913	2.3385513463558603	1.9251270421647877	2.395663659666121	1.5855873781613745	2.287500846609185	2.3763742461691053	1.3421890775646064	2.0824057169214925	1.5388019397291843
MOPSP.GLUCOSE6PO4	0.05807686568161041	0.0	0.0	0.5179899966449417	0.8227226672361736	2.9885598024332642	4.49294209472758	5.6381171417767435	6.045303254304593	0.0	0.0	3.0200362935155023	1.2169934119960097	3.620390466427312	2.564362958059155	1.54160744002661	6.613647624521866	4.5893786611230105	6.456160642075625	1.2712317391568153	2.2435330092180763	2.6082144056489223	2.5976023267738193	0.9263518411731948	3.3658996531858083	1.0064133461945464	6.592993179458402	3.2247031510843933	3.521317981583774	2.309232630325346	2.8307969054591005	1.6562233755495837	2.0855002991727334	2.123254450809451	3.579183938884184	0.8854798632005778	3.8061670674244716	1.9987627219642499	2.754083172932014	3.9545531101977804	3.9772420866162546	3.0197120900718915	3.318537650612861	1.9924313215955947	3.324169086755622	3.3749333894251676	2.39116108550338	3.8139009585835657	2.1676676820909297
NACL.BIPYRIDYL	0.0	0.0	0.0	0.17102523664809532	0.0	0.6683778896975334	0.10489060918168408	0.1536368359543907	0.8773964100253511	0.0	0.0	0.3019591240097634	0.347075033201748	0.01639480610323512	0.5490009407336522	0.15561003562519632	0.04060074714401198	0.040945200755764195	0.03963394493201244	0.07541835262629071	0.006983052101398513	0.08620702810922085	0.009468727556968192	0.22785376884681885	2.061437830605363	0.3852848767910799	0.051696865439295796	0.14089903862006423	0.007795086276829908	0.13294231072331705	0.3157063072180568	0.3253151546930045	0.5175799984631254	0.5269498334872971	0.5078987268638585	0.05770489920585156	0.4650221321737023	0.47418026988234696	0.39682833853611493	0.5147402581992369	0.09125496519466243	0.3273843164410462	0.1912130332096393	0.16026389920300926	0.3118067120853286	0.17428340843335066	0.2355582090206154	0.5139587544037704	0.454807643581827
NACL.PARAQUAT	0.03239692293118721	0.0	0.0	0.014154548304426829	0.02330264591288004	0.010159492788306655	0.03066458934683756	0.009268388562523421	0.19424742163374134	0.0	0.0	0.004657323873916266	0.00408626203838309	0.029863497359056548	0.013998268293016897	0.07780053838452232	0.004833090557962849	0.004874094126018156	0.004718002955617537	0.013083809708293523	0.023411454228114012	0.153385812697437	0.03826262242230154	0.022406658714001194	0.016446442667305914	0.005029747169274155	0.18602043289678388	0.02274854121504069	0.015959021701284413	0.08094630703769973	0.025916364265538224	0.026705155574546634	0.028593707580265935	0.021549739352172068	0.006820788792926729	0.11275046442662033	0.025583949334631578	0.016114581351211726	0.011565086811908718	0.0027946425597889786	0.027816248731015673	0.02249310231997949	0.018365765778605526	0.016950217324036242	0.019554115653942234	0.017715730046511717	0.014616979788722588	0.022026179236927734	0.0398417055905918
NACL.RT	0.008395233384708269	0.0	0.0	0.004981401116675776	0.0	0.009646745930569276	0.03780732450996162	0.011426512695371028	0.12848068407101684	0.0	0.0	0.0049713199932767994	0.008608094534739827	0.01715800293642572	0.03191876801269786	0.07133071981953848	0.006742118063580436	0.006799317673962546	0.006581571888547964	0.0075232555149651464	0.013186663979932366	0.09681344197251844	0.022922230998430024	0.0042935440374144585	0.021991546037005254	0.004515797002853404	0.12541326709134656	0.03359100589930519	0.009525719615259347	0.05570103241928183	0.02317898666610883	0.02388446306112	0.04905537475099367	0.04994343219106198	0.006980136344966783	0.07631696583182836	0.018962031844028983	0.011757673599901885	0.005638887019754437	0.001181930267635079	0.04029146135683972	0.027561488106175328	0.01742847857750903	0.01728424806657742	0.018854741304533705	0.016655624389755916	0.00898828214330037	0.02406730348968214	0.044241599474647564
NACL.UV	0.0	0.0	0.0	0.031864227614144446	0.008320103924879115	0.023224697222093766	0.011566476663135684	0.015847065466373433	0.34612114567107843	0.0	0.0	0.016277066646682378	0.01270064952751367	0.06241850740045145	0.029586125094973603	0.16800132359582662	0.008530588650996368	0.0086029615080964	0.008327454655747763	0.040745911899646534	0.03442190122450813	0.1488938834955181	0.09880297519900884	0.016485345500439643	0.016229881807588383	0.00859146317922896	0.31610277536657694	0.029146554218512855	0.03589789950779469	0.11361148113914193	0.020940663691140508	0.021578014414999715	0.11923446528974568	0.12139298623776844	0.10407080538314	0.24357657648074882	0.05638377983799303	0.03427674137102415	0.032997406601878	0.018423682718895676	0.011247371345231481	0.02108618834755154	0.020301089339671383	0.01978661554226706	0.021259106223703302	0.020291330456425023	0.026380898521692158	0.01959455904613928	0.032089392422750634
NIFURTIMOX.12P5	0.004345651864847527	2.0369790951008	0.0	0.000781079415333545	0.026549304470129525	0.06041381345467954	0.0028124124740253123	0.012913965559897576	0.11854761028916708	0.0	0.0	0.06417539329566214	0.001405306725540358	0.0	0.0006561621281056591	0.004078493219603544	0.008668436178770554	0.008741978523679382	0.008462019699721884	0.0	0.0	0.12666327965750926	0.0	0.022227062684548167	0.018164165472621042	0.0034950916609708263	0.11743508031746551	0.04978642824556502	0.012149911590030758	0.013306018914569905	0.015036329411161637	0.015493975624086768	0.10339242896312632	0.10526415894691528	0.047527522069364926	0.011871151938512587	0.004819902071545133	0.30871476178504875	0.06297117645525403	0.09004660388478795	0.08491310322484359	0.050653389272747235	0.0391358611151057	0.06368042530003716	0.05493361413583993	0.03567084917081379	0.02134948299220302	0.05389024025555903	0.0467576490063641
NONACTIN.30	0.0	0.0	0.0	0.1526123337525501	0.0	0.014860345332710191	0.09835413868414045	0.1964799967316375	0.06551494238029795	0.0	0.0	0.05262274290913669	0.10741230819096816	0.0	0.1641584811766138	0.08490771390589515	0.0	0.0	0.0	0.0	0.0	0.24116577844572065	0.2895271653552074	0.44687549638422	0.19501058218589884	0.0	0.13726303484347604	0.11354519261937358	0.12696222860255246	0.0976552930220176	0.0	0.0	0.06578821052351747	0.06697918521529692	0.03600412928572314	0.2246912902101281	0.1443879299714938	0.10262965624916809	0.16690212434669902	0.01750468420687113	0.16664861591312136	0.09805583389682122	0.04774763825723649	0.023819291077939217	0.031989561898572376	0.029014860455109093	0.017210704365903634	0.0016050010894385286	0.12120260124013219
NOSALT.BILESALTS	0.0	0.0	0.0	0.22013193625416716	0.0	0.01582246537693352	0.007985455462259455	0.48860088676369795	0.17161119339518827	0.0	0.0	0.1158288940352109	0.011157414981594279	0.019667283999804597	0.2844785968328903	0.20765080611450776	0.01640234257967483	0.016541498790833355	0.01601176304103344	0.15068242306870977	0.05914383545413966	0.07335173636095774	0.3365666561128283	0.16262011621458705	0.05978298774458939	0.15089932905038755	0.1422706991121527	0.007929904166835365	0.04527395944867208	0.035786900618807065	0.041526577654930924	0.0427904819283644	0.49205533327161194	0.5009630911239418	0.29477693805782346	0.00011451644814404471	0.004822591182604056	0.004252143229468413	0.018547494053951476	0.21737389138445107	0.11820678300667277	0.05555494700369784	0.04043339860928043	0.030490781528042816	0.040949444709987584	0.03685350525475818	0.02767429388157383	1.3605655678270523	0.04697773717229081
NOSALT.BIPYRIDYL	0.025034250870475998	0.0	0.0	0.47602254401331046	0.0420181042574245	0.4477416479728602	0.12111941155296373	0.3915513546730554	0.512386140027513	0.0	0.0	0.4357731731064837	0.2559025181017052	0.3660867639430867	0.7428682424038036	0.15614295335085027	0.023920193288847286	0.024123130366407196	0.023350595500385776	0.06459288563101459	0.034251397011829554	0.0874021838432226	0.04487986887530442	0.13210975419181045	0.3657543604804076	0.7458423292619476	0.29410286218803927	0.20783779610728875	0.07639567544133874	0.3301499607177956	0.5232732279044985	0.5391995889549446	0.36004200986511303	0.36655990901930074	0.6799881156108847	0.010263933702225612	0.9634416939014732	0.7330073267808644	0.5044011549454869	0.7312099350215039	0.1274143004796415	0.15363791703325483	0.11856407519230357	0.10500926014062378	0.21836306343706718	0.10806664585257493	0.3520189384645594	0.6459549165239927	0.24041404121383475
NOSALT.CEFSULODIN	0.0	0.0	0.0	1.3790563542682757	0.0	0.14382483896346226	0.1737636016438009	1.7009006125212462	0.24272856185949845	0.0	0.0	0.7129573227490285	0.10251187569644964	3.4060515564510903	0.368126432261689	0.04271173806471029	0.05659702338654912	0.057077188173930295	0.05524931105976314	0.04798948261719213	0.13478934484816926	0.2487895672594449	0.0	0.495026709688131	0.8644745375608365	0.376688156594865	1.8552004782203064	0.11973380670542046	0.1478712149222575	0.13812734772226545	1.9283493957153774	1.9870407008879358	0.9071280192036103	0.9235499055032735	1.278291041866741	0.049118446238564914	2.1288401614162358	0.24653734850409853	0.6382433106347869	0.35645799091023667	0.07421278888697402	0.41748968847421275	0.17696797342730552	0.1457082154339817	0.19518473149852103	0.1492962959842655	1.347139728606658	2.1170755260356464	0.2729650935433382
NOSALT.FUMARATE	0.0	0.2364979362626173	0.0	0.010416671021127377	0.014714269283986782	0.049714119825052534	0.03179534835888137	0.057978003669910634	0.015848755316922716	0.0	0.0	0.024498952054210245	0.031387990068808845	0.0	0.026615785672964146	0.02373198736679907	0.07223463112039465	0.0728474641674012	0.07051454944548219	0.011839603758128365	0.028216716588978657	0.0023111073168849017	0.014875260674317218	0.027769953595845054	0.07736783840646283	0.014434848338015747	0.005759893386342727	0.02373000656695989	0.05686474886301228	0.1243220697442996	0.025836917935050153	0.026623291212949735	0.005486174981530693	0.0055854921009002925	0.08131267465098935	0.019242702526815758	0.06886415596622794	0.2525176334840427	0.037320272203625014	0.03662819979769599	0.043118042395683384	0.0270361589698695	0.02058708550592207	0.020912382322124064	0.02263180023050571	0.02395528455375757	0.019557104336294703	0.08393677559216207	0.027195489426103496
NOSALT.PARAQUAT	0.0	0.0	0.0	0.15320852501349944	0.0	0.015152971270776791	0.0001402958804690935	0.35385346602295487	0.07797795539454608	0.0	0.0	0.05574944819670964	0.0008509288185976216	0.010804898679693458	0.2753710699918237	0.1782458587765136	0.005417527103717063	0.005463488986413994	0.00528852265045262	0.004631591522702631	0.021158175040799625	0.05104490530810123	0.041552113036666824	0.0	0.08235728663237862	0.14354589630308384	0.08789120947466417	0.0020728265033026377	0.05813386447810378	0.008409795350864446	0.0016775492240097677	0.0017286071669671541	0.201297240736127	0.20494135747579822	0.17053231367281024	0.0	0.0026286738584980498	0.0023177369440338037	0.029467509190546533	0.20227264094450714	0.09252004658743194	0.022682965971776464	0.0214628876263855	0.01687884118492692	0.022668463687463662	0.0195626058933303	0.05768294414157264	1.1267617231866585	0.014274948516419996
NOSALT.PH5	0.0	0.0	0.0	0.04195282360647992	0.0	0.029562255663328405	0.015375803721496977	0.004402116850290827	0.03365930415416618	0.0	0.0	0.027427328283023928	0.012418131226728198	0.003774869163631203	0.028895479376271273	0.004325409389335042	0.004398854776346311	0.004436174321474667	0.004294107380616092	0.19660586718244402	0.014902952101987462	0.0	0.0	0.02182864936610829	0.02356687834182901	0.014253816692539802	0.06779520270990078	0.011596660929605616	0.02746313768887413	0.003242734506955766	0.009788327999832595	0.010086245870444498	0.2563444470184753	0.26098509230047556	0.27901830009330675	0.00047522933622832657	0.03254100787753929	0.011318625728266783	0.024856396446277716	0.0009214138266007006	0.02588279510963487	0.0428392732081962	0.014471054750298428	0.01727158333626483	0.022732250896651242	0.029395588007170584	0.04424149176841162	0.01338990405567042	0.011767515339475986
NOSALT.RT	0.013053860945689036	0.0	0.0	0.113832278861636	0.0014376172193210726	0.021325551844089626	0.004510424682195633	0.27810818127889486	0.0611001073573085	0.0	0.0	0.04977742672506479	0.008085758984184394	0.006872072629918976	0.17041090473273798	0.1278939070765808	0.010485823808068562	0.010574784729651484	0.010236130923937157	0.03320828846928153	0.016425155786059017	0.024852408227765976	0.01969379830372524	0.004997496915120885	0.048141692938358085	0.0960466286095997	0.0544569370758642	0.0023459368263579125	0.03373130688199246	0.0014030396894110719	0.0021696289389152423	0.0022356638361429046	0.17105804627334387	0.17415473794979497	0.14052525905822394	0.0	0.0029995574402847916	0.002644749964939285	0.005568927721359414	0.16097694624095057	0.0807693838262175	0.010321443180210844	0.020151757594432638	0.013927822327768577	0.018739046672589715	0.018367560728090204	0.028492267584300155	0.8183327224810393	0.015096375269439903
NOSALT.UV	0.015906347786038947	0.0	0.0	0.05484860569844672	0.0	0.009155722440360827	0.0	0.1456257153854222	0.03893463421966096	0.0	0.0	0.029339001587582837	0.00630339403354353	0.0002796037037182003	0.09378143391377314	0.07492188101259825	0.0004098248453120823	0.00041330176773552487	0.0004000659222662898	0.04144438819771543	0.0	0.017472583627709065	0.0	0.0062755333079708145	0.04566066645169834	0.06951332344365009	0.03613758552414749	0.0	0.030225459875451093	0.0011363940007647919	0.0002533813440590217	0.00026109326692022296	0.1022519180049628	0.10410300113309082	0.060287307896243286	0.0	0.005164836207098778	0.004553905250884186	0.0018648843210623302	0.07933107376932191	0.04294765950314451	0.0027452088982647237	0.0035616371604457625	0.002777127843205696	0.0037297123054496695	0.0032462968318943855	0.000588131497066925	0.48110694543518195	0.0024430908114959795
OXACILLIN.0P5UM	0.0	0.0	0.0	0.0	0.0	0.05662494786731233	0.0023393666861654433	0.025760212830907916	0.0	0.0	0.0	0.007403408735635196	0.0	0.0	0.0	0.0	0.0	0.0	0.0	0.0	0.0	0.0	0.0	0.09269515286301057	0.0	0.0015331182388176633	0.0	0.0	0.002481572725888266	0.01896311456142959	0.0	0.0	0.0008294545607970079	0.0008444703118263985	0.0001291229433196549	0.0	0.0007505351646418015	0.000661756905773287	0.0	0.0	0.0	0.006544785192367668	0.0004155611999201792	0.00032402699288713047	0.00043517170649009606	0.00037876823100932227	0.002729045850434333	9.2929783899729e-05	0.006972317357233593
OXACILLIN.40UM	0.0	0.0	0.0	0.008007024695778275	0.0	0.681226300907249	0.0049290747646159915	0.6235759176978712	0.018475954061675574	0.0	0.0	0.5335467244279408	0.007883166230482727	0.021718010671819655	0.0075299987643590634	0.032827930678764466	0.012686510759044934	0.012794142139225848	0.012384414183804702	0.005549141330996155	0.006172511167285967	0.009807372123802682	0.012284234452669749	2.483402544474181	0.036806044646878075	0.0016143731426807345	0.02815627166272451	0.06037491066412679	0.0026130954931255636	0.24604056364076907	0.0003665832062993272	0.0003777405447359476	0.19975147060154608	0.20336760401267032	0.0020912893238337294	1.046713479915158	0.0036026625865613147	6.8970750234800935	2.040031873103807	0.003170192411018509	6.723315160465938	0.20526040971300558	0.014409654415063282	0.0075378990691231315	0.01012347882512076	0.008811354481609869	1.194726146632034	0.015717614354389543	1.5899363209194675
OXACILLIN.5UM	0.0	0.0	0.0	0.0	0.0	0.4707714548858009	0.0	0.2358944855396779	0.0	0.0	0.0	0.2416937977739246	0.0	0.0	0.0	0.0	0.0	0.0	0.0	0.0	0.0	0.0	0.0	1.0040140841682392	0.0	0.0	0.0	0.0	0.0	0.17998188290172515	0.0	0.0	0.09200947231564621	0.09367513478100152	0.0	0.49598534316315546	0.0	3.336037783664308	0.9801061732175909	0.0	3.2534905151229334	0.07248490309619224	0.0	0.0	0.0	0.0	0.5546083997775841	0.0	0.740399959940601
PARAMOMYCIN.3P1	0.0	0.0	0.0	0.019118753479096844	0.0	0.0015370739923165969	0.006738691651330205	0.0	0.0	0.0	0.0	0.0	0.0	0.0	0.0016093787435533732	0.0	0.0	0.0	0.0	0.0016492876397953518	0.0	0.007061215792973422	0.0	0.005271906615448491	0.005876569530742392	0.0	0.0	0.001681819428156214	0.0	0.0	0.0	0.0	0.009266136883210914	0.009433883268629368	0.005106248445054045	0.0	0.0	0.0	0.0	0.0	0.006564482236722737	0.0010717121363968407	0.007909252030949589	0.001462931082928189	0.001964732043348693	0.0	0.0	0.0	0.004514784221483464
PARAQUAT.10UM	0.0	0.0	0.0	0.0	0.0	0.0	0.0	0.0	0.0	0.0	0.0	0.0	0.0	0.0	0.002366642156319747	0.0009360482925790402	0.0	0.0	0.0	0.0	0.0	0.0	0.0	0.013397986271269357	0.0	0.0	0.0	0.0	0.000378421634235096	0.00196387975377293	0.0	0.0	0.0	0.0	0.0005390198872067547	0.0	0.0	0.0	0.0	0.0	0.0	0.0008159900034839624	0.0	0.0	0.0	0.0	0.0014202184453611642	0.0020686659119220695	0.0008692938113927819
PENTAACETICACID.15	0.0	0.0	0.0	0.02353651108173266	0.0	0.2112441682382731	0.006131766787330181	0.07936478908164739	0.0749555394115846	0.0	0.0	0.06860177504868495	0.07531119382075953	0.00014956814482511437	0.055743278961477065	0.06072141571130552	0.012269707658210744	0.016253242107722526	0.011977536175196656	0.16155710231046197	0.0	0.0	0.0	0.07131516456466469	0.11157400478138768	0.003037118553014291	0.005922862242311532	0.00825804373053476	0.022002889418965076	0.008644543920666367	0.056531431744614995	0.05837131460105955	0.28431793109869896	0.28946498491978745	0.33213549037232293	0.014417691479988906	0.03072913267508468	0.022844164923737982	0.06034192543533613	0.08556578610973711	0.009040117079457847	0.03305282700389758	0.038965061528393484	0.031593684157632966	0.06179989555557879	0.03551517184259226	0.02577178669313909	0.0544330800645559	0.03146442358709339
PENTAMIDINE.15	0.0	0.5154788038717051	0.0	0.0	0.006718578381488418	0.007610612727719316	0.0	0.0	0.0	0.0	0.0	0.0	0.0	0.0	0.0	0.0	0.0	0.0	0.0	0.0	0.0	0.014168614844105611	0.0	0.0	0.0	0.0	0.0	0.011994171467232912	0.0	0.0	0.0	0.0	0.0	0.0	0.0	0.0	0.0	0.020913648627839114	0.0027709539341610407	0.02278723221798345	0.0	0.005481901185027869	0.0	0.008392719512790187	0.0035304246351403157	0.0	0.0	0.013309860710417263	0.0
PH5.BILESALTS	0.0	0.0	0.0	0.5508726720167401	0.15415958337613977	0.13483483464394116	0.08672838225963439	0.47883368757637107	0.3876609262532005	0.0	0.0	1.565417396982142	0.10815175291626689	0.8681812727293664	0.18477545555409258	0.13532844123054658	0.17471899101580873	0.17620129347895377	0.17055850829382205	0.012654139196258475	0.1533750272493232	0.19741846523307366	0.0	0.2521249770706229	0.3273245421581196	0.17922363342952685	0.6320615281227817	0.17961970738872093	0.14342312540229551	1.8614399888746838	0.6513411211863125	0.6711653608183635	0.5109210724355872	0.5201703598371661	0.23475079411267297	0.019090180937797845	1.0730293968454492	0.3730760012092772	0.14187146603641146	0.1351715489788632	0.38592200873721344	0.31669833971418215	0.21381114827227204	0.16855785119224972	0.22609853108010716	0.19975612279285862	0.5552976985992084	0.7558148853821702	0.3007658660712528
PH5.FUMARATE	0.004622558095936405	0.32198995864748575	0.0	0.01039160593397253	0.023070261377733027	0.06449327972906259	0.10951524141735434	0.0663904297603005	0.035033068588885614	0.0	0.0	0.051580505526884333	0.08767259344218448	0.01111852585548029	0.006561240770349648	0.03229284663594857	0.0988029536967186	0.09964119034620451	0.09645021585553419	0.0038511766493194784	0.08361427577079017	0.004587733165074098	0.04502222009973737	0.008796404261810444	0.017546744961949162	0.07938440583270098	0.01865749068621272	0.025385926963958264	0.07327065756685915	0.04094622851537186	0.03004733165376313	0.03096185322108411	1.985732273234971	2.0216803080462706	1.9049501222464793	0.021602827991248914	0.051012368763484646	0.044978288692443386	0.07563995576851908	0.08322870695384867	0.1152988212738309	0.08142437954207404	0.07032298040570634	0.06252731202623212	0.067462287083122	0.08302731858361657	0.052746790428153695	0.0914564012907296	0.07761697264125744
PH5.RT	0.0	0.0	0.0	0.009509044296646655	0.016313426808502514	0.11402270412501495	0.032543816070577644	0.02967131685189705	0.005166357634817268	0.0	0.0	0.41687285381077155	0.037702336489080696	0.014452585552088304	0.04189280345331356	0.06944640679885336	0.10411350733534633	0.10499679831289029	0.1016343123384215	0.012488747406478012	0.021842013109869367	0.03036839249714965	0.0	0.08871370159359243	0.10851950743763204	0.07707795383975614	0.08306360504029782	0.0694410352505379	0.11504644026159269	0.6079942680663809	0.08925248861622131	0.09196898027402155	0.07299953952627906	0.07432106208169607	0.04233132489277186	0.018846370988738276	0.2338523754877039	0.051548156380507276	0.05240353764939701	0.0387612794385663	0.12154560641378012	0.1613641950601093	0.041211885231790306	0.036067936864841735	0.04843962379553232	0.036738670081975885	0.06820521393641354	0.08121006232612257	0.10353516021404485
PH5.T37C	0.013861218599367084	0.0	0.0	0.09593372237253264	0.014752891709731285	0.14935355165763314	0.04610461359803883	0.12955539744502356	0.0535231362288055	0.0	0.0	0.3594899571437197	0.09369079695926866	0.12927105341663894	0.16378195580444366	0.0843672284687452	0.45892102994881045	0.4628144806213858	0.44799300773006034	0.09851142386793085	0.0	0.0183656510027827	0.03392689706852946	0.12546484468558614	0.5289359031898767	0.24560251386212562	0.08911839898229651	0.2135720981083265	0.10410524006037081	0.4466461178495384	0.19602309271127397	0.20198925796159062	0.38298411539374977	0.3899173392215121	0.18946491953079514	0.08813503382562748	0.16704955864004237	0.16712224658622746	0.09526909840650931	0.14706166420981512	0.10491247213558381	0.11127805096023592	0.07915771870183445	0.052078933773581255	0.055143277252797746	0.061452124420887454	0.24230022960685701	0.13818138506043173	0.108098456137124
PH5.T40C	0.0	0.0	0.0	0.14417653887222087	0.05167638660599311	0.3012053803159427	0.11203215421623856	0.2496539078334543	0.12409083292292665	0.0	0.0	0.6359402775727063	0.1943619794986039	0.048597980958744555	0.519190301329746	0.18905851004019977	0.7249303474908751	0.73108060072578	0.7076679985736548	0.16469072758786354	0.007800474370381906	0.034831072921725076	1.0935780212380015	0.4762202056845481	0.8502596961358816	0.4161633488614579	0.16213167675228132	0.3545440311818191	0.19517304017799447	0.7072186413576385	0.29616893935325805	0.3050704022715121	0.6217213980973699	0.6329765218433944	0.43372563162243105	0.17040618010635425	0.2131160064659801	0.5105724585884562	0.22965754868824512	0.201058034106861	0.19739590117826725	0.24302967722499488	0.20905401550168196	0.14025915483038284	0.10927402760037304	0.14837848355817954	0.35219622489999297	0.33988762249485993	0.18594206567130875
PH5.UV	0.0034838607981510124	0.0	0.0	0.7449701420795567	0.1542540186754675	0.18397534558461595	0.7236082654852264	0.8995507919532657	0.20858114121665478	0.0	0.0	2.002823159808358	0.809681756638307	0.6195344929190102	1.5644771452476998	0.7301697068671154	0.15598065678156295	0.15730398466026713	0.1522663792223186	0.3020037841586924	0.01844156428679954	1.4344607327720038	1.760334440063527	0.9326775156738765	1.791264247665843	0.3310348931506669	1.6146088236543383	0.5053974562044894	1.036993773253909	2.9892005755724047	0.45537789885417235	0.46295081228414786	0.11217807171113026	0.11420884961673716	0.32298387059538974	1.5663621257993552	1.4752463290871654	0.3326992846653488	0.9177430009154564	0.18327820994359628	1.0506479031178224	0.7417368562227212	0.1525132174955612	0.16419085480570877	0.22051006874219506	0.14776374069964157	0.48022275993668184	0.6749275775005934	0.3594263512908279
PH9.A22	0.5699711529441073	0.0	0.0	0.9751966855541154	0.07067744847667062	1.220141046947735	1.92231806018064	2.3151722267672254	0.5240884105069332	0.0	0.0	0.5084156074384839	2.2074288139709672	0.5289658879878144	0.4590685928625375	0.40698645158085567	0.03566793045597216	0.03597053443086227	0.03481859056722665	0.38703054972705553	0.34055028572834073	0.19922851869224428	0.14836337706947633	0.18393721363605783	0.3414508666407699	0.11045976571664833	1.725199516207777	0.6695949537336423	0.32696145678515276	0.23904632688653868	0.37983987837749217	0.3914006973183411	0.4861500305610945	0.4949508837565025	1.7239707042795211	0.4386401301022364	0.46137275635148145	0.1457584333749017	1.0388720089486285	0.7160955891288197	1.7900782094069732	0.9023659694126082	0.5412001555156414	0.4501851572991266	0.620386089449629	0.5780033343531839	0.4232287908982477	1.7980819660885239	0.8186275103481507
PH9.CEFSULODIN	0.1226145809051193	0.0	0.0	0.4844402416918739	0.060764958334928516	0.35286702981227547	0.573532642678864	0.9613798234681666	0.4393277513407267	0.0	0.0	0.4023892152878931	0.7132978812034029	0.42967916059528577	0.315475933180359	0.30968551503503905	0.004660970765644787	0.0047005140826385135	0.004549981752799608	0.0665524302528488	0.21965128317943253	0.15891273924004445	0.32553430027798935	0.0995455775375965	0.1087170235617553	0.06992753756463499	0.8828331503505631	0.20436217469946374	0.16086604657625958	0.16028129404342556	0.26571805444224356	0.2738054578234875	0.3695128359010104	0.3762021869616907	0.7747360577208708	0.24245125588599759	0.26277697424903845	0.04810600596402536	0.8478158102944401	0.6014743070327884	0.5556011441185092	0.4902045938245379	0.21260284793276923	0.2739477726208467	0.37376931450810696	0.35050005593203626	0.18055110711946526	1.3965113958749533	0.33791199214362444
PH9.NITRATEK	0.0	0.5976645317995943	0.0	0.39009905477825735	0.01512726218409043	0.1223411956445772	0.18573938467286077	0.20912633922835894	0.10296063565527516	0.0	0.0	0.17002421092915987	0.12092458348242541	0.0014464209800720295	0.03908162112726624	0.08037075270963528	0.005650248578995289	0.005698184852764571	0.0055157024632515655	0.05579878195725234	0.10615939283779181	0.015193008976498128	0.04599516727416973	0.1022212393404429	0.06170109466776747	0.07916110422920797	0.11112049272878173	0.1860375224435711	0.17748153754145543	0.23108888007047337	0.045520568928415585	0.04690603445066085	0.545525204542465	0.5554009361844684	0.46310182298966684	0.12543463096166804	0.21317496817498402	0.36594174287972664	0.17194705883165515	0.10507038501504014	0.1730734681423505	0.3007045530292375	0.2684927462678003	0.24597551524551992	0.25521059300486304	0.2665035776406192	0.15582877197473305	0.21641053651576805	0.31309937475673016
PH9.RT	2.5091477240346345	0.0	0.0	0.11849944858135104	0.05334466977534095	0.3992757343507548	0.727183667620498	1.0796053948791318	0.27522762456135597	0.0	0.0	0.30969691577278047	0.6838801273624511	0.06363151144215905	0.353487038009653	0.3580354970140969	0.0009939776556389776	0.0010024104855145316	0.0009703086381023971	0.0066324049516945285	0.2600046943827545	0.08148478999432003	0.25985494091452116	0.09604601557980805	0.16833657686883857	0.10521766561834033	0.45958238902948817	0.11098158357300422	0.32163346897025924	0.2792759462709406	0.025645915190594774	0.02642647510272748	0.19703664731809117	0.20060363384107968	0.6014519915474152	0.28194131630645886	0.15956221338796178	0.12629468676398334	0.703443153691127	0.5901020027015897	0.6733712761467222	0.37576105873156507	0.29924814915113185	0.26512596421517	0.35936560394775297	0.3352502085632312	0.17831650951754507	1.0180225295390408	0.318891386214981
PH9.T40C	0.40432870340039884	0.0	0.0	0.2121505118232054	0.030354822915184196	0.2562442052686272	0.2443722245020441	0.31212751164791125	0.08523934827339436	0.0	0.0	0.3121138293606868	0.1709179484677349	0.07715971285562188	0.7740440292398911	0.20018507751725234	0.30217630838267684	0.3047399489097628	0.294980757957903	0.05739431869562489	0.16713156769703308	0.08196025572253252	1.2691102853478133	0.09862694762991402	0.6038120360789547	0.17793623593044916	0.1297840948249383	0.20974129837923491	0.1915978218169464	0.2757521280331933	0.22860870910317385	0.2355666512379816	1.4914401168604428	1.5184399002464097	1.2430907284745214	0.32075965980513194	0.15585816768807012	0.39973305655675	0.5913127157534758	0.1670480588776437	0.29562921321856905	0.309977459014649	0.24311457957907603	0.2076822173179321	0.2030419844391565	0.37477236326840346	0.23197106557301325	0.17459046598987993	0.2978965272736064
PHENFORMIN.2P5MM	0.006118498517984559	0.030680452717834542	0.0348796485513014	0.00991375463802793	0.010425619668923447	0.0020493132564809616	0.0	0.024438014010472072	0.005881008240582609	0.0348796485513014	0.0348796485513014	0.013790467296196866	0.0013595819401213385	0.0	0.047351932344290665	0.007758381398000932	0.0005501061546205565	0.0005547732128678852	0.0005370067935365041	0.0	0.0	0.004041488778517631	0.0	0.0007744203602863525	0.04509280677435527	0.0020928528349082307	0.005095519925383995	0.007890958382852285	0.0024377540296851518	0.0016344203240389837	0.0029718372524455815	0.0030622881880976007	0.003574621731678545	0.003639333691180652	0.014848089610017868	0.0014797099299799438	0.0074399849580851435	0.0065599343732441655	0.010186135065938713	0.00439008325579625	0.0	0.00605182018228876	0.016255961332477215	0.013691122675323577	0.019284940012688236	0.014816690582376365	0.0063224414612849745	0.0028228058551250813	0.004839401951062973
PIERICIDIN.20	0.0	0.0	0.0	0.033767879072417954	0.0	0.00026030866859383514	0.005279392660204035	0.005631957011948228	0.014301651441808963	0.0	0.0	0.019515483856666932	0.001273997635272408	0.0	0.005172781790019805	0.08083188405917865	0.0007663033834099408	0.0007728046422950848	0.0007480558422128391	0.0011271644513000324	0.00040798997673137497	0.0	0.010055103201953144	0.002674830848357479	0.0037492690135141503	0.015783790896747554	0.012828623148693	0.0007316734084149748	0.0011815282345872958	0.0028291985944557375	0.002452562916979856	0.0025272092020022677	0.001671828456689264	0.0017020938395757895	0.0009960898321200676	0.005013016089638284	0.006571001227516556	0.005793739780639239	0.010841102432232508	0.006774424783936781	0.003243588579726694	0.001515107336719895	0.004229130254294416	0.007981628974339539	0.01071941281924012	0.0038546914039010037	0.011714940845202111	0.007606469268260596	0.0016140803512089724
PLUMBAGIN.12	0.0	0.0	0.0	0.019773524559959628	0.0	0.008065730625451704	0.003383345440642393	0.06120772557366918	0.3209723474354372	0.0	0.0	0.13218887555399436	0.0007568474304271351	0.0004966461009618808	0.022541996904677807	0.02148828671717328	0.004050949865821604	0.00408531781248426	0.003954486929386376	0.022845691724590687	0.0	0.15896186159409784	0.0	0.07981953490548241	0.00018165951101553932	0.009189586041171961	0.2992669491475102	0.009088355220734727	0.0061970876761628475	0.008020577324694744	0.002323920635495907	0.002394651559838639	0.26157821020467564	0.26631360315419755	0.1516520337576819	0.004635495023952091	0.002506515955760792	0.002210028685261221	0.005442726794240907	0.016822109558794606	0.012855769293285316	0.09847615075090181	0.10666170562962214	0.08316770607558474	0.11169511606209276	0.09721808861252945	0.009322917249530282	0.10514060976836265	0.10490901610564167
PMS.PROCAINE	0.18453166324697362	0.0	0.0	1.9571474394501722	0.006122994619879341	0.3135729859754316	0.43194913214822234	2.2274397026982915	0.34022233430822424	0.0	0.0	0.9711868519254359	0.37101893796071644	3.663445871874483	0.6355884298092768	0.18925762901406215	0.15683229023802442	0.15816284330938152	0.1530977332216903	0.13662387050769245	0.14187657480023966	0.28334484783564456	0.4468159985447637	0.2724739181278551	0.31260620155748703	0.059395896480078196	1.9639065994211755	0.49928138367084296	0.305731255706228	0.14834851309956648	2.4100053772092576	2.4833563795616205	0.23452712498450326	0.23877280773175613	0.2329386373904482	0.2551952062109905	2.36056933440914	0.6057029184328023	0.31984123192904607	0.5264264830906955	0.4799065571038999	0.4456176888192283	0.348760274664359	0.27531087166276186	0.37502173812228323	0.3521763458343943	1.4107866602913266	2.420434736770168	0.39416445175226045
PROCAINE.RIFAMPICIN	0.0	0.0	0.0	0.15804431696758794	0.1723393662441986	0.10389696506872134	0.10733271845354374	0.03408951905580418	0.1989305091243051	0.0	0.0	0.22995235421876872	0.1887602468652681	0.0	0.039973317274627315	0.12988960966947144	0.00809917228716513	0.008167885041061553	0.007906311361359445	0.42519801943619195	0.1386696728591302	0.3247807626173805	0.0603230927320692	0.028558343871400417	0.039189896593497114	0.04431592508618141	0.1720104024214864	0.128980075955986	0.11243328183501633	0.08014305676683023	0.40596590447133235	0.4183218959954418	0.3685721106735058	0.3752444316321518	0.09944177883738667	0.10647291989053398	0.049752889030187146	0.3458015460114586	0.0850040627497835	0.22154726788347656	0.031481506306561866	0.1893485242823808	0.10053004913273857	0.0804310683463756	0.10472026835715	0.19705791980667212	0.0779342541537007	0.11095476895548709	0.11644557115762524
PROCAINE.TRIMETHOPRIM	0.027390978442329433	0.0	0.0	0.16628226843530966	0.02122444354405053	0.14652920466337294	0.084962641317585	0.1549179232221824	0.19981578511385092	0.0	0.0	0.25615797504948523	0.1799544434178892	0.016578979860520544	0.2208503479187501	0.1407131082842963	0.01035570655190158	0.010443563568704645	0.010109112075063898	0.0034222535585621485	0.1764515140790875	0.21083773671101036	0.325240135685288	0.04812708441049191	0.09819525799925606	0.34517150276120695	0.14704047543582874	0.07222759855332021	0.02869652879913928	0.11690743785687426	0.06672442536863712	0.06875525215784639	0.20875246893897795	0.21253154888923625	0.3555024562105953	0.08146417952429809	0.21971585872125038	0.3221231244676872	0.273331260541732	0.5021887183720832	0.06185896607416783	0.12357407322948348	0.07319465329211301	0.09706092698092814	0.11518670213831891	0.1994152603342871	0.10382454156556847	0.4273164059591336	0.0846835581319606
PROLINE.500MM	0.006636119504211054	2.578730413374729	0.03358516646609157	0.007270860223289708	0.03746288922915459	0.04840846043357751	0.006480153731664769	0.20000725139793096	0.2452494067370505	0.03358516646609157	0.03358516646609157	0.03025966075187292	0.06091702790756761	0.004753816015810157	0.05339731943577417	0.005045830755289202	0.030129647412010983	0.030385265020107598	0.02941218746819823	0.0011195006230706882	0.025782828688341523	0.20815849072997564	0.008565275679668001	0.003837008570864421	1.0125541951292454	0.05558556164706316	0.00579438466171058	0.06470361753404076	0.022480890300242796	0.02106597935303415	0.1136946328920762	0.08423719603638578	0.027206470971406233	0.027698994147241734	0.021839290278159257	0.028732148744943987	0.03902223252110969	0.2291467535244969	0.13056702038226145	0.1595354956399805	0.0062285448822382355	0.03774880204633079	0.033688008526072566	0.0645932869921805	0.0681649889989866	0.03287874796706549	0.029951781005415932	0.1731177625765197	0.043105328680429544
PSEUDOMONICACID.2	0.0	0.0	0.0	0.0004798916901705907	0.0	0.14089651490058885	0.003774327873920782	0.25627518594352333	0.3757258733747137	0.0	0.0	0.26345561634611037	0.0	0.0	0.004053294312159865	0.004768325812373455	0.0	0.0	0.0	0.0	0.0	0.173779540557547	0.13245999635578784	0.9739686501916526	0.0022412225336022103	0.011163119905464581	0.3737443380326584	0.004767692025325188	0.02542440844953834	0.042778699123636896	0.0	0.0	0.39062484678916287	0.3976963920220251	0.1427668437041086	0.15180238791739137	0.0	1.0210352155029234	0.30061813372718793	0.0	1.019828004697148	0.1879121584463177	0.09510009127763144	0.07585970377886178	0.10188039105365419	0.086680116788989	0.17579342141909798	0.0037793903697243515	0.38745584638830405
PVP.0P04	0.008463344729417654	0.0467243138314597	0.0	0.0001584858423974584	0.0008391511527343391	0.010247961651478678	0.0008896621071184352	0.0016884565330672688	0.0026106192374833323	0.0	0.0	0.0016265921342484282	0.0034399684380492256	0.0036104380965176174	0.0001535319991977025	0.007928306124613765	0.0011599787197035065	0.0011698198898213944	0.0011323568144192549	0.09210503296289395	0.0011487829685742723	0.00027055408444090126	0.0015301558010475023	0.004363969834153805	0.00026060890202525886	0.00047377458534178795	0.008276219350696636	0.013861130797453363	0.0022425260988516733	0.0070937931239739615	0.0005514198137797652	0.0005682028452369547	0.004482042977103875	0.004563182131227701	0.000969409327794195	0.018765902300051016	0.0038782839963224136	0.004821948321789092	9.047251730204384e-05	0.0007563153981753362	0.004136606581945071	0.0016201522088610258	0.0020954855340817122	0.005038508421195073	0.0021943723715467317	0.0019099553784188929	0.0024299880695337313	0.001369215213423865	0.0017259871844801545
PYOCYANIN.0P2UM	0.0	0.12943403493906386	0.0	0.0005989440633106439	0.0	0.034207147181219914	0.04438155916030878	0.053798958118584664	0.011879168130591911	0.0	0.0	0.09226452074620128	0.09761492684117727	0.002182200099069931	0.05139856117758816	0.054599675990274835	0.0	0.0	0.0	0.05765686112927494	0.016517875153578238	0.0032691217889358358	0.021457497412908158	0.016750189221939105	0.0	0.0037038734078178605	0.07328266546812766	0.02073799491448102	0.019755073747650013	0.01596815874688486	0.11426035343716184	0.11773798528521034	0.012001918043043874	0.012219190720448083	0.037885886877493814	0.014252440996353727	0.004430865409121572	0.006496129775324953	0.044974409527202025	0.12217030443738064	0.044498303829264035	0.03138511375391371	0.015555751072315953	0.015209232449349675	0.017024195844060556	0.013948203104186641	0.01591043405831185	0.037206308037010936	0.03343531788336655
PYOCYANIN.10	0.5986152960141109	0.0	0.0	0.21305411445582959	0.0017955701662683231	0.22272515049602779	0.4234796479711833	0.5565831075901332	0.1742220879791031	0.0	0.0	0.7893066171150361	0.42667654417520123	0.04412383693070973	0.5939457234300707	0.2092124838401742	0.008786314647558333	0.009105263084831203	0.0088136701990619	0.0752318012243041	0.04189281478166472	0.05323630801700316	0.05932044531495292	0.8335964594586385	0.16228550393419963	0.06812168779339063	0.13873196283943157	0.21350617387610926	0.017572464295319043	1.0998896729094727	0.05219073900609893	0.053779218042623304	0.122451091841361	0.12466784390382497	0.33594371400663975	0.24455329109909418	0.13780796185900707	0.30967964636211	0.372461282259948	0.54990960257115	0.6788812558275361	0.5420822329702175	0.33270024096956774	0.2392521237092407	0.33029281482335743	0.3374470345328503	0.22771078579236115	0.20842115819954843	0.5014792979723929
PYOCYANIN.10UM	0.07557178456242628	0.0	0.0	0.2032254755354045	0.0	0.39291812725809916	0.052321357387245776	0.22199498562198675	0.45477369501651566	0.0	0.0	0.4197907491451082	0.7295044013814787	0.0774869424954417	0.1827047285595877	0.1986399440894646	0.07805413032101712	0.07871633555103139	0.07619547226277026	0.0	0.046935943869361695	0.09820085750659177	0.17597929676404053	0.6092642476530381	0.26505589446104333	0.07098781406267786	0.32030106616939197	0.06230800867242359	0.06643726193212848	0.3587892370190894	0.13811329116067433	0.142316911800123	0.39485020513517194	0.40199824271846823	0.46036269849242084	0.27063036830218945	0.012691978907457721	1.3935876154623446	0.5888421889405098	0.96411364087015	1.4105306608752526	0.20813825881663608	0.19237134387030372	0.1740942052383729	0.22882239132456927	0.2014402681539423	0.3654198051674158	0.22364229746688086	0.44576379031844643
PYOCYANIN.1UM	0.0022684198221564933	0.09890365312669783	0.0	0.000974748089543313	0.0	0.14194161525703186	0.09996640368128791	0.14434160278827876	0.07094254953547167	0.0	0.0	0.2921928065634928	0.5614324573936402	0.00337081412545898	0.08575814232538018	0.1329326183161181	0.03660089177554614	0.03691141092241602	0.0357293358161388	0.016869880972458583	0.030417758134600015	0.0	0.028155751101015918	0.3135533379496216	0.1357248782607976	0.005835806367539195	0.13002110834030248	0.04001703712522497	0.030507135892724732	0.08709500200067657	0.2768540522359352	0.2852803912096411	0.08115791870416585	0.08262713372681194	0.04990012130653769	0.10617742986818307	0.003911248010445919	0.5449126854204909	0.31615952538809367	0.6541826727074355	0.6307627863436168	0.09112214008436541	0.09129434593544436	0.07330872814743496	0.09601725585921311	0.08232628520101963	0.1662093208299575	0.05985192099479683	0.2042617215610172
RAMOPLANIN.150	0.008396664376186727	0.0	0.0	0.06980316332346784	0.0011944771759071363	0.015203076745579962	0.04904082237006069	0.06524209083401482	0.3262428951660449	0.0	0.0	0.1878121555973694	0.05201227981077078	0.0	0.1993208039248085	0.08985908126011753	0.00021633889346544508	0.0002181742959754612	0.00021118733997304158	0.04130456167646583	0.005199801698387947	0.20236047521710215	0.1641657061648688	0.08966801321582342	0.08453386683409589	0.00013051889108673073	0.2738652387474766	0.07207864410804855	0.054563871120451246	0.047690987364902473	0.004740934502472452	0.004885229739790945	0.7321370155276203	0.7453910111823074	0.704695456120755	0.0914805370905805	0.04748733205386698	0.0002497800830237064	0.05272401839980466	0.0016899065504943566	0.052541024086206214	0.03684145360646207	0.06522059382726078	0.04925252549028119	0.06614666690444078	0.05944609110300509	0.1943416710823793	0.015299076337758878	0.04377518375278244
RAMOPLANIN.CEFSULODIN	0.0	0.0	0.0	0.1846964005122427	0.0	0.11803220252811722	0.17270351783136542	0.287476674425333	0.2983447428607525	0.0	0.0	0.5135295432869819	0.17460950001246	0.4189525544329792	0.9911524863164066	0.24484211091475314	0.0040315535474193635	0.004065756937210575	0.003935552484344974	0.017483850236760256	0.05695700999691109	0.11071846425808561	0.1311805638066116	0.4898728484832673	0.3683176220070894	1.3062627166048406	0.1898052568658345	0.2869698761278791	0.14249954483264723	0.45261777235175676	0.0940996396609731	0.09696365936624084	1.1459195417942345	1.16666430992567	2.085293721294951	0.15378237141619425	1.4652355133259998	1.1891283540064643	1.1102540581722589	1.2277660245216846	0.0971645595400106	0.29617483072080986	0.2245205515780042	0.17365205666882527	0.2537278770020229	0.24851372776398548	0.7176683015529651	0.4503502001744984	0.32239370907588005
RIFAMPICIN.1UM	0.0	0.0	0.0	0.0	0.0	0.0014038044061547765	0.0	0.0020977086698674703	0.0	0.0	0.0	0.004830301631248687	0.0	0.0	0.0	0.002408927235183699	0.0	0.0	0.0	0.0	0.0	0.0	0.0	0.0016482122332321795	0.0	0.0	0.0	0.001082319562326313	0.0	0.0	0.0	0.0	0.0	0.0	0.0	0.004940226115115854	0.0	0.0	0.0	0.0	0.0	0.0	0.0	0.0	0.0	0.0	0.0	0.0	0.0
RIFAMPICIN.2UM	0.0	0.0	0.0	0.0	0.0	7.342710705795907e-05	0.0001290597976013873	0.00019582874040754793	0.0	0.0	0.0	0.03381481686956518	0.0002237786937951072	0.0	0.0	0.017404757954522933	0.0	0.0	0.0	0.0	0.0	0.0	0.0	0.017421764147812317	0.0	0.0	0.0	0.011542447378577443	0.0	0.0	0.0	0.0	7.470073154041195e-05	7.605305105197912e-05	0.003866260525817033	0.0	0.0	0.0	0.0	0.0	0.00012572332919582409	0.0	0.0	0.0	0.0	0.0	0.0	0.0	0.0
SORBITOL.500MM	0.014796017303630605	1.1798035265194458	0.0	0.2864109756923123	0.052329487781543504	0.1832452705107651	0.07915927796409993	0.4839930132704957	0.7534628186969505	0.0	0.0	0.2635137312986517	0.25946695412388504	0.3718324636220872	0.16350754603438464	0.2621168055703493	0.21684991180664123	0.21868964975690602	0.21168618972874625	0.03721779023284652	0.1357709338363452	0.3376005245002716	0.022293720374755705	0.19448580597892764	2.0235401725694597	0.13337779407077105	0.25750025261154225	0.2571543516156118	0.17914344752991576	0.17058855268872344	0.3616014009672052	0.372607113014071	0.10115195299745575	0.10298312327987236	0.11076045920301231	0.08453701819194913	0.40025790809730655	1.4019463768949276	0.24940627722712463	0.14387371756592138	0.09680178728459965	0.2047108173326569	0.12655287589841716	0.14409142179959566	0.1578513481454822	0.13781878296518063	0.2800235391064658	0.46685035985393425	0.09039992349234564
SPECTINOMYCIN.1P5	0.0	0.0	0.0	0.13283221480681373	0.0294742468566827	0.019416568423841644	0.0017068647187882282	0.11167033764430169	0.008638703160119294	0.0	0.0	0.013105599777866553	0.019177529952402697	0.006666061644493543	0.08087875239051583	0.24502352433482485	0.003001104965674218	0.003026566109061734	0.0029296413812981707	0.0	0.0	0.015910155446583252	0.08222825680883418	0.0009031935511773581	0.0	0.0777442609638739	0.006728246556294747	0.02402329490369251	0.029222826235627865	0.019592781118913202	0.02811471664507953	0.028970417078892367	0.0643348303404999	0.06549949425407557	0.024140860349362855	0.0	0.01144181061905768	0.02791069967218247	0.005365786506168171	0.10953267451066151	0.037925103123878076	0.029941325274344142	0.0034205755357996073	0.003229483867722903	0.00433723126976879	0.0031177245252382592	0.010601876479571764	0.3839030616442819	0.015099659768377842
SPECTINOMYCIN.FOSFOMYCIN	0.0	0.0	0.0	0.026795536763251866	0.008030764421688966	0.026137707135320994	0.0012594472569486194	0.0322165972986514	0.009324397647210526	0.0	0.0	0.07655691701775066	0.014233094196705364	0.014304762417826068	0.026624339410333087	0.031230323301983037	0.0010147050929935851	0.0010233137728512549	0.0009905425049270724	0.0	0.0032371975689931003	0.010923630195864554	0.018689615913624426	0.0	0.0011796366556168975	0.02128486561169129	0.009171901217570215	0.0	0.014424856559222978	0.009671311561645158	0.011783195352018919	0.012141829070498478	0.009333752305149604	0.00950272274356573	0.01601421462835515	0.0	0.019745361172029297	0.026205934004831566	0.01616216398948313	0.01725394376023189	0.008667473728086635	0.03111535096460323	0.009726784151925016	0.0075842995443651745	0.010185795158130907	0.00886559387002879	0.003680998553442634	0.1113325462431756	0.034318448267990624
SPECTINOMYCIN.NITROFURANTOIN	0.028493178778247977	0.0	0.0	0.051970546126985255	0.1753536673535169	0.01924387522960688	0.0	0.08326607427202269	0.2117312701505909	0.0	0.0	0.06649082674482773	0.004407945195880881	0.0024755285075422993	0.10091620175915225	0.08116305069048063	0.0010581562190732005	0.0010671335349379798	0.0010329589543624715	0.005398870543320804	0.0	0.08023701207148863	0.09150149603471756	0.03612483997189254	0.0012301503875428196	0.02861914940290792	0.20258561471232434	0.0002959896330243031	0.01060506713104808	0.015502517490817385	0.004050815549848177	0.004174106304190797	0.09906202744712456	0.10085536346686189	0.19946978017897632	0.0	0.07690057093397769	0.04686550470270484	0.044308746695139394	0.21915609017983143	0.020059033138467113	0.12435609503993866	0.056425209590727075	0.10820139992813071	0.1453156338359246	0.1264809838166357	0.01440695323166699	0.3751511986275891	0.05491702671584319
SPECTINOMYCIN.VANILLIN	0.025513795040813168	0.0	0.0	0.6137816853802729	0.02721298790510004	0.38570573449822276	0.14748442943613224	0.5310096662558342	0.10254508478342134	0.0	0.0	0.5268887756969486	0.2196666505577953	0.6570043697377568	0.22758534398102573	0.28132925000982295	0.010025787136300236	0.010110845142191313	0.009787048840523796	0.013504350779171288	0.1203620782255287	1.171030567042846	0.055706077611811795	0.04649256202401419	0.10934941684829894	0.06667516960759011	0.45145000023865045	0.006142787271165923	0.017203286279013335	0.1216094621278384	0.47284468922540873	0.4872362056260228	0.2528699452774454	0.25744769108844345	0.10810093341025659	0.07317087441871656	1.4559449757102698	0.5719274703712518	0.11262044958997064	0.030122455272284784	0.04771532579166056	0.19250433975930506	0.0885509437408098	0.07218665412693899	0.08379874445872074	0.3192581075445701	0.3923057743323584	0.7101824416844797	0.15082888148436166
SPIRAMYCIN.1UM	0.0	0.0	0.0	0.0003033107209508602	0.0	0.01841110624487894	0.0049442908875055305	0.012881421656304994	0.0010398500258165153	0.0	0.0	0.00785803883432019	0.010401844575504329	0.00014535541450013117	0.0	0.0040399099149288666	0.0	0.0	0.0	0.0	0.006497896721727397	0.0004600093179517754	0.0	0.0	0.004425762792489895	0.0	0.0006622298305270491	0.0041614333555531355	0.0008643662859964943	0.0	0.0007660551972525591	0.0007893708782494124	0.0026558485120773837	0.0027039277703200673	0.00031921901564970016	0.005606707204513403	0.001551624038533318	0.001368087694003394	0.0003858660336262896	0.0	0.0019172728288857897	0.00039720584537661255	0.0006073807434772661	0.00047359511880389906	0.0006360432944148651	0.0005536044505603511	0.005958412134384505	0.003931894920145617	0.0004231529574635456
SPIRAMYCIN.20UM	0.0	0.0	0.0	0.1209178671905414	0.0	0.4845019765502706	0.0800091780661934	0.5041598296117423	0.6356818482903397	0.0	0.0	0.6464982009868155	0.42321204468175255	0.0004725077400341026	0.24409815982907074	0.3442254304836201	0.1740024039857454	0.175478626979718	0.16985898493806248	0.04717079024706425	0.011433611548953369	0.45395114810066667	0.7709126419290431	1.8107246278825302	0.46312248298435194	0.04049346290690404	0.7343847601848769	0.45031481686512675	0.1398083441204265	0.30774784956275275	0.04502865352897352	0.04639914709805931	0.7728904944452557	0.7868822569673896	0.2156613435106982	0.8762788968951682	0.10452194268455747	3.5797332448751367	1.1829821450925857	0.024401377016364138	3.541000719331448	0.33713564145548613	0.15512128765999889	0.12114441277290199	0.16244152600605882	0.14138715484061462	0.7558231464328082	0.09600718913946348	1.066064930777128
SPIRAMYCIN.5UM	0.0	0.0	0.0	0.07743135315476947	0.06611075614953493	0.16668929360860524	0.041972779419482645	0.15557900638312916	0.15286087215130503	0.0	0.0	0.21582731437907302	0.22597381209112502	0.05120391577409811	0.12165432936515061	0.20238492504267175	0.09768341998806013	0.09851215859978682	0.09535734095840204	0.030822327131552123	0.07872240995610104	0.1448529709121551	0.2094818919714851	0.49374258432958135	0.2575019187513652	0.0	0.22944719742907216	0.2950762215482582	0.0632244877808486	0.13506513787579966	0.04674092308150045	0.04816353134259607	0.1609288956696504	0.16384221768271923	0.030701356851981422	0.4472225561675057	0.05405315680065255	1.7030079696040519	0.5488931976135035	0.01587701946152971	1.6815680956409869	0.11106831598298031	0.04736807696451069	0.03693447689679569	0.049603396298210006	0.04317420086766363	0.3902536456647392	0.057803025942451576	0.45442574824807175
STREPTOZOCIN.1P25	0.0	0.0	0.0	0.006256032532943469	0.0	0.018026163040003877	0.01718537738570416	0.04797328976717902	0.005391426186209219	0.0	0.0	0.011402321169960632	0.010699378804742355	0.039010151752972996	0.0	0.00534569833591444	0.09228966673364881	0.09307264515818506	0.09009202604427169	0.009477397242115914	0.12806487428003827	0.0	0.013969754498457878	0.00416395182178344	0.0	0.0	0.0010904140637230835	0.010584265686294995	0.04929818218316495	0.010947826079121675	0.005247729776399588	0.005407449851223233	0.009571262648262375	0.009744532775109487	0.011069079140202071	0.03295566026485407	0.007098680741385081	0.004051939880196136	0.03153707370268022	0.018437544641130003	0.016741099076341102	0.05264062666136102	0.018408962970924023	0.009483068806471802	0.012735862523381884	0.017987286942046616	0.00185391955928027	0.012075540824329373	0.02546225157459822
SULFAMONOMETHOXINE.RIFAMPICIN	0.0	0.0	0.0	0.22702813695094326	0.186996027737435	0.16826611861215693	0.1528511053301599	0.21164212978073507	0.4985303108237979	0.0	0.0	0.8518315309192732	0.5207716341712207	0.0	0.16982646316868372	0.1884757659398627	0.02590149338568015	0.026121239660664382	0.02528471603893468	0.3747481386050972	0.27349915752772813	1.3778191936526363	0.40089245726482603	0.13469341449304334	0.658902642383362	0.27338826790131815	0.5020561528219344	0.18897312645425351	0.23396960296067648	0.12844794502108342	0.40021633033480736	0.41239732763276216	0.6662802010662351	0.6783419800808801	0.5562941099102607	0.07835903790975454	0.15663399097092853	0.8910271856374176	0.18615732059282405	0.4308628785651739	0.1883864614880384	0.46452580841191393	0.25588966666647983	0.20696814191941637	0.2680628196041401	0.45977613331800726	0.21122685270248545	0.3685845878508146	0.39245642692039684
SULFOSALICYLICACID.150	0.0	0.0	0.0	0.0	0.0	0.0	0.0	0.0	0.0	0.0	0.0	0.0	0.0	0.0	0.0	0.0	0.0	0.0	0.0	0.0	0.0	0.0	0.0	0.0	0.0	0.0	0.0	0.0	0.0	0.0	0.0	0.0	0.0	0.0	0.0	0.0	0.0	0.0	0.0	0.0	0.0	0.0	0.0	0.0	0.0	0.0	0.0	0.0	0.0
TEICOPLANIN.10	0.0	0.0	0.0	0.006367362327975686	0.0	0.0006638530048280823	0.005805830525432557	0.04242501863085207	0.00438113794939342	0.0	0.0	0.026964993106581164	0.02328097812660549	0.0	0.00739568582674982	0.15612341083056647	0.0028942425111852773	0.0029187970417393185	0.0028253235809017558	0.15651666477054568	0.0	0.0009298113189131093	0.0	0.006647109463629193	0.08779703368092678	0.3483417042762238	0.0021772837427203114	0.014263420161783637	0.0	0.0011931530673851363	0.006451998172759078	0.006648371399816156	0.003282694635525564	0.003342121791252098	0.007844737661701084	0.03463146338190881	0.0022420515733910257	0.0021493062667438737	0.003334435083790368	0.001877610129793664	0.6354206122760513	0.2824134119746977	0.02455387307720741	0.019145477629932718	0.025712580601851116	0.0223799215895701	0.016332017422568346	0.06955566544691863	0.29702279345768573
TETRACYCLINE.0P25UM	0.0	0.0	0.0	0.0	0.0	0.0	0.0	0.0	0.0	0.0	0.0	0.008813806433693295	0.0	0.0	0.0	0.0	0.0	0.0	0.0	0.0	0.0	0.0	0.0	0.0	0.0	0.0	0.0	0.0	0.0	0.0	0.0	0.0	0.004230480602687387	0.0043070656821685115	0.0	0.02280478651448768	0.0	0.15338685005396072	0.04506405753689015	0.0	0.149591429761025	0.0	0.0	0.0	0.0	0.0	0.025393417563475164	0.0	0.03049219010756213
TETRACYCLINE.0P5UM	0.0	0.0	0.0	0.007229375280391686	0.0	0.0023806984175931195	0.0	0.0	0.007259609205566877	0.0	0.0	0.18583323424251222	0.0	0.024873484890649764	0.0	0.0021765693484207273	0.0	0.0	0.0	0.0	0.0	0.0	0.0	0.000835874959511857	0.0	0.011093990951195938	0.001925164432868891	0.0	0.0	0.0010116758068998571	0.0	0.0	0.08786082750834869	0.08945138638095756	0.0	0.46352662365943265	0.0	3.117717794643663	0.9159651823619962	0.0	3.0405726587909183	0.011125457253831565	0.0	0.0	0.0	0.0	0.5176472632101955	0.0	0.63163183804101
THIOLUTIN.10	0.0	0.0	0.0	0.013250520024673132	0.0	0.011223923633276903	0.006107602490719394	0.007333977120696183	0.01017015465789267	0.0	0.0	0.003984940691004876	0.023916918600052187	0.06261699788105266	0.010699593590544735	0.013252323958135392	0.0018349940821978856	0.0018505620306623564	0.001791298424790836	0.0035738185274014605	0.003384648216451527	0.007195840338089802	0.0013277518972549772	0.1338834721801746	0.001895424425945286	0.003558159159301919	0.015037664993537397	0.041784254873093576	0.010365178531230196	0.0248825114122478	0.007892511146497161	0.008132727873458635	0.020642061236465954	0.021015747833550157	0.009752908619762385	0.0003371704345324461	0.0	0.0	0.03271784233997001	0.025298522513926936	0.0024143294285180836	0.03535240643872773	0.04969962462612134	0.03870399573642849	0.051979878967904174	0.045299317898492834	0.012741168212919408	0.006628498857349266	0.03766177036950963
THIOSTREPTON.0P8	0.0	0.0	0.0	0.0036419313563879735	0.0	0.0	0.0	2.2159729986396477e-05	0.010298664695580832	0.0	0.0	0.0015370643007521058	0.009656177249392935	0.0063585256614597865	0.0	0.005745087972818884	0.0	0.0	0.0	0.03503318747983917	0.0	0.0	0.0	0.0003237665525221367	0.0	0.0	0.006811055224092925	0.016539667590395532	0.003332569080188961	0.003031730452059005	0.00015826455323308884	0.00016308149834295363	0.005002618694252457	0.005093181915383812	0.0009028127684775998	0.0	0.0	0.0	0.009489422555442493	0.00012302818576790823	0.0	0.0028952335134459642	0.002274493331728183	0.0017654083762059963	0.0023818276219209514	0.0020731141787699646	0.008910254386934335	0.008194225845283919	0.003084362020404363
TIGECYCLINE.10	0.0	0.0	0.0	0.0	0.0	0.0	0.0	0.0	0.0	0.0	0.0	0.0	0.0	0.0	0.0	0.0	0.0	0.0	0.0	0.0	0.0	0.0	0.0	0.0	0.0	0.0	0.0	0.0	0.0	0.0011044924742053485	0.0	0.0	0.0019040922510112934	0.0019385623432014003	0.0	0.0	0.0	0.0	0.0	0.0	0.0	0.000599946077717097	0.0	0.0	0.0	0.0	0.0	0.0	0.0006391370118532287
TOBRAMYCIN.0P05	0.0	0.0	0.0	0.000979961494394598	0.0	0.00014230940250090806	0.0006804670934173737	0.0002593920303877791	0.0	0.0	0.0	0.017349717629512852	0.0004447425918020506	0.0	0.0	0.0	0.0	0.0	0.0	0.0	0.0	0.0008293481098470138	0.0	0.0003495421229039598	0.03901213603094142	0.0	0.0	0.0	9.122446139584833e-05	0.0	0.0	0.0	4.7856048831991345e-05	4.87223946795819e-05	0.0002555106282486381	0.0	0.00035056587779904824	0.0003090986292064184	0.0031296590427118175	0.0001467218069066188	0.000662875581572417	0.0009027158823963226	0.0007108927254466594	0.0009342266930275224	0.000715661677764555	0.0006479516858324286	0.00014019011037027734	0.00034329139396542215	0.0009616849797946339
TOBRAMYCIN.0P05UM	0.0	0.0	0.0	0.09229005972215014	0.0	0.2546462734639947	0.22281162100435364	0.8402976085297513	0.10333366258735299	0.0	0.0	0.06432846995487287	0.20899397666607822	0.3384214828801798	0.0	0.009539521441990443	1.1814826032055692	1.191506210614887	1.1533486383263887	0.008495456882666539	1.168513140981637	0.0	0.14909491022889484	0.013597860542926552	0.007715160426555836	0.009880489600850237	0.007919588730176293	0.10202508481115885	0.4575807457331724	0.0708735031195906	0.0	0.0	0.15261601464861796	0.15537884722242343	0.28174741489862504	0.00547438734668992	0.9310328048412803	0.8209040923475408	0.4158186896382421	0.8097301222462551	0.22316257726785266	0.8004502205261927	0.2548992308635304	0.20189192607686898	0.26969548614721106	0.30785870897918177	0.011217618853050924	0.2626618439989941	0.46431783813055694
TOBRAMYCIN.0P2UM	0.0	0.0	0.0	0.017262068990441262	0.0	0.05303284753743881	0.024082000693174087	0.11714635462106221	0.0025697455612428343	0.0	0.0	0.012767415807406467	0.041448966124455505	0.06846613803922544	0.0	0.0	0.12585351458831656	0.1269212461130072	0.12285663731755316	0.0	0.19097686009027462	0.0	0.01047313033837098	0.0	0.0	0.0	0.0	0.006555512524013464	0.03214263171717414	0.0049784894371569365	0.002445347553184665	0.0025197742311590097	0.01859958124625044	0.018936292495358834	0.06938862453990385	0.0	0.3120482054568733	0.27513708167664747	0.09679326242514917	0.2219941093470084	0.022488525526434162	0.1725795227276081	0.06460779861367734	0.050376865563648156	0.06765666761161253	0.06406209236856478	0.0	0.019816008341572766	0.1037933089497016
TOBRAMYCIN.0P8UM	0.0	0.0	0.0	0.0003778435626216517	0.0	0.002302554823206	0.0	0.00021853312904352302	0.0	0.0	0.0	0.0	0.007143487908414298	0.0	0.0	0.0	0.0	0.0	0.0	0.0	0.0	0.0	0.0	0.0	0.0	0.0	0.0	0.0	0.0	0.0	0.0	0.0	0.0	0.0	0.0	0.0	0.07304561127189167	0.06440529367957762	0.005895620620743352	0.0035471116657726873	0.0	0.004289080134268093	0.0	0.0	0.0	0.0	0.0	0.0	0.004569260409279335
TRIMETHOPRIM.A22	0.0	0.0	0.0	0.023224880204722943	0.0	0.0499942697179205	0.022490371549451788	0.05975339262250015	0.0612476907114037	0.0	0.0	0.1492847155979513	0.05238878943065735	0.0069537640902318796	0.2673870360547639	0.03287289763640183	0.004688149813069954	0.004727923715008741	0.004576513601219361	0.00973292672603456	0.03395356453828999	0.0004687120384934108	0.006880465331477658	0.007746272584787446	0.19335005137415037	0.404147999581823	0.056697121108310634	0.0809495347423921	0.0037848776090835274	0.12955410378900387	0.012447704592884221	0.012826563336316347	0.13032446094055983	0.13268374588637122	0.33366649357864947	0.11014750330255527	0.3965926852494817	0.34968108172289486	0.2099853267146557	0.34553245205563315	0.02190894793420727	0.06686966619589019	0.06304693400802416	0.05051416675565772	0.06602214515337401	0.07206056836081948	0.0951549620180718	0.11506996415881154	0.08034428349293933
TRIMETHOPRIM.CEPHALEXIN	0.0	0.0	0.0	0.004078740125331225	0.0	0.02748635037140235	0.005257247660582043	0.013291509352174328	0.006810446149711931	0.0	0.0	0.03142435438863192	0.015727268035065963	0.0	0.0404158819338344	0.004786163526412617	0.0	0.0	0.0	0.0	0.002399505596591945	0.0	0.0	0.014658584331939152	0.14292087018836955	0.06839098515730313	0.012673124142884497	0.00866432582935716	0.0	0.03131864404251529	0.004915818146466128	0.005065436148083522	0.024676067381008117	0.025122782248452633	0.05197030146553849	0.0	0.06201254336228068	0.11854889970833321	0.03779670086298746	0.061642644207460094	0.005121336702671439	0.03357584136718048	0.009751052244556937	0.0076032221894055145	0.010211208472188909	0.008887713313609972	0.0184773436722227	0.012500016174331115	0.03576915279375651
TRIMETHOPRIM.CHLORAMPHENICOL	0.0	0.0	0.0	0.036526321359642386	0.08290309591064841	0.036318065178915775	0.055755281027927095	0.03994320471947441	0.03294741699259763	0.0	0.0	0.018923090760742924	0.06901820676780891	5.0100892851278525e-05	0.0043470185777671816	0.007351859290013064	0.004898621194226798	0.004940180719153083	0.0047819731485756285	0.22469434224722282	0.041992191584510036	0.0320748966388382	0.0	0.0	0.04280301581019102	0.037110173897118556	0.06926059263919791	0.10108490403776774	0.09056343525667913	0.07234452510651426	0.2373363782386304	0.24455995599622124	0.16765883538290988	0.17069399059089171	0.05858770618849352	0.040422630609647216	0.0677111720355865	0.05381447354906084	0.008159859405508733	0.08055044447877532	0.05431388923086619	0.1155450651167347	0.029683975435395818	0.03055612214222828	0.03520366323930758	0.04769297714591924	0.03975152873630259	0.012809872169406981	0.04909665259040665
TRIMETHOPRIM.FOSFOMYCIN	0.0	0.0	0.0	0.004743132291535264	0.0	0.017483199249615677	0.0024892576106468494	0.013887826819438606	0.00511623077401071	0.0	0.0	0.002812770217617129	0.018559364868398532	0.0	0.0	0.0	0.0	0.0	0.0	0.0	0.009326836848395612	0.009935058450507009	0.06873092753763968	0.010657522380112139	0.1556615256437608	0.004790881157599414	0.00474868278237795	0.005577757970022943	0.0	0.009853069246913648	0.0021610530850542284	0.0022268269673137576	0.008002691820366807	0.008147565854001757	0.0016806979852267605	0.001861587407027494	0.002937260193137758	0.0025898216478498514	0.03377857907382738	0.02623099099160523	0.002424905042879133	0.03535746449818101	0.012213182794358976	0.009523027884213239	0.012789527990865234	0.011131851681296025	0.0025655377041469344	0.0032129969783334187	0.037667158842115446
TRIMETHOPRIM.IMIPENEM	0.0	0.0	0.0	0.008160961504143083	0.0	0.010364159832304393	0.01594991665693295	0.04142243779046684	0.034783338908478366	0.0	0.0	0.1064095497719223	0.017344807729935418	0.0	0.15778501320079774	0.020551853354493017	0.002759971916833622	0.0027833873060065335	0.0026942502948943342	0.0	0.002354354170956187	0.0	0.0056271772012109434	0.0	0.18620524810719277	0.25325905577267227	0.037969714450958564	0.04418637225621018	0.00017983952188543585	0.07715875834790994	0.010080669807821232	0.010387485403246638	0.0806551223238872	0.08211523514175731	0.20071973311906452	0.047597801040083675	0.23709929779662753	0.2090536260826607	0.12823875374746174	0.213177465868629	0.03282518269362496	0.06158876108547091	0.04208281907218486	0.032813384211019786	0.044068724878728455	0.03835688928350026	0.05353580533644892	0.06564311275830106	0.06561199112042887
TRIMETHOPRIM.PYOCYANIN	0.0	0.0	0.0	0.004159236236557403	0.0	0.006774374728947041	0.0032126877071605576	0.014165816882380002	0.01118675435769826	0.0	0.0	0.004559617323598266	0.028294343809779063	0.007781886735496562	0.0787157231457577	0.05604591339366183	0.01202764407203705	0.012129685677990457	0.01174123670980939	0.015838562906906314	0.005089008731031798	0.0	0.005942093886752462	0.0	0.0	0.0007617529012667422	0.010383102357099036	0.06300203201625727	0.049394144110574946	0.013155194068110916	0.002149353645109592	0.0022147714428329556	0.013260335859217723	0.01350038987934004	0.0	0.16326666560899838	0.058193900976149404	0.010885599833946496	0.028607248623305118	0.02055250226381259	0.0	0.03600835058749373	0.008661624387187398	0.0067537587826708954	0.009070370059265823	0.007894741249742133	0.01090482198473437	0.01205134108303293	0.03836056347568374
TYLOSIN.50	0.0	0.0	0.0	0.1340173130962204	0.029466379384601896	0.07348686386898473	0.149382206386304	0.19416759018596919	0.25444836528788567	0.0	0.0	0.21157286669041844	0.11773887877499573	0.03332009700115851	0.2456953232111153	0.24055465867426307	0.1273603306324946	0.12844084586845098	0.1243275724189638	0.06266465147730559	0.10432404516876387	0.2230733791576051	0.33935558817028016	0.10426310861646096	0.4636323268470871	0.14181246711931245	0.2690024090227521	0.22764578642889932	0.12506539248389872	0.19813561104792898	0.11713354709849	0.12069862756263035	0.28915583552024704	0.29439047071315666	0.5021104133314064	0.28320283384886036	0.06878276743468295	0.63342714626767	0.33411193976801623	0.06723941789537097	0.661168640862091	0.3646402915021677	0.1513452323520078	0.11858029021473493	0.1592545941591108	0.14953968385169414	0.1637960485886251	0.37762515079435033	0.2279211525780909
UREA.50MM	0.0	0.0	0.0	0.03568428850542499	0.0	0.024743098568203618	0.0137329182957012	0.11657179547326282	0.1267047190517818	0.0	0.0	0.040730702336681454	0.018786304706720845	0.04276822397632884	0.0323705629450738	0.033998721829684	0.09489552098178491	0.09570060727306279	0.09263582858576529	0.020604502060199203	0.1059547314352405	0.025986029414242384	0.02272677868574563	0.0006291267049867421	0.0	0.04524519623036539	0.11065016785196982	0.010833941368854167	0.030712167201256888	0.009103990485498975	0.0	0.0	0.04922438725406175	0.050115504355004656	0.014320038112128675	0.020196320490960623	0.01451132401269083	0.012794828716513197	0.021569935598482245	0.0397472079694218	0.02572818087321081	0.06725505962507021	0.017480053140573215	0.02098829010190497	0.02818749740129424	0.020876658549965066	0.008287475365174055	0.191485003953147	0.03359866405385737
VANCOMYCIN.40	0.02565774781019441	0.0	0.14626680444670537	0.4406282384018516	0.04235964693428326	0.13485073572613632	0.2216548587881529	0.3480465612121049	0.1573998615777857	0.14626680444670537	0.14626680444670537	0.3066839197392823	0.14878367035559728	0.5025278640922842	0.11851061872661761	0.2182467985735573	0.02156771203163019	0.02175069083938896	0.021054132524682013	0.037070015814303595	0.06262291042563055	0.32929607896831575	0.059129659308761205	0.1326860423386583	0.25417766095687927	0.24103840936434767	0.4314065257770253	0.10517372914588258	0.18215751424997093	0.07769143139816519	0.4082550852767114	0.42068075038255975	0.5118661166444238	0.5211325123352598	0.7501498131840164	0.01665157786896249	0.37701610470669905	0.06612645580743999	0.14102139034783817	0.04904132538625951	0.4931575123798922	0.2741286751765108	0.17867176542484323	0.12211075227275879	0.18531130710939506	0.14393575528072391	0.26295489772479447	0.4704407246630095	0.1879829447047197
VANILLIN.200	0.0	0.0	0.0	0.03243802354851682	0.0030781965091312958	0.38231661150466445	0.02910501065701044	0.08947794414081356	0.056888862804637785	0.0	0.0	0.20080301430643166	0.04032772068585215	0.005983619358930252	0.049613813483186296	0.03453076431090739	0.0	0.0	0.0	0.0029599027535524873	0.02605330096336796	0.038373844884438534	0.00533427856301274	0.006312649018102419	0.11530881253282543	0.018301156939097937	0.16973914065483434	0.02500298010413368	0.07103897820800935	0.28827865447221096	0.006059952252373484	0.006244393156996601	0.016525591929995403	0.01682475741266594	0.03428930384897693	0.006663325249547937	1.7913080197279454	0.002302952771881529	0.036695905161953084	0.06530995960214371	0.07880511130860894	0.08579018834405154	0.037615008759155556	0.031849936317071774	0.040603834505545874	0.03428465008244788	0.013108735547755405	0.22226419357543425	0.09139435469465398
[truncated: 646 more columns]
