# Supplementary material for: Phenotype inference in an Escherichia coli strain panel
Source: eLife. 2017 Dec 27;6:e31035. doi: 10.7554/eLife.31035 (PMC5745082; doi:10.7554/eLife.31035)
Supplement: Supplementary file 4. [file elife-31035-supp4.zip › predictions_assessment.tsv]

OXACILLIN.40UM	40	672	0.76475	2.00000	0.00000	0.00000	roc
OXACILLIN.40UM	40	672	0.76475	1.00000	0.00158	0.00000	roc
OXACILLIN.40UM	40	672	0.76475	0.69046	0.00316	0.00000	roc
OXACILLIN.40UM	40	672	0.76475	0.35972	0.00316	0.17500	roc
OXACILLIN.40UM	40	672	0.76475	0.35450	0.00475	0.17500	roc
OXACILLIN.40UM	40	672	0.76475	0.32292	0.00475	0.22500	roc
OXACILLIN.40UM	40	672	0.76475	0.29350	0.00791	0.22500	roc
OXACILLIN.40UM	40	672	0.76475	0.24364	0.00791	0.25000	roc
OXACILLIN.40UM	40	672	0.76475	0.10820	0.03639	0.25000	roc
OXACILLIN.40UM	40	672	0.76475	0.10485	0.03639	0.27500	roc
OXACILLIN.40UM	40	672	0.76475	0.09936	0.03956	0.27500	roc
OXACILLIN.40UM	40	672	0.76475	0.09535	0.03956	0.30000	roc
OXACILLIN.40UM	40	672	0.76475	0.09262	0.04114	0.30000	roc
OXACILLIN.40UM	40	672	0.76475	0.08533	0.04114	0.32500	roc
OXACILLIN.40UM	40	672	0.76475	0.07328	0.04747	0.32500	roc
OXACILLIN.40UM	40	672	0.76475	0.06787	0.04747	0.37500	roc
OXACILLIN.40UM	40	672	0.76475	0.06381	0.05063	0.37500	roc
OXACILLIN.40UM	40	672	0.76475	0.06336	0.05063	0.40000	roc
OXACILLIN.40UM	40	672	0.76475	0.03868	0.08544	0.40000	roc
OXACILLIN.40UM	40	672	0.76475	0.03831	0.08544	0.42500	roc
OXACILLIN.40UM	40	672	0.76475	0.03205	0.10601	0.42500	roc
OXACILLIN.40UM	40	672	0.76475	0.03203	0.11076	0.42500	roc
OXACILLIN.40UM	40	672	0.76475	0.01037	0.19620	0.42500	roc
OXACILLIN.40UM	40	672	0.76475	0.01027	0.19620	0.45000	roc
OXACILLIN.40UM	40	672	0.76475	0.00188	0.23734	0.45000	roc
OXACILLIN.40UM	40	672	0.76475	0.00187	0.23734	0.47500	roc
OXACILLIN.40UM	40	672	0.76475	0.00168	0.24525	0.47500	roc
OXACILLIN.40UM	40	672	0.76475	0.00166	0.24525	0.50000	roc
OXACILLIN.40UM	40	672	0.76475	0.00155	0.24842	0.50000	roc
OXACILLIN.40UM	40	672	0.76475	0.00139	0.26424	0.50000	roc
OXACILLIN.40UM	40	672	0.76475	0.00138	0.26424	0.52500	roc
OXACILLIN.40UM	40	672	0.76475	0.00126	0.27373	0.52500	roc
OXACILLIN.40UM	40	672	0.76475	0.00121	0.27373	0.55000	roc
OXACILLIN.40UM	40	672	0.76475	0.00115	0.27690	0.55000	roc
OXACILLIN.40UM	40	672	0.76475	0.00112	0.27690	0.57500	roc
OXACILLIN.40UM	40	672	0.76475	0.00066	0.34810	0.57500	roc
OXACILLIN.40UM	40	672	0.76475	0.00065	0.34810	0.60000	roc
OXACILLIN.40UM	40	672	0.76475	0.00064	0.35127	0.60000	roc
OXACILLIN.40UM	40	672	0.76475	0.00064	0.35127	0.62500	roc
OXACILLIN.40UM	40	672	0.76475	0.00062	0.35918	0.62500	roc
OXACILLIN.40UM	40	672	0.76475	0.00060	0.35918	0.65000	roc
OXACILLIN.40UM	40	672	0.76475	0.00055	0.37025	0.65000	roc
OXACILLIN.40UM	40	672	0.76475	0.00054	0.37025	0.67500	roc
OXACILLIN.40UM	40	672	0.76475	0.00052	0.38291	0.67500	roc
OXACILLIN.40UM	40	672	0.76475	0.00052	0.38291	0.70000	roc
OXACILLIN.40UM	40	672	0.76475	0.00051	0.38766	0.70000	roc
OXACILLIN.40UM	40	672	0.76475	0.00051	0.38766	0.72500	roc
OXACILLIN.40UM	40	672	0.76475	0.00050	0.39082	0.72500	roc
OXACILLIN.40UM	40	672	0.76475	0.00050	0.39082	0.75000	roc
OXACILLIN.40UM	40	672	0.76475	0.00045	0.40348	0.75000	roc
OXACILLIN.40UM	40	672	0.76475	0.00045	0.40348	0.77500	roc
OXACILLIN.40UM	40	672	0.76475	0.00044	0.40823	0.77500	roc
OXACILLIN.40UM	40	672	0.76475	0.00043	0.40823	0.80000	roc
OXACILLIN.40UM	40	672	0.76475	0.00038	0.43354	0.80000	roc
OXACILLIN.40UM	40	672	0.76475	0.00038	0.43354	0.82500	roc
OXACILLIN.40UM	40	672	0.76475	0.00034	0.44304	0.82500	roc
OXACILLIN.40UM	40	672	0.76475	0.00034	0.44304	0.85000	roc
OXACILLIN.40UM	40	672	0.76475	0.00029	0.46044	0.85000	roc
OXACILLIN.40UM	40	672	0.76475	0.00029	0.46044	0.87500	roc
OXACILLIN.40UM	40	672	0.76475	0.00026	0.46677	0.87500	roc
OXACILLIN.40UM	40	672	0.76475	0.00026	0.46677	0.90000	roc
OXACILLIN.40UM	40	672	0.76475	0.00024	0.48576	0.90000	roc
OXACILLIN.40UM	40	672	0.76475	0.00024	0.48576	0.92500	roc
OXACILLIN.40UM	40	672	0.76475	0.00019	0.51899	0.92500	roc
OXACILLIN.40UM	40	672	0.76475	0.00017	0.51899	0.95000	roc
OXACILLIN.40UM	40	672	0.76475	0.00012	0.53323	0.95000	roc
OXACILLIN.40UM	40	672	0.76475	0.00012	0.53323	0.97500	roc
OXACILLIN.40UM	40	672	0.76475	0.00001	0.56962	0.97500	roc
OXACILLIN.40UM	40	672	0.76475	0.00000	1.00000	1.00000	roc
OXACILLIN.40UM	40	672	0.11236	0.00000	0.00000	0.00000	mcc
OXACILLIN.40UM	40	672	0.18750	0.00500	0.00500	0.13458	mcc
OXACILLIN.40UM	40	672	0.19565	0.01000	0.01000	0.14452	mcc
OXACILLIN.40UM	40	672	0.22517	0.01500	0.01500	0.17602	mcc
OXACILLIN.40UM	40	672	0.24286	0.02000	0.02000	0.19523	mcc
OXACILLIN.40UM	40	672	0.25000	0.02500	0.02500	0.20284	mcc
OXACILLIN.40UM	40	672	0.26357	0.03000	0.03000	0.21713	mcc
OXACILLIN.40UM	40	672	0.28333	0.03500	0.03500	0.23768	mcc
OXACILLIN.40UM	40	672	0.29358	0.04000	0.04000	0.24642	mcc
OXACILLIN.40UM	40	672	0.31068	0.04500	0.04500	0.26432	mcc
OXACILLIN.40UM	40	672	0.31683	0.05000	0.05000	0.27079	mcc
OXACILLIN.40UM	40	672	0.34043	0.05500	0.05500	0.29581	mcc
OXACILLIN.40UM	40	672	0.35556	0.06000	0.06000	0.31213	mcc
OXACILLIN.40UM	40	672	0.34884	0.06500	0.06500	0.30540	mcc
OXACILLIN.40UM	40	672	0.31325	0.07000	0.07000	0.26831	mcc
OXACILLIN.40UM	40	672	0.31707	0.07500	0.07500	0.27282	mcc
OXACILLIN.40UM	40	672	0.32099	0.08000	0.08000	0.27747	mcc
OXACILLIN.40UM	40	672	0.32911	0.08500	0.08500	0.28725	mcc
OXACILLIN.40UM	40	672	0.30769	0.09000	0.09000	0.26517	mcc
OXACILLIN.40UM	40	672	0.31169	0.09500	0.09500	0.27016	mcc
OXACILLIN.40UM	40	672	0.29333	0.10000	0.10000	0.25239	mcc
OXACILLIN.40UM	40	672	0.27397	0.10500	0.10500	0.23388	mcc
OXACILLIN.40UM	40	672	0.28169	0.11000	0.11000	0.24450	mcc
OXACILLIN.40UM	40	672	0.28169	0.11500	0.11500	0.24450	mcc
OXACILLIN.40UM	40	672	0.28571	0.12000	0.12000	0.25016	mcc
OXACILLIN.40UM	40	672	0.29412	0.12500	0.12500	0.26229	mcc
OXACILLIN.40UM	40	672	0.30769	0.13000	0.13000	0.28287	mcc
OXACILLIN.40UM	40	672	0.30769	0.13500	0.13500	0.28287	mcc
OXACILLIN.40UM	40	672	0.30769	0.14000	0.14000	0.28287	mcc
OXACILLIN.40UM	40	672	0.30769	0.14500	0.14500	0.28287	mcc
OXACILLIN.40UM	40	672	0.30769	0.15000	0.15000	0.28287	mcc
OXACILLIN.40UM	40	672	0.31250	0.15500	0.15500	0.29050	mcc
OXACILLIN.40UM	40	672	0.31746	0.16000	0.16000	0.29857	mcc
OXACILLIN.40UM	40	672	0.32258	0.16500	0.16500	0.30715	mcc
OXACILLIN.40UM	40	672	0.33898	0.17000	0.17000	0.33653	mcc
OXACILLIN.40UM	40	672	0.33898	0.17500	0.17500	0.33653	mcc
OXACILLIN.40UM	40	672	0.34483	0.18000	0.18000	0.34781	mcc
OXACILLIN.40UM	40	672	0.35088	0.18500	0.18500	0.36000	mcc
OXACILLIN.40UM	40	672	0.35088	0.19000	0.19000	0.36000	mcc
OXACILLIN.40UM	40	672	0.35088	0.19500	0.19500	0.36000	mcc
OXACILLIN.40UM	40	672	0.35088	0.20000	0.20000	0.36000	mcc
OXACILLIN.40UM	40	672	0.35088	0.20500	0.20500	0.36000	mcc
OXACILLIN.40UM	40	672	0.35088	0.21000	0.21000	0.36000	mcc
OXACILLIN.40UM	40	672	0.35714	0.21500	0.21500	0.37325	mcc
OXACILLIN.40UM	40	672	0.36364	0.22000	0.22000	0.38773	mcc
OXACILLIN.40UM	40	672	0.36364	0.22500	0.22500	0.38773	mcc
OXACILLIN.40UM	40	672	0.36364	0.23000	0.23000	0.38773	mcc
OXACILLIN.40UM	40	672	0.36364	0.23500	0.23500	0.38773	mcc
OXACILLIN.40UM	40	672	0.36364	0.24000	0.24000	0.38773	mcc
OXACILLIN.40UM	40	672	0.33333	0.24500	0.24500	0.35962	mcc
OXACILLIN.40UM	40	672	0.33333	0.25000	0.25000	0.35962	mcc
OXACILLIN.40UM	40	672	0.33333	0.25500	0.25500	0.35962	mcc
OXACILLIN.40UM	40	672	0.33333	0.26000	0.26000	0.35962	mcc
OXACILLIN.40UM	40	672	0.33333	0.26500	0.26500	0.35962	mcc
OXACILLIN.40UM	40	672	0.33333	0.27000	0.27000	0.35962	mcc
OXACILLIN.40UM	40	672	0.33333	0.27500	0.27500	0.35962	mcc
OXACILLIN.40UM	40	672	0.33333	0.28000	0.28000	0.35962	mcc
OXACILLIN.40UM	40	672	0.33333	0.28500	0.28500	0.35962	mcc
OXACILLIN.40UM	40	672	0.33333	0.29000	0.29000	0.35962	mcc
OXACILLIN.40UM	40	672	0.33962	0.29500	0.29500	0.37563	mcc
OXACILLIN.40UM	40	672	0.33962	0.30000	0.30000	0.37563	mcc
OXACILLIN.40UM	40	672	0.33962	0.30500	0.30500	0.37563	mcc
OXACILLIN.40UM	40	672	0.33962	0.31000	0.31000	0.37563	mcc
OXACILLIN.40UM	40	672	0.33962	0.31500	0.31500	0.37563	mcc
OXACILLIN.40UM	40	672	0.33962	0.32000	0.32000	0.37563	mcc
OXACILLIN.40UM	40	672	0.31373	0.32500	0.32500	0.36407	mcc
OXACILLIN.40UM	40	672	0.31373	0.33000	0.33000	0.36407	mcc
OXACILLIN.40UM	40	672	0.31373	0.33500	0.33500	0.36407	mcc
OXACILLIN.40UM	40	672	0.31373	0.34000	0.34000	0.36407	mcc
OXACILLIN.40UM	40	672	0.31373	0.34500	0.34500	0.36407	mcc
OXACILLIN.40UM	40	672	0.28000	0.35000	0.35000	0.33270	mcc
OXACILLIN.40UM	40	672	0.28571	0.35500	0.35500	0.35369	mcc
OXACILLIN.40UM	40	672	0.25000	0.36000	0.36000	0.32032	mcc
OXACILLIN.40UM	40	672	0.25000	0.36500	0.36500	0.32032	mcc
OXACILLIN.40UM	40	672	0.25000	0.37000	0.37000	0.32032	mcc
OXACILLIN.40UM	40	672	0.25000	0.37500	0.37500	0.32032	mcc
OXACILLIN.40UM	40	672	0.25000	0.38000	0.38000	0.32032	mcc
OXACILLIN.40UM	40	672	0.21277	0.38500	0.38500	0.28392	mcc
OXACILLIN.40UM	40	672	0.21277	0.39000	0.39000	0.28392	mcc
OXACILLIN.40UM	40	672	0.21277	0.39500	0.39500	0.28392	mcc
OXACILLIN.40UM	40	672	0.21277	0.40000	0.40000	0.28392	mcc
OXACILLIN.40UM	40	672	0.21277	0.40500	0.40500	0.28392	mcc
OXACILLIN.40UM	40	672	0.21277	0.41000	0.41000	0.28392	mcc
OXACILLIN.40UM	40	672	0.21277	0.41500	0.41500	0.28392	mcc
OXACILLIN.40UM	40	672	0.21277	0.42000	0.42000	0.28392	mcc
OXACILLIN.40UM	40	672	0.21277	0.42500	0.42500	0.28392	mcc
OXACILLIN.40UM	40	672	0.21277	0.43000	0.43000	0.28392	mcc
OXACILLIN.40UM	40	672	0.21277	0.43500	0.43500	0.28392	mcc
OXACILLIN.40UM	40	672	0.21277	0.44000	0.44000	0.28392	mcc
OXACILLIN.40UM	40	672	0.21277	0.44500	0.44500	0.28392	mcc
OXACILLIN.40UM	40	672	0.21277	0.45000	0.45000	0.28392	mcc
OXACILLIN.40UM	40	672	0.21277	0.45500	0.45500	0.28392	mcc
OXACILLIN.40UM	40	672	0.21277	0.46000	0.46000	0.28392	mcc
OXACILLIN.40UM	40	672	0.21277	0.46500	0.46500	0.28392	mcc
OXACILLIN.40UM	40	672	0.21277	0.47000	0.47000	0.28392	mcc
OXACILLIN.40UM	40	672	0.21277	0.47500	0.47500	0.28392	mcc
OXACILLIN.40UM	40	672	0.21277	0.48000	0.48000	0.28392	mcc
OXACILLIN.40UM	40	672	0.21277	0.48500	0.48500	0.28392	mcc
OXACILLIN.40UM	40	672	0.21277	0.49000	0.49000	0.28392	mcc
OXACILLIN.40UM	40	672	0.21277	0.49500	0.49500	0.28392	mcc
OXACILLIN.40UM	40	672	0.21277	0.50000	0.50000	0.28392	mcc
OXACILLIN.40UM	40	672	0.21277	0.50500	0.50500	0.28392	mcc
OXACILLIN.40UM	40	672	0.21277	0.51000	0.51000	0.28392	mcc
OXACILLIN.40UM	40	672	0.21277	0.51500	0.51500	0.28392	mcc
OXACILLIN.40UM	40	672	0.21277	0.52000	0.52000	0.28392	mcc
OXACILLIN.40UM	40	672	0.21277	0.52500	0.52500	0.28392	mcc
OXACILLIN.40UM	40	672	0.21277	0.53000	0.53000	0.28392	mcc
OXACILLIN.40UM	40	672	0.17391	0.53500	0.53500	0.24356	mcc
OXACILLIN.40UM	40	672	0.13333	0.54000	0.54000	0.19778	mcc
OXACILLIN.40UM	40	672	0.13333	0.54500	0.54500	0.19778	mcc
OXACILLIN.40UM	40	672	0.13333	0.55000	0.55000	0.19778	mcc
OXACILLIN.40UM	40	672	0.13333	0.55500	0.55500	0.19778	mcc
OXACILLIN.40UM	40	672	0.13333	0.56000	0.56000	0.19778	mcc
OXACILLIN.40UM	40	672	0.13333	0.56500	0.56500	0.19778	mcc
OXACILLIN.40UM	40	672	0.13333	0.57000	0.57000	0.19778	mcc
OXACILLIN.40UM	40	672	0.09091	0.57500	0.57500	0.14406	mcc
OXACILLIN.40UM	40	672	0.09091	0.58000	0.58000	0.14406	mcc
OXACILLIN.40UM	40	672	0.09091	0.58500	0.58500	0.14406	mcc
OXACILLIN.40UM	40	672	0.09091	0.59000	0.59000	0.14406	mcc
OXACILLIN.40UM	40	672	0.09091	0.59500	0.59500	0.14406	mcc
OXACILLIN.40UM	40	672	0.09091	0.60000	0.60000	0.14406	mcc
OXACILLIN.40UM	40	672	0.09091	0.60500	0.60500	0.14406	mcc
OXACILLIN.40UM	40	672	0.09091	0.61000	0.61000	0.14406	mcc
OXACILLIN.40UM	40	672	0.09091	0.61500	0.61500	0.14406	mcc
OXACILLIN.40UM	40	672	0.09091	0.62000	0.62000	0.14406	mcc
OXACILLIN.40UM	40	672	0.09091	0.62500	0.62500	0.14406	mcc
OXACILLIN.40UM	40	672	0.09091	0.63000	0.63000	0.14406	mcc
OXACILLIN.40UM	40	672	0.09091	0.63500	0.63500	0.14406	mcc
OXACILLIN.40UM	40	672	0.09091	0.64000	0.64000	0.14406	mcc
OXACILLIN.40UM	40	672	0.09091	0.64500	0.64500	0.14406	mcc
OXACILLIN.40UM	40	672	0.04651	0.65000	0.65000	0.07750	mcc
OXACILLIN.40UM	40	672	0.04651	0.65500	0.65500	0.07750	mcc
OXACILLIN.40UM	40	672	0.04651	0.66000	0.66000	0.07750	mcc
OXACILLIN.40UM	40	672	0.04651	0.66500	0.66500	0.07750	mcc
OXACILLIN.40UM	40	672	0.04651	0.67000	0.67000	0.07750	mcc
OXACILLIN.40UM	40	672	0.04651	0.67500	0.67500	0.07750	mcc
OXACILLIN.40UM	40	672	0.04651	0.68000	0.68000	0.07750	mcc
OXACILLIN.40UM	40	672	0.00000	0.68500	0.68500	-0.01375	mcc
OXACILLIN.40UM	40	672	0.00000	0.69000	0.69000	-0.01375	mcc
OXACILLIN.40UM	40	672	0.00000	0.69500	0.69500	-0.00971	mcc
OXACILLIN.40UM	40	672	0.00000	0.70000	0.70000	-0.00971	mcc
OXACILLIN.40UM	40	672	0.00000	0.70500	0.70500	-0.00971	mcc
OXACILLIN.40UM	40	672	0.00000	0.71000	0.71000	-0.00971	mcc
OXACILLIN.40UM	40	672	0.00000	0.71500	0.71500	-0.00971	mcc
OXACILLIN.40UM	40	672	0.00000	0.72000	0.72000	-0.00971	mcc
OXACILLIN.40UM	40	672	0.00000	0.72500	0.72500	-0.00971	mcc
OXACILLIN.40UM	40	672	0.00000	0.73000	0.73000	-0.00971	mcc
OXACILLIN.40UM	40	672	0.00000	0.73500	0.73500	-0.00971	mcc
OXACILLIN.40UM	40	672	0.00000	0.74000	0.74000	-0.00971	mcc
OXACILLIN.40UM	40	672	0.00000	0.74500	0.74500	-0.00971	mcc
OXACILLIN.40UM	40	672	0.00000	0.75000	0.75000	-0.00971	mcc
OXACILLIN.40UM	40	672	0.00000	0.75500	0.75500	-0.00971	mcc
OXACILLIN.40UM	40	672	0.00000	0.76000	0.76000	-0.00971	mcc
OXACILLIN.40UM	40	672	0.00000	0.76500	0.76500	-0.00971	mcc
OXACILLIN.40UM	40	672	0.00000	0.77000	0.77000	-0.00971	mcc
OXACILLIN.40UM	40	672	0.00000	0.77500	0.77500	-0.00971	mcc
OXACILLIN.40UM	40	672	0.00000	0.78000	0.78000	-0.00971	mcc
OXACILLIN.40UM	40	672	0.00000	0.78500	0.78500	-0.00971	mcc
OXACILLIN.40UM	40	672	0.00000	0.79000	0.79000	-0.00971	mcc
OXACILLIN.40UM	40	672	0.00000	0.79500	0.79500	-0.00971	mcc
OXACILLIN.40UM	40	672	0.00000	0.80000	0.80000	-0.00971	mcc
OXACILLIN.40UM	40	672	0.00000	0.80500	0.80500	-0.00971	mcc
OXACILLIN.40UM	40	672	0.00000	0.81000	0.81000	-0.00971	mcc
OXACILLIN.40UM	40	672	0.00000	0.81500	0.81500	-0.00971	mcc
OXACILLIN.40UM	40	672	0.00000	0.82000	0.82000	-0.00971	mcc
OXACILLIN.40UM	40	672	0.00000	0.82500	0.82500	-0.00971	mcc
OXACILLIN.40UM	40	672	0.00000	0.83000	0.83000	-0.00971	mcc
OXACILLIN.40UM	40	672	0.00000	0.83500	0.83500	-0.00971	mcc
OXACILLIN.40UM	40	672	0.00000	0.84000	0.84000	-0.00971	mcc
OXACILLIN.40UM	40	672	0.00000	0.84500	0.84500	-0.00971	mcc
OXACILLIN.40UM	40	672	0.00000	0.85000	0.85000	-0.00971	mcc
OXACILLIN.40UM	40	672	0.00000	0.85500	0.85500	-0.00971	mcc
OXACILLIN.40UM	40	672	0.00000	0.86000	0.86000	-0.00971	mcc
OXACILLIN.40UM	40	672	0.00000	0.86500	0.86500	-0.00971	mcc
OXACILLIN.40UM	40	672	0.00000	0.87000	0.87000	-0.00971	mcc
OXACILLIN.40UM	40	672	0.00000	0.87500	0.87500	-0.00971	mcc
OXACILLIN.40UM	40	672	0.00000	0.88000	0.88000	-0.00971	mcc
OXACILLIN.40UM	40	672	0.00000	0.88500	0.88500	-0.00971	mcc
OXACILLIN.40UM	40	672	0.00000	0.89000	0.89000	-0.00971	mcc
OXACILLIN.40UM	40	672	0.00000	0.89500	0.89500	-0.00971	mcc
OXACILLIN.40UM	40	672	0.00000	0.90000	0.90000	-0.00971	mcc
OXACILLIN.40UM	40	672	0.00000	0.90500	0.90500	-0.00971	mcc
OXACILLIN.40UM	40	672	0.00000	0.91000	0.91000	-0.00971	mcc
OXACILLIN.40UM	40	672	0.00000	0.91500	0.91500	-0.00971	mcc
OXACILLIN.40UM	40	672	0.00000	0.92000	0.92000	-0.00971	mcc
OXACILLIN.40UM	40	672	0.00000	0.92500	0.92500	-0.00971	mcc
OXACILLIN.40UM	40	672	0.00000	0.93000	0.93000	-0.00971	mcc
OXACILLIN.40UM	40	672	0.00000	0.93500	0.93500	-0.00971	mcc
OXACILLIN.40UM	40	672	0.00000	0.94000	0.94000	-0.00971	mcc
OXACILLIN.40UM	40	672	0.00000	0.94500	0.94500	-0.00971	mcc
OXACILLIN.40UM	40	672	0.00000	0.95000	0.95000	-0.00971	mcc
OXACILLIN.40UM	40	672	0.00000	0.95500	0.95500	-0.00971	mcc
OXACILLIN.40UM	40	672	0.00000	0.96000	0.96000	-0.00971	mcc
OXACILLIN.40UM	40	672	0.00000	0.96500	0.96500	-0.00971	mcc
OXACILLIN.40UM	40	672	0.00000	0.97000	0.97000	-0.00971	mcc
OXACILLIN.40UM	40	672	0.00000	0.97500	0.97500	-0.00971	mcc
OXACILLIN.40UM	40	672	0.00000	0.98000	0.98000	-0.00971	mcc
OXACILLIN.40UM	40	672	0.00000	0.98500	0.98500	-0.00971	mcc
OXACILLIN.40UM	40	672	0.00000	0.99000	0.99000	-0.00971	mcc
OXACILLIN.40UM	40	672	0.00000	0.99500	0.99500	-0.00971	mcc
OXACILLIN.40UM	40	672	0.26579	0.00000	1.00000	0.05952	prec
OXACILLIN.40UM	40	672	0.26579	0.00001	0.97500	0.09774	prec
OXACILLIN.40UM	40	672	0.26579	0.00001	0.97500	0.09799	prec
OXACILLIN.40UM	40	672	0.26579	0.00002	0.97500	0.09824	prec
OXACILLIN.40UM	40	672	0.26579	0.00002	0.97500	0.09848	prec
OXACILLIN.40UM	40	672	0.26579	0.00002	0.97500	0.09873	prec
OXACILLIN.40UM	40	672	0.26579	0.00002	0.97500	0.09898	prec
OXACILLIN.40UM	40	672	0.26579	0.00003	0.97500	0.09924	prec
OXACILLIN.40UM	40	672	0.26579	0.00003	0.97500	0.09949	prec
OXACILLIN.40UM	40	672	0.26579	0.00003	0.97500	0.09974	prec
OXACILLIN.40UM	40	672	0.26579	0.00003	0.97500	0.10000	prec
OXACILLIN.40UM	40	672	0.26579	0.00003	0.97500	0.10026	prec
OXACILLIN.40UM	40	672	0.26579	0.00004	0.97500	0.10052	prec
OXACILLIN.40UM	40	672	0.26579	0.00004	0.97500	0.10078	prec
OXACILLIN.40UM	40	672	0.26579	0.00005	0.97500	0.10104	prec
OXACILLIN.40UM	40	672	0.26579	0.00005	0.97500	0.10130	prec
OXACILLIN.40UM	40	672	0.26579	0.00006	0.97500	0.10156	prec
OXACILLIN.40UM	40	672	0.26579	0.00006	0.97500	0.10183	prec
OXACILLIN.40UM	40	672	0.26579	0.00008	0.97500	0.10209	prec
OXACILLIN.40UM	40	672	0.26579	0.00009	0.97500	0.10236	prec
OXACILLIN.40UM	40	672	0.26579	0.00010	0.97500	0.10263	prec
OXACILLIN.40UM	40	672	0.26579	0.00010	0.97500	0.10290	prec
OXACILLIN.40UM	40	672	0.26579	0.00011	0.97500	0.10317	prec
OXACILLIN.40UM	40	672	0.26579	0.00011	0.97500	0.10345	prec
OXACILLIN.40UM	40	672	0.26579	0.00012	0.97500	0.10372	prec
OXACILLIN.40UM	40	672	0.26579	0.00012	0.95000	0.10133	prec
OXACILLIN.40UM	40	672	0.26579	0.00013	0.95000	0.10160	prec
OXACILLIN.40UM	40	672	0.26579	0.00013	0.95000	0.10188	prec
OXACILLIN.40UM	40	672	0.26579	0.00013	0.95000	0.10215	prec
OXACILLIN.40UM	40	672	0.26579	0.00015	0.95000	0.10243	prec
OXACILLIN.40UM	40	672	0.26579	0.00015	0.95000	0.10270	prec
OXACILLIN.40UM	40	672	0.26579	0.00016	0.95000	0.10298	prec
OXACILLIN.40UM	40	672	0.26579	0.00016	0.95000	0.10326	prec
OXACILLIN.40UM	40	672	0.26579	0.00017	0.95000	0.10354	prec
OXACILLIN.40UM	40	672	0.26579	0.00017	0.95000	0.10383	prec
OXACILLIN.40UM	40	672	0.26579	0.00019	0.92500	0.10137	prec
OXACILLIN.40UM	40	672	0.26579	0.00019	0.92500	0.10165	prec
OXACILLIN.40UM	40	672	0.26579	0.00020	0.92500	0.10193	prec
OXACILLIN.40UM	40	672	0.26579	0.00020	0.92500	0.10221	prec
OXACILLIN.40UM	40	672	0.26579	0.00020	0.92500	0.10249	prec
OXACILLIN.40UM	40	672	0.26579	0.00020	0.92500	0.10278	prec
OXACILLIN.40UM	40	672	0.26579	0.00021	0.92500	0.10306	prec
OXACILLIN.40UM	40	672	0.26579	0.00021	0.92500	0.10335	prec
OXACILLIN.40UM	40	672	0.26579	0.00021	0.92500	0.10364	prec
OXACILLIN.40UM	40	672	0.26579	0.00022	0.92500	0.10393	prec
OXACILLIN.40UM	40	672	0.26579	0.00022	0.92500	0.10423	prec
OXACILLIN.40UM	40	672	0.26579	0.00022	0.92500	0.10452	prec
OXACILLIN.40UM	40	672	0.26579	0.00022	0.92500	0.10482	prec
OXACILLIN.40UM	40	672	0.26579	0.00023	0.92500	0.10511	prec
OXACILLIN.40UM	40	672	0.26579	0.00023	0.92500	0.10541	prec
OXACILLIN.40UM	40	672	0.26579	0.00023	0.92500	0.10571	prec
OXACILLIN.40UM	40	672	0.26579	0.00023	0.92500	0.10602	prec
OXACILLIN.40UM	40	672	0.26579	0.00023	0.92500	0.10632	prec
OXACILLIN.40UM	40	672	0.26579	0.00024	0.92500	0.10663	prec
OXACILLIN.40UM	40	672	0.26579	0.00024	0.92500	0.10694	prec
OXACILLIN.40UM	40	672	0.26579	0.00024	0.92500	0.10725	prec
OXACILLIN.40UM	40	672	0.26579	0.00024	0.92500	0.10756	prec
OXACILLIN.40UM	40	672	0.26579	0.00024	0.90000	0.10496	prec
OXACILLIN.40UM	40	672	0.26579	0.00024	0.90000	0.10526	prec
OXACILLIN.40UM	40	672	0.26579	0.00025	0.90000	0.10557	prec
OXACILLIN.40UM	40	672	0.26579	0.00025	0.90000	0.10588	prec
OXACILLIN.40UM	40	672	0.26579	0.00025	0.90000	0.10619	prec
OXACILLIN.40UM	40	672	0.26579	0.00025	0.90000	0.10651	prec
OXACILLIN.40UM	40	672	0.26579	0.00025	0.90000	0.10682	prec
OXACILLIN.40UM	40	672	0.26579	0.00025	0.90000	0.10714	prec
OXACILLIN.40UM	40	672	0.26579	0.00025	0.90000	0.10746	prec
OXACILLIN.40UM	40	672	0.26579	0.00025	0.90000	0.10778	prec
OXACILLIN.40UM	40	672	0.26579	0.00025	0.90000	0.10811	prec
OXACILLIN.40UM	40	672	0.26579	0.00026	0.90000	0.10843	prec
OXACILLIN.40UM	40	672	0.26579	0.00026	0.90000	0.10876	prec
OXACILLIN.40UM	40	672	0.26579	0.00026	0.87500	0.10606	prec
OXACILLIN.40UM	40	672	0.26579	0.00027	0.87500	0.10638	prec
OXACILLIN.40UM	40	672	0.26579	0.00027	0.87500	0.10671	prec
OXACILLIN.40UM	40	672	0.26579	0.00027	0.87500	0.10703	prec
OXACILLIN.40UM	40	672	0.26579	0.00029	0.87500	0.10736	prec
OXACILLIN.40UM	40	672	0.26579	0.00029	0.85000	0.10462	prec
OXACILLIN.40UM	40	672	0.26579	0.00029	0.85000	0.10494	prec
OXACILLIN.40UM	40	672	0.26579	0.00030	0.85000	0.10526	prec
OXACILLIN.40UM	40	672	0.26579	0.00030	0.85000	0.10559	prec
OXACILLIN.40UM	40	672	0.26579	0.00031	0.85000	0.10592	prec
OXACILLIN.40UM	40	672	0.26579	0.00031	0.85000	0.10625	prec
OXACILLIN.40UM	40	672	0.26579	0.00031	0.85000	0.10658	prec
OXACILLIN.40UM	40	672	0.26579	0.00032	0.85000	0.10692	prec
OXACILLIN.40UM	40	672	0.26579	0.00032	0.85000	0.10726	prec
OXACILLIN.40UM	40	672	0.26579	0.00033	0.85000	0.10759	prec
OXACILLIN.40UM	40	672	0.26579	0.00033	0.85000	0.10794	prec
OXACILLIN.40UM	40	672	0.26579	0.00034	0.85000	0.10828	prec
OXACILLIN.40UM	40	672	0.26579	0.00034	0.82500	0.10543	prec
OXACILLIN.40UM	40	672	0.26579	0.00035	0.82500	0.10577	prec
OXACILLIN.40UM	40	672	0.26579	0.00035	0.82500	0.10611	prec
OXACILLIN.40UM	40	672	0.26579	0.00036	0.82500	0.10645	prec
OXACILLIN.40UM	40	672	0.26579	0.00037	0.82500	0.10680	prec
OXACILLIN.40UM	40	672	0.26579	0.00038	0.82500	0.10714	prec
OXACILLIN.40UM	40	672	0.26579	0.00038	0.82500	0.10749	prec
OXACILLIN.40UM	40	672	0.26579	0.00038	0.80000	0.10458	prec
OXACILLIN.40UM	40	672	0.26579	0.00038	0.80000	0.10492	prec
OXACILLIN.40UM	40	672	0.26579	0.00039	0.80000	0.10526	prec
OXACILLIN.40UM	40	672	0.26579	0.00039	0.80000	0.10561	prec
OXACILLIN.40UM	40	672	0.26579	0.00040	0.80000	0.10596	prec
OXACILLIN.40UM	40	672	0.26579	0.00041	0.80000	0.10631	prec
OXACILLIN.40UM	40	672	0.26579	0.00041	0.80000	0.10667	prec
OXACILLIN.40UM	40	672	0.26579	0.00041	0.80000	0.10702	prec
OXACILLIN.40UM	40	672	0.26579	0.00041	0.80000	0.10738	prec
OXACILLIN.40UM	40	672	0.26579	0.00041	0.80000	0.10774	prec
OXACILLIN.40UM	40	672	0.26579	0.00041	0.80000	0.10811	prec
OXACILLIN.40UM	40	672	0.26579	0.00042	0.80000	0.10847	prec
OXACILLIN.40UM	40	672	0.26579	0.00042	0.80000	0.10884	prec
OXACILLIN.40UM	40	672	0.26579	0.00042	0.80000	0.10922	prec
OXACILLIN.40UM	40	672	0.26579	0.00043	0.80000	0.10959	prec
OXACILLIN.40UM	40	672	0.26579	0.00043	0.80000	0.10997	prec
OXACILLIN.40UM	40	672	0.26579	0.00043	0.80000	0.11034	prec
OXACILLIN.40UM	40	672	0.26579	0.00044	0.77500	0.10727	prec
OXACILLIN.40UM	40	672	0.26579	0.00044	0.77500	0.10764	prec
OXACILLIN.40UM	40	672	0.26579	0.00045	0.77500	0.10801	prec
OXACILLIN.40UM	40	672	0.26579	0.00045	0.77500	0.10839	prec
OXACILLIN.40UM	40	672	0.26579	0.00045	0.75000	0.10526	prec
OXACILLIN.40UM	40	672	0.26579	0.00045	0.75000	0.10563	prec
OXACILLIN.40UM	40	672	0.26579	0.00047	0.75000	0.10601	prec
OXACILLIN.40UM	40	672	0.26579	0.00047	0.75000	0.10638	prec
OXACILLIN.40UM	40	672	0.26579	0.00049	0.75000	0.10676	prec
OXACILLIN.40UM	40	672	0.26579	0.00050	0.75000	0.10714	prec
OXACILLIN.40UM	40	672	0.26579	0.00050	0.75000	0.10753	prec
OXACILLIN.40UM	40	672	0.26579	0.00050	0.75000	0.10791	prec
OXACILLIN.40UM	40	672	0.26579	0.00050	0.75000	0.10830	prec
OXACILLIN.40UM	40	672	0.26579	0.00050	0.72500	0.10507	prec
OXACILLIN.40UM	40	672	0.26579	0.00050	0.72500	0.10545	prec
OXACILLIN.40UM	40	672	0.26579	0.00051	0.72500	0.10584	prec
OXACILLIN.40UM	40	672	0.26579	0.00051	0.70000	0.10256	prec
OXACILLIN.40UM	40	672	0.26579	0.00052	0.70000	0.10294	prec
OXACILLIN.40UM	40	672	0.26579	0.00052	0.70000	0.10332	prec
OXACILLIN.40UM	40	672	0.26579	0.00052	0.70000	0.10370	prec
OXACILLIN.40UM	40	672	0.26579	0.00052	0.67500	0.10037	prec
OXACILLIN.40UM	40	672	0.26579	0.00052	0.67500	0.10075	prec
OXACILLIN.40UM	40	672	0.26579	0.00052	0.67500	0.10112	prec
OXACILLIN.40UM	40	672	0.26579	0.00052	0.67500	0.10150	prec
OXACILLIN.40UM	40	672	0.26579	0.00053	0.67500	0.10189	prec
OXACILLIN.40UM	40	672	0.26579	0.00054	0.67500	0.10227	prec
OXACILLIN.40UM	40	672	0.26579	0.00054	0.67500	0.10266	prec
OXACILLIN.40UM	40	672	0.26579	0.00054	0.67500	0.10305	prec
OXACILLIN.40UM	40	672	0.26579	0.00054	0.67500	0.10345	prec
OXACILLIN.40UM	40	672	0.26579	0.00055	0.65000	0.10000	prec
OXACILLIN.40UM	40	672	0.26579	0.00055	0.65000	0.10039	prec
OXACILLIN.40UM	40	672	0.26579	0.00056	0.65000	0.10078	prec
OXACILLIN.40UM	40	672	0.26579	0.00056	0.65000	0.10117	prec
OXACILLIN.40UM	40	672	0.26579	0.00056	0.65000	0.10156	prec
OXACILLIN.40UM	40	672	0.26579	0.00058	0.65000	0.10196	prec
OXACILLIN.40UM	40	672	0.26579	0.00059	0.65000	0.10236	prec
OXACILLIN.40UM	40	672	0.26579	0.00060	0.65000	0.10277	prec
OXACILLIN.40UM	40	672	0.26579	0.00062	0.62500	0.09921	prec
OXACILLIN.40UM	40	672	0.26579	0.00063	0.62500	0.09960	prec
OXACILLIN.40UM	40	672	0.26579	0.00063	0.62500	0.10000	prec
OXACILLIN.40UM	40	672	0.26579	0.00063	0.62500	0.10040	prec
OXACILLIN.40UM	40	672	0.26579	0.00064	0.62500	0.10081	prec
OXACILLIN.40UM	40	672	0.26579	0.00064	0.62500	0.10121	prec
OXACILLIN.40UM	40	672	0.26579	0.00064	0.60000	0.09756	prec
OXACILLIN.40UM	40	672	0.26579	0.00065	0.60000	0.09796	prec
OXACILLIN.40UM	40	672	0.26579	0.00065	0.60000	0.09836	prec
OXACILLIN.40UM	40	672	0.26579	0.00066	0.57500	0.09465	prec
OXACILLIN.40UM	40	672	0.26579	0.00066	0.57500	0.09504	prec
OXACILLIN.40UM	40	672	0.26579	0.00067	0.57500	0.09544	prec
OXACILLIN.40UM	40	672	0.26579	0.00067	0.57500	0.09583	prec
OXACILLIN.40UM	40	672	0.26579	0.00067	0.57500	0.09623	prec
OXACILLIN.40UM	40	672	0.26579	0.00068	0.57500	0.09664	prec
OXACILLIN.40UM	40	672	0.26579	0.00068	0.57500	0.09705	prec
OXACILLIN.40UM	40	672	0.26579	0.00069	0.57500	0.09746	prec
OXACILLIN.40UM	40	672	0.26579	0.00069	0.57500	0.09787	prec
OXACILLIN.40UM	40	672	0.26579	0.00070	0.57500	0.09829	prec
OXACILLIN.40UM	40	672	0.26579	0.00070	0.57500	0.09871	prec
OXACILLIN.40UM	40	672	0.26579	0.00072	0.57500	0.09914	prec
OXACILLIN.40UM	40	672	0.26579	0.00072	0.57500	0.09957	prec
OXACILLIN.40UM	40	672	0.26579	0.00072	0.57500	0.10000	prec
OXACILLIN.40UM	40	672	0.26579	0.00074	0.57500	0.10044	prec
OXACILLIN.40UM	40	672	0.26579	0.00074	0.57500	0.10088	prec
OXACILLIN.40UM	40	672	0.26579	0.00075	0.57500	0.10132	prec
OXACILLIN.40UM	40	672	0.26579	0.00078	0.57500	0.10177	prec
OXACILLIN.40UM	40	672	0.26579	0.00081	0.57500	0.10222	prec
OXACILLIN.40UM	40	672	0.26579	0.00082	0.57500	0.10268	prec
OXACILLIN.40UM	40	672	0.26579	0.00083	0.57500	0.10314	prec
OXACILLIN.40UM	40	672	0.26579	0.00083	0.57500	0.10360	prec
OXACILLIN.40UM	40	672	0.26579	0.00084	0.57500	0.10407	prec
OXACILLIN.40UM	40	672	0.26579	0.00085	0.57500	0.10455	prec
OXACILLIN.40UM	40	672	0.26579	0.00085	0.57500	0.10502	prec
OXACILLIN.40UM	40	672	0.26579	0.00086	0.57500	0.10550	prec
OXACILLIN.40UM	40	672	0.26579	0.00088	0.57500	0.10599	prec
OXACILLIN.40UM	40	672	0.26579	0.00090	0.57500	0.10648	prec
OXACILLIN.40UM	40	672	0.26579	0.00090	0.57500	0.10698	prec
OXACILLIN.40UM	40	672	0.26579	0.00092	0.57500	0.10748	prec
OXACILLIN.40UM	40	672	0.26579	0.00093	0.57500	0.10798	prec
OXACILLIN.40UM	40	672	0.26579	0.00093	0.57500	0.10849	prec
OXACILLIN.40UM	40	672	0.26579	0.00095	0.57500	0.10900	prec
OXACILLIN.40UM	40	672	0.26579	0.00097	0.57500	0.10952	prec
OXACILLIN.40UM	40	672	0.26579	0.00099	0.57500	0.11005	prec
OXACILLIN.40UM	40	672	0.26579	0.00099	0.57500	0.11058	prec
OXACILLIN.40UM	40	672	0.26579	0.00100	0.57500	0.11111	prec
OXACILLIN.40UM	40	672	0.26579	0.00100	0.57500	0.11165	prec
OXACILLIN.40UM	40	672	0.26579	0.00100	0.57500	0.11220	prec
OXACILLIN.40UM	40	672	0.26579	0.00101	0.57500	0.11275	prec
OXACILLIN.40UM	40	672	0.26579	0.00109	0.57500	0.11330	prec
OXACILLIN.40UM	40	672	0.26579	0.00110	0.57500	0.11386	prec
OXACILLIN.40UM	40	672	0.26579	0.00110	0.57500	0.11443	prec
OXACILLIN.40UM	40	672	0.26579	0.00111	0.57500	0.11500	prec
OXACILLIN.40UM	40	672	0.26579	0.00112	0.57500	0.11558	prec
OXACILLIN.40UM	40	672	0.26579	0.00112	0.57500	0.11616	prec
OXACILLIN.40UM	40	672	0.26579	0.00115	0.55000	0.11168	prec
OXACILLIN.40UM	40	672	0.26579	0.00117	0.55000	0.11224	prec
OXACILLIN.40UM	40	672	0.26579	0.00121	0.55000	0.11282	prec
OXACILLIN.40UM	40	672	0.26579	0.00126	0.52500	0.10825	prec
OXACILLIN.40UM	40	672	0.26579	0.00129	0.52500	0.10881	prec
OXACILLIN.40UM	40	672	0.26579	0.00129	0.52500	0.10938	prec
OXACILLIN.40UM	40	672	0.26579	0.00130	0.52500	0.10995	prec
OXACILLIN.40UM	40	672	0.26579	0.00132	0.52500	0.11053	prec
OXACILLIN.40UM	40	672	0.26579	0.00136	0.52500	0.11111	prec
OXACILLIN.40UM	40	672	0.26579	0.00138	0.52500	0.11170	prec
OXACILLIN.40UM	40	672	0.26579	0.00139	0.50000	0.10695	prec
OXACILLIN.40UM	40	672	0.26579	0.00139	0.50000	0.10753	prec
OXACILLIN.40UM	40	672	0.26579	0.00140	0.50000	0.10811	prec
OXACILLIN.40UM	40	672	0.26579	0.00143	0.50000	0.10870	prec
OXACILLIN.40UM	40	672	0.26579	0.00145	0.50000	0.10929	prec
OXACILLIN.40UM	40	672	0.26579	0.00145	0.50000	0.10989	prec
OXACILLIN.40UM	40	672	0.26579	0.00146	0.50000	0.11050	prec
OXACILLIN.40UM	40	672	0.26579	0.00148	0.50000	0.11111	prec
OXACILLIN.40UM	40	672	0.26579	0.00149	0.50000	0.11173	prec
OXACILLIN.40UM	40	672	0.26579	0.00155	0.50000	0.11236	prec
OXACILLIN.40UM	40	672	0.26579	0.00155	0.50000	0.11299	prec
OXACILLIN.40UM	40	672	0.26579	0.00166	0.50000	0.11429	prec
OXACILLIN.40UM	40	672	0.26579	0.00168	0.47500	0.10920	prec
OXACILLIN.40UM	40	672	0.26579	0.00169	0.47500	0.10983	prec
OXACILLIN.40UM	40	672	0.26579	0.00184	0.47500	0.11047	prec
OXACILLIN.40UM	40	672	0.26579	0.00185	0.47500	0.11111	prec
OXACILLIN.40UM	40	672	0.26579	0.00187	0.47500	0.11176	prec
OXACILLIN.40UM	40	672	0.26579	0.00187	0.47500	0.11243	prec
OXACILLIN.40UM	40	672	0.26579	0.00188	0.45000	0.10714	prec
OXACILLIN.40UM	40	672	0.26579	0.00189	0.45000	0.10778	prec
OXACILLIN.40UM	40	672	0.26579	0.00226	0.45000	0.10843	prec
OXACILLIN.40UM	40	672	0.26579	0.00234	0.45000	0.10909	prec
OXACILLIN.40UM	40	672	0.26579	0.00251	0.45000	0.10976	prec
OXACILLIN.40UM	40	672	0.26579	0.00262	0.45000	0.11043	prec
OXACILLIN.40UM	40	672	0.26579	0.00279	0.45000	0.11111	prec
OXACILLIN.40UM	40	672	0.26579	0.00299	0.45000	0.11180	prec
OXACILLIN.40UM	40	672	0.26579	0.00310	0.45000	0.11250	prec
OXACILLIN.40UM	40	672	0.26579	0.00369	0.45000	0.11321	prec
OXACILLIN.40UM	40	672	0.26579	0.00393	0.45000	0.11392	prec
OXACILLIN.40UM	40	672	0.26579	0.00403	0.45000	0.11465	prec
OXACILLIN.40UM	40	672	0.26579	0.00434	0.45000	0.11538	prec
OXACILLIN.40UM	40	672	0.26579	0.00444	0.45000	0.11613	prec
OXACILLIN.40UM	40	672	0.26579	0.00450	0.45000	0.11688	prec
OXACILLIN.40UM	40	672	0.26579	0.00496	0.45000	0.11765	prec
OXACILLIN.40UM	40	672	0.26579	0.00534	0.45000	0.11842	prec
OXACILLIN.40UM	40	672	0.26579	0.00546	0.45000	0.11921	prec
OXACILLIN.40UM	40	672	0.26579	0.00555	0.45000	0.12000	prec
OXACILLIN.40UM	40	672	0.26579	0.00599	0.45000	0.12081	prec
OXACILLIN.40UM	40	672	0.26579	0.00603	0.45000	0.12162	prec
OXACILLIN.40UM	40	672	0.26579	0.00860	0.45000	0.12245	prec
OXACILLIN.40UM	40	672	0.26579	0.00939	0.45000	0.12329	prec
OXACILLIN.40UM	40	672	0.26579	0.00999	0.45000	0.12414	prec
OXACILLIN.40UM	40	672	0.26579	0.01014	0.45000	0.12500	prec
OXACILLIN.40UM	40	672	0.26579	0.01022	0.45000	0.12587	prec
OXACILLIN.40UM	40	672	0.26579	0.01027	0.45000	0.12676	prec
OXACILLIN.40UM	40	672	0.26579	0.01037	0.42500	0.12057	prec
OXACILLIN.40UM	40	672	0.26579	0.01045	0.42500	0.12143	prec
OXACILLIN.40UM	40	672	0.26579	0.01055	0.42500	0.12230	prec
OXACILLIN.40UM	40	672	0.26579	0.01092	0.42500	0.12319	prec
OXACILLIN.40UM	40	672	0.26579	0.01096	0.42500	0.12409	prec
OXACILLIN.40UM	40	672	0.26579	0.01102	0.42500	0.12500	prec
OXACILLIN.40UM	40	672	0.26579	0.01116	0.42500	0.12593	prec
OXACILLIN.40UM	40	672	0.26579	0.01118	0.42500	0.12687	prec
OXACILLIN.40UM	40	672	0.26579	0.01124	0.42500	0.12782	prec
OXACILLIN.40UM	40	672	0.26579	0.01131	0.42500	0.12879	prec
OXACILLIN.40UM	40	672	0.26579	0.01138	0.42500	0.12977	prec
OXACILLIN.40UM	40	672	0.26579	0.01148	0.42500	0.13077	prec
OXACILLIN.40UM	40	672	0.26579	0.01164	0.42500	0.13178	prec
OXACILLIN.40UM	40	672	0.26579	0.01173	0.42500	0.13281	prec
OXACILLIN.40UM	40	672	0.26579	0.01187	0.42500	0.13386	prec
OXACILLIN.40UM	40	672	0.26579	0.01218	0.42500	0.13492	prec
OXACILLIN.40UM	40	672	0.26579	0.01224	0.42500	0.13600	prec
OXACILLIN.40UM	40	672	0.26579	0.01227	0.42500	0.13710	prec
OXACILLIN.40UM	40	672	0.26579	0.01249	0.42500	0.13821	prec
OXACILLIN.40UM	40	672	0.26579	0.01259	0.42500	0.13934	prec
OXACILLIN.40UM	40	672	0.26579	0.01265	0.42500	0.14050	prec
OXACILLIN.40UM	40	672	0.26579	0.01268	0.42500	0.14167	prec
OXACILLIN.40UM	40	672	0.26579	0.01292	0.42500	0.14286	prec
OXACILLIN.40UM	40	672	0.26579	0.01304	0.42500	0.14407	prec
OXACILLIN.40UM	40	672	0.26579	0.01323	0.42500	0.14530	prec
OXACILLIN.40UM	40	672	0.26579	0.01339	0.42500	0.14655	prec
OXACILLIN.40UM	40	672	0.26579	0.01342	0.42500	0.14783	prec
OXACILLIN.40UM	40	672	0.26579	0.01366	0.42500	0.14912	prec
OXACILLIN.40UM	40	672	0.26579	0.01407	0.42500	0.15044	prec
OXACILLIN.40UM	40	672	0.26579	0.01464	0.42500	0.15179	prec
OXACILLIN.40UM	40	672	0.26579	0.01530	0.42500	0.15315	prec
OXACILLIN.40UM	40	672	0.26579	0.01537	0.42500	0.15455	prec
OXACILLIN.40UM	40	672	0.26579	0.01544	0.42500	0.15596	prec
OXACILLIN.40UM	40	672	0.26579	0.01553	0.42500	0.15741	prec
OXACILLIN.40UM	40	672	0.26579	0.01555	0.42500	0.15888	prec
OXACILLIN.40UM	40	672	0.26579	0.01563	0.42500	0.16038	prec
OXACILLIN.40UM	40	672	0.26579	0.01799	0.42500	0.16190	prec
OXACILLIN.40UM	40	672	0.26579	0.01808	0.42500	0.16346	prec
OXACILLIN.40UM	40	672	0.26579	0.01829	0.42500	0.16505	prec
OXACILLIN.40UM	40	672	0.26579	0.01904	0.42500	0.16667	prec
OXACILLIN.40UM	40	672	0.26579	0.01977	0.42500	0.16832	prec
OXACILLIN.40UM	40	672	0.26579	0.02037	0.42500	0.17000	prec
OXACILLIN.40UM	40	672	0.26579	0.02095	0.42500	0.17172	prec
OXACILLIN.40UM	40	672	0.26579	0.02116	0.42500	0.17347	prec
OXACILLIN.40UM	40	672	0.26579	0.02151	0.42500	0.17526	prec
OXACILLIN.40UM	40	672	0.26579	0.02595	0.42500	0.17708	prec
OXACILLIN.40UM	40	672	0.26579	0.02665	0.42500	0.17895	prec
OXACILLIN.40UM	40	672	0.26579	0.02742	0.42500	0.18085	prec
OXACILLIN.40UM	40	672	0.26579	0.02822	0.42500	0.18280	prec
OXACILLIN.40UM	40	672	0.26579	0.02829	0.42500	0.18478	prec
OXACILLIN.40UM	40	672	0.26579	0.02838	0.42500	0.18681	prec
OXACILLIN.40UM	40	672	0.26579	0.02956	0.42500	0.18889	prec
OXACILLIN.40UM	40	672	0.26579	0.03053	0.42500	0.19101	prec
OXACILLIN.40UM	40	672	0.26579	0.03142	0.42500	0.19318	prec
OXACILLIN.40UM	40	672	0.26579	0.03203	0.42500	0.19540	prec
OXACILLIN.40UM	40	672	0.26579	0.03205	0.42500	0.20238	prec
OXACILLIN.40UM	40	672	0.26579	0.03261	0.42500	0.20482	prec
OXACILLIN.40UM	40	672	0.26579	0.03313	0.42500	0.20732	prec
OXACILLIN.40UM	40	672	0.26579	0.03456	0.42500	0.20988	prec
OXACILLIN.40UM	40	672	0.26579	0.03501	0.42500	0.21250	prec
OXACILLIN.40UM	40	672	0.26579	0.03505	0.42500	0.21519	prec
OXACILLIN.40UM	40	672	0.26579	0.03560	0.42500	0.21795	prec
OXACILLIN.40UM	40	672	0.26579	0.03586	0.42500	0.22078	prec
OXACILLIN.40UM	40	672	0.26579	0.03634	0.42500	0.22368	prec
OXACILLIN.40UM	40	672	0.26579	0.03641	0.42500	0.22667	prec
OXACILLIN.40UM	40	672	0.26579	0.03667	0.42500	0.22973	prec
OXACILLIN.40UM	40	672	0.26579	0.03719	0.42500	0.23288	prec
OXACILLIN.40UM	40	672	0.26579	0.03738	0.42500	0.23611	prec
OXACILLIN.40UM	40	672	0.26579	0.03831	0.42500	0.23944	prec
OXACILLIN.40UM	40	672	0.26579	0.03868	0.40000	0.22857	prec
OXACILLIN.40UM	40	672	0.26579	0.04126	0.40000	0.23188	prec
OXACILLIN.40UM	40	672	0.26579	0.04169	0.40000	0.23529	prec
OXACILLIN.40UM	40	672	0.26579	0.04221	0.40000	0.23881	prec
OXACILLIN.40UM	40	672	0.26579	0.04242	0.40000	0.24242	prec
OXACILLIN.40UM	40	672	0.26579	0.04272	0.40000	0.24615	prec
OXACILLIN.40UM	40	672	0.26579	0.04395	0.40000	0.25000	prec
OXACILLIN.40UM	40	672	0.26579	0.04549	0.40000	0.25397	prec
OXACILLIN.40UM	40	672	0.26579	0.04911	0.40000	0.25806	prec
OXACILLIN.40UM	40	672	0.26579	0.05004	0.40000	0.26230	prec
OXACILLIN.40UM	40	672	0.26579	0.05083	0.40000	0.26667	prec
OXACILLIN.40UM	40	672	0.26579	0.05245	0.40000	0.27119	prec
OXACILLIN.40UM	40	672	0.26579	0.05329	0.40000	0.27586	prec
OXACILLIN.40UM	40	672	0.26579	0.05380	0.40000	0.28070	prec
OXACILLIN.40UM	40	672	0.26579	0.05466	0.40000	0.28571	prec
OXACILLIN.40UM	40	672	0.26579	0.05494	0.40000	0.29091	prec
OXACILLIN.40UM	40	672	0.26579	0.05627	0.40000	0.29630	prec
OXACILLIN.40UM	40	672	0.26579	0.05634	0.40000	0.30189	prec
OXACILLIN.40UM	40	672	0.26579	0.05749	0.40000	0.30769	prec
OXACILLIN.40UM	40	672	0.26579	0.05788	0.40000	0.31373	prec
OXACILLIN.40UM	40	672	0.26579	0.06025	0.40000	0.32000	prec
OXACILLIN.40UM	40	672	0.26579	0.06141	0.40000	0.32653	prec
OXACILLIN.40UM	40	672	0.26579	0.06336	0.40000	0.33333	prec
OXACILLIN.40UM	40	672	0.26579	0.06381	0.37500	0.31915	prec
OXACILLIN.40UM	40	672	0.26579	0.06773	0.37500	0.32609	prec
OXACILLIN.40UM	40	672	0.26579	0.06787	0.37500	0.33333	prec
OXACILLIN.40UM	40	672	0.26579	0.06797	0.35000	0.31818	prec
OXACILLIN.40UM	40	672	0.26579	0.07328	0.32500	0.30233	prec
OXACILLIN.40UM	40	672	0.26579	0.07908	0.32500	0.30952	prec
OXACILLIN.40UM	40	672	0.26579	0.08172	0.32500	0.31707	prec
OXACILLIN.40UM	40	672	0.26579	0.08399	0.32500	0.32500	prec
OXACILLIN.40UM	40	672	0.26579	0.08533	0.32500	0.33333	prec
OXACILLIN.40UM	40	672	0.26579	0.09262	0.30000	0.31579	prec
OXACILLIN.40UM	40	672	0.26579	0.09535	0.30000	0.32432	prec
OXACILLIN.40UM	40	672	0.26579	0.09936	0.27500	0.30556	prec
OXACILLIN.40UM	40	672	0.26579	0.10481	0.27500	0.31429	prec
OXACILLIN.40UM	40	672	0.26579	0.10485	0.27500	0.32353	prec
OXACILLIN.40UM	40	672	0.26579	0.10820	0.25000	0.30303	prec
OXACILLIN.40UM	40	672	0.26579	0.10893	0.25000	0.31250	prec
OXACILLIN.40UM	40	672	0.26579	0.11872	0.25000	0.32258	prec
OXACILLIN.40UM	40	672	0.26579	0.12424	0.25000	0.33333	prec
OXACILLIN.40UM	40	672	0.26579	0.12471	0.25000	0.34483	prec
OXACILLIN.40UM	40	672	0.26579	0.12713	0.25000	0.35714	prec
OXACILLIN.40UM	40	672	0.26579	0.12764	0.25000	0.37037	prec
OXACILLIN.40UM	40	672	0.26579	0.12849	0.25000	0.38462	prec
OXACILLIN.40UM	40	672	0.26579	0.15483	0.25000	0.40000	prec
OXACILLIN.40UM	40	672	0.26579	0.15836	0.25000	0.41667	prec
OXACILLIN.40UM	40	672	0.26579	0.16409	0.25000	0.43478	prec
OXACILLIN.40UM	40	672	0.26579	0.16630	0.25000	0.45455	prec
OXACILLIN.40UM	40	672	0.26579	0.16872	0.25000	0.47619	prec
OXACILLIN.40UM	40	672	0.26579	0.16922	0.25000	0.50000	prec
OXACILLIN.40UM	40	672	0.26579	0.17864	0.25000	0.52632	prec
OXACILLIN.40UM	40	672	0.26579	0.18106	0.25000	0.55556	prec
OXACILLIN.40UM	40	672	0.26579	0.21205	0.25000	0.58824	prec
OXACILLIN.40UM	40	672	0.26579	0.21860	0.25000	0.62500	prec
OXACILLIN.40UM	40	672	0.26579	0.24364	0.25000	0.66667	prec
OXACILLIN.40UM	40	672	0.26579	0.29350	0.22500	0.64286	prec
OXACILLIN.40UM	40	672	0.26579	0.32226	0.22500	0.69231	prec
OXACILLIN.40UM	40	672	0.26579	0.32292	0.22500	0.75000	prec
OXACILLIN.40UM	40	672	0.26579	0.34557	0.20000	0.72727	prec
OXACILLIN.40UM	40	672	0.26579	0.35450	0.17500	0.70000	prec
OXACILLIN.40UM	40	672	0.26579	0.35972	0.17500	0.77778	prec
OXACILLIN.40UM	40	672	0.26579	0.38309	0.15000	0.75000	prec
OXACILLIN.40UM	40	672	0.26579	0.53487	0.12500	0.71429	prec
OXACILLIN.40UM	40	672	0.26579	0.53554	0.10000	0.66667	prec
OXACILLIN.40UM	40	672	0.26579	0.57310	0.07500	0.60000	prec
OXACILLIN.40UM	40	672	0.26579	0.64969	0.05000	0.50000	prec
OXACILLIN.40UM	40	672	0.26579	0.68157	0.02500	0.33333	prec
OXACILLIN.40UM	40	672	0.26579	0.69046	0.00000	0.00000	prec
OXACILLIN.40UM	40	672	0.26579	1.00000	0.00000	0.00000	prec
PYOCYANIN.0P2UM	5	675	0.51642	2.00000	0.00000	0.00000	roc
PYOCYANIN.0P2UM	5	675	0.51642	1.00000	0.00149	0.00000	roc
PYOCYANIN.0P2UM	5	675	0.51642	0.26552	0.06567	0.00000	roc
PYOCYANIN.0P2UM	5	675	0.51642	0.26477	0.06567	0.20000	roc
PYOCYANIN.0P2UM	5	675	0.51642	0.14624	0.18657	0.20000	roc
PYOCYANIN.0P2UM	5	675	0.51642	0.14569	0.19104	0.20000	roc
PYOCYANIN.0P2UM	5	675	0.51642	0.12068	0.27015	0.20000	roc
PYOCYANIN.0P2UM	5	675	0.51642	0.12056	0.27015	0.40000	roc
PYOCYANIN.0P2UM	5	675	0.51642	0.03177	0.51045	0.40000	roc
PYOCYANIN.0P2UM	5	675	0.51642	0.03028	0.51045	0.60000	roc
PYOCYANIN.0P2UM	5	675	0.51642	0.00175	0.57164	0.60000	roc
PYOCYANIN.0P2UM	5	675	0.51642	0.00000	1.00000	1.00000	roc
PYOCYANIN.0P2UM	5	675	0.01471	0.00000	0.00000	0.00000	mcc
PYOCYANIN.0P2UM	5	675	0.01567	0.00500	0.00500	0.00696	mcc
PYOCYANIN.0P2UM	5	675	0.01587	0.01000	0.01000	0.00824	mcc
PYOCYANIN.0P2UM	5	675	0.01630	0.01500	0.01500	0.01078	mcc
PYOCYANIN.0P2UM	5	675	0.01653	0.02000	0.02000	0.01205	mcc
PYOCYANIN.0P2UM	5	675	0.01676	0.02500	0.02500	0.01332	mcc
PYOCYANIN.0P2UM	5	675	0.01714	0.03000	0.03000	0.01536	mcc
PYOCYANIN.0P2UM	5	675	0.01156	0.03500	0.03500	-0.01817	mcc
PYOCYANIN.0P2UM	5	675	0.01183	0.04000	0.04000	-0.01613	mcc
PYOCYANIN.0P2UM	5	675	0.01212	0.04500	0.04500	-0.01409	mcc
PYOCYANIN.0P2UM	5	675	0.01266	0.05000	0.05000	-0.01053	mcc
PYOCYANIN.0P2UM	5	675	0.01299	0.05500	0.05500	-0.00849	mcc
PYOCYANIN.0P2UM	5	675	0.01342	0.06000	0.06000	-0.00594	mcc
PYOCYANIN.0P2UM	5	675	0.01370	0.06500	0.06500	-0.00440	mcc
PYOCYANIN.0P2UM	5	675	0.01404	0.07000	0.07000	-0.00260	mcc
PYOCYANIN.0P2UM	5	675	0.01434	0.07500	0.07500	-0.00104	mcc
PYOCYANIN.0P2UM	5	675	0.01465	0.08000	0.08000	0.00052	mcc
PYOCYANIN.0P2UM	5	675	0.01481	0.08500	0.08500	0.00131	mcc
PYOCYANIN.0P2UM	5	675	0.01504	0.09000	0.09000	0.00237	mcc
PYOCYANIN.0P2UM	5	675	0.01575	0.09500	0.09500	0.00557	mcc
PYOCYANIN.0P2UM	5	675	0.01646	0.10000	0.10000	0.00857	mcc
PYOCYANIN.0P2UM	5	675	0.01754	0.10500	0.10500	0.01279	mcc
PYOCYANIN.0P2UM	5	675	0.01905	0.11000	0.11000	0.01809	mcc
PYOCYANIN.0P2UM	5	675	0.02041	0.11500	0.11500	0.02245	mcc
PYOCYANIN.0P2UM	5	675	0.02116	0.12000	0.12000	0.02472	mcc
PYOCYANIN.0P2UM	5	675	0.01105	0.12500	0.12500	-0.01195	mcc
PYOCYANIN.0P2UM	5	675	0.01176	0.13000	0.13000	-0.00893	mcc
PYOCYANIN.0P2UM	5	675	0.01266	0.13500	0.13500	-0.00550	mcc
PYOCYANIN.0P2UM	5	675	0.01379	0.14000	0.14000	-0.00158	mcc
PYOCYANIN.0P2UM	5	675	0.01493	0.14500	0.14500	0.00195	mcc
PYOCYANIN.0P2UM	5	675	0.01600	0.15000	0.15000	0.00502	mcc
PYOCYANIN.0P2UM	5	675	0.01653	0.15500	0.15500	0.00645	mcc
PYOCYANIN.0P2UM	5	675	0.01724	0.16000	0.16000	0.00829	mcc
PYOCYANIN.0P2UM	5	675	0.01739	0.16500	0.16500	0.00866	mcc
PYOCYANIN.0P2UM	5	675	0.01818	0.17000	0.17000	0.01059	mcc
PYOCYANIN.0P2UM	5	675	0.01869	0.17500	0.17500	0.01179	mcc
PYOCYANIN.0P2UM	5	675	0.01923	0.18000	0.18000	0.01302	mcc
PYOCYANIN.0P2UM	5	675	0.02020	0.18500	0.18500	0.01516	mcc
PYOCYANIN.0P2UM	5	675	0.02128	0.19000	0.19000	0.01740	mcc
PYOCYANIN.0P2UM	5	675	0.02273	0.19500	0.19500	0.02027	mcc
PYOCYANIN.0P2UM	5	675	0.02326	0.20000	0.20000	0.02127	mcc
PYOCYANIN.0P2UM	5	675	0.02500	0.20500	0.20500	0.02443	mcc
PYOCYANIN.0P2UM	5	675	0.02667	0.21000	0.21000	0.02729	mcc
PYOCYANIN.0P2UM	5	675	0.02740	0.21500	0.21500	0.02849	mcc
PYOCYANIN.0P2UM	5	675	0.02857	0.22000	0.22000	0.03037	mcc
PYOCYANIN.0P2UM	5	675	0.02899	0.22500	0.22500	0.03102	mcc
PYOCYANIN.0P2UM	5	675	0.02985	0.23000	0.23000	0.03235	mcc
PYOCYANIN.0P2UM	5	675	0.03125	0.23500	0.23500	0.03444	mcc
PYOCYANIN.0P2UM	5	675	0.03226	0.24000	0.24000	0.03590	mcc
PYOCYANIN.0P2UM	5	675	0.03448	0.24500	0.24500	0.03901	mcc
PYOCYANIN.0P2UM	5	675	0.03704	0.25000	0.25000	0.04242	mcc
PYOCYANIN.0P2UM	5	675	0.03846	0.25500	0.25500	0.04425	mcc
PYOCYANIN.0P2UM	5	675	0.03922	0.26000	0.26000	0.04520	mcc
PYOCYANIN.0P2UM	5	675	0.00000	0.26500	0.26500	-0.02281	mcc
PYOCYANIN.0P2UM	5	675	0.00000	0.27000	0.27000	-0.02225	mcc
PYOCYANIN.0P2UM	5	675	0.00000	0.27500	0.27500	-0.02110	mcc
PYOCYANIN.0P2UM	5	675	0.00000	0.28000	0.28000	-0.02050	mcc
PYOCYANIN.0P2UM	5	675	0.00000	0.28500	0.28500	-0.02020	mcc
PYOCYANIN.0P2UM	5	675	0.00000	0.29000	0.29000	-0.01990	mcc
PYOCYANIN.0P2UM	5	675	0.00000	0.29500	0.29500	-0.01895	mcc
PYOCYANIN.0P2UM	5	675	0.00000	0.30000	0.30000	-0.01863	mcc
PYOCYANIN.0P2UM	5	675	0.00000	0.30500	0.30500	-0.01797	mcc
PYOCYANIN.0P2UM	5	675	0.00000	0.31000	0.31000	-0.01729	mcc
PYOCYANIN.0P2UM	5	675	0.00000	0.31500	0.31500	-0.01694	mcc
PYOCYANIN.0P2UM	5	675	0.00000	0.32000	0.32000	-0.01694	mcc
PYOCYANIN.0P2UM	5	675	0.00000	0.32500	0.32500	-0.01694	mcc
PYOCYANIN.0P2UM	5	675	0.00000	0.33000	0.33000	-0.01694	mcc
PYOCYANIN.0P2UM	5	675	0.00000	0.33500	0.33500	-0.01694	mcc
PYOCYANIN.0P2UM	5	675	0.00000	0.34000	0.34000	-0.01659	mcc
PYOCYANIN.0P2UM	5	675	0.00000	0.34500	0.34500	-0.01623	mcc
PYOCYANIN.0P2UM	5	675	0.00000	0.35000	0.35000	-0.01623	mcc
PYOCYANIN.0P2UM	5	675	0.00000	0.35500	0.35500	-0.01586	mcc
PYOCYANIN.0P2UM	5	675	0.00000	0.36000	0.36000	-0.01510	mcc
PYOCYANIN.0P2UM	5	675	0.00000	0.36500	0.36500	-0.01510	mcc
PYOCYANIN.0P2UM	5	675	0.00000	0.37000	0.37000	-0.01430	mcc
PYOCYANIN.0P2UM	5	675	0.00000	0.37500	0.37500	-0.01389	mcc
PYOCYANIN.0P2UM	5	675	0.00000	0.38000	0.38000	-0.01389	mcc
PYOCYANIN.0P2UM	5	675	0.00000	0.38500	0.38500	-0.01302	mcc
PYOCYANIN.0P2UM	5	675	0.00000	0.39000	0.39000	-0.01211	mcc
PYOCYANIN.0P2UM	5	675	0.00000	0.39500	0.39500	-0.01211	mcc
PYOCYANIN.0P2UM	5	675	0.00000	0.40000	0.40000	-0.01162	mcc
PYOCYANIN.0P2UM	5	675	0.00000	0.40500	0.40500	-0.01162	mcc
PYOCYANIN.0P2UM	5	675	0.00000	0.41000	0.41000	-0.01059	mcc
PYOCYANIN.0P2UM	5	675	0.00000	0.41500	0.41500	-0.01059	mcc
PYOCYANIN.0P2UM	5	675	0.00000	0.42000	0.42000	-0.01059	mcc
PYOCYANIN.0P2UM	5	675	0.00000	0.42500	0.42500	-0.01059	mcc
PYOCYANIN.0P2UM	5	675	0.00000	0.43000	0.43000	-0.01059	mcc
PYOCYANIN.0P2UM	5	675	0.00000	0.43500	0.43500	-0.01059	mcc
PYOCYANIN.0P2UM	5	675	0.00000	0.44000	0.44000	-0.01059	mcc
PYOCYANIN.0P2UM	5	675	0.00000	0.44500	0.44500	-0.01004	mcc
PYOCYANIN.0P2UM	5	675	0.00000	0.45000	0.45000	-0.01004	mcc
PYOCYANIN.0P2UM	5	675	0.00000	0.45500	0.45500	-0.00884	mcc
PYOCYANIN.0P2UM	5	675	0.00000	0.46000	0.46000	-0.00818	mcc
PYOCYANIN.0P2UM	5	675	0.00000	0.46500	0.46500	-0.00818	mcc
PYOCYANIN.0P2UM	5	675	0.00000	0.47000	0.47000	-0.00818	mcc
PYOCYANIN.0P2UM	5	675	0.00000	0.47500	0.47500	-0.00818	mcc
PYOCYANIN.0P2UM	5	675	0.00000	0.48000	0.48000	-0.00818	mcc
PYOCYANIN.0P2UM	5	675	0.00000	0.48500	0.48500	-0.00818	mcc
PYOCYANIN.0P2UM	5	675	0.00000	0.49000	0.49000	-0.00818	mcc
PYOCYANIN.0P2UM	5	675	0.00000	0.49500	0.49500	-0.00818	mcc
PYOCYANIN.0P2UM	5	675	0.00000	0.50000	0.50000	-0.00818	mcc
PYOCYANIN.0P2UM	5	675	0.00000	0.50500	0.50500	-0.00818	mcc
PYOCYANIN.0P2UM	5	675	0.00000	0.51000	0.51000	-0.00818	mcc
PYOCYANIN.0P2UM	5	675	0.00000	0.51500	0.51500	-0.00746	mcc
PYOCYANIN.0P2UM	5	675	0.00000	0.52000	0.52000	-0.00746	mcc
PYOCYANIN.0P2UM	5	675	0.00000	0.52500	0.52500	-0.00667	mcc
PYOCYANIN.0P2UM	5	675	0.00000	0.53000	0.53000	-0.00667	mcc
PYOCYANIN.0P2UM	5	675	0.00000	0.53500	0.53500	-0.00667	mcc
PYOCYANIN.0P2UM	5	675	0.00000	0.54000	0.54000	-0.00667	mcc
PYOCYANIN.0P2UM	5	675	0.00000	0.54500	0.54500	-0.00667	mcc
PYOCYANIN.0P2UM	5	675	0.00000	0.55000	0.55000	-0.00667	mcc
PYOCYANIN.0P2UM	5	675	0.00000	0.55500	0.55500	-0.00667	mcc
PYOCYANIN.0P2UM	5	675	0.00000	0.56000	0.56000	-0.00667	mcc
PYOCYANIN.0P2UM	5	675	0.00000	0.56500	0.56500	-0.00667	mcc
PYOCYANIN.0P2UM	5	675	0.00000	0.57000	0.57000	-0.00667	mcc
PYOCYANIN.0P2UM	5	675	0.00000	0.57500	0.57500	-0.00667	mcc
PYOCYANIN.0P2UM	5	675	0.00000	0.58000	0.58000	-0.00667	mcc
PYOCYANIN.0P2UM	5	675	0.00000	0.58500	0.58500	-0.00667	mcc
PYOCYANIN.0P2UM	5	675	0.00000	0.59000	0.59000	-0.00667	mcc
PYOCYANIN.0P2UM	5	675	0.00000	0.59500	0.59500	-0.00667	mcc
PYOCYANIN.0P2UM	5	675	0.00000	0.60000	0.60000	-0.00667	mcc
PYOCYANIN.0P2UM	5	675	0.00000	0.60500	0.60500	-0.00667	mcc
PYOCYANIN.0P2UM	5	675	0.00000	0.61000	0.61000	-0.00667	mcc
PYOCYANIN.0P2UM	5	675	0.00000	0.61500	0.61500	-0.00667	mcc
PYOCYANIN.0P2UM	5	675	0.00000	0.62000	0.62000	-0.00667	mcc
PYOCYANIN.0P2UM	5	675	0.00000	0.62500	0.62500	-0.00667	mcc
PYOCYANIN.0P2UM	5	675	0.00000	0.63000	0.63000	-0.00667	mcc
PYOCYANIN.0P2UM	5	675	0.00000	0.63500	0.63500	-0.00667	mcc
PYOCYANIN.0P2UM	5	675	0.00000	0.64000	0.64000	-0.00667	mcc
PYOCYANIN.0P2UM	5	675	0.00000	0.64500	0.64500	-0.00667	mcc
PYOCYANIN.0P2UM	5	675	0.00000	0.65000	0.65000	-0.00667	mcc
PYOCYANIN.0P2UM	5	675	0.00000	0.65500	0.65500	-0.00667	mcc
PYOCYANIN.0P2UM	5	675	0.00000	0.66000	0.66000	-0.00667	mcc
PYOCYANIN.0P2UM	5	675	0.00000	0.66500	0.66500	-0.00667	mcc
PYOCYANIN.0P2UM	5	675	0.00000	0.67000	0.67000	-0.00667	mcc
PYOCYANIN.0P2UM	5	675	0.00000	0.67500	0.67500	-0.00667	mcc
PYOCYANIN.0P2UM	5	675	0.00000	0.68000	0.68000	-0.00667	mcc
PYOCYANIN.0P2UM	5	675	0.00000	0.68500	0.68500	-0.00667	mcc
PYOCYANIN.0P2UM	5	675	0.00000	0.69000	0.69000	-0.00667	mcc
PYOCYANIN.0P2UM	5	675	0.00000	0.69500	0.69500	-0.00667	mcc
PYOCYANIN.0P2UM	5	675	0.00000	0.70000	0.70000	-0.00667	mcc
PYOCYANIN.0P2UM	5	675	0.00000	0.70500	0.70500	-0.00667	mcc
PYOCYANIN.0P2UM	5	675	0.00000	0.71000	0.71000	-0.00667	mcc
PYOCYANIN.0P2UM	5	675	0.00000	0.71500	0.71500	-0.00667	mcc
PYOCYANIN.0P2UM	5	675	0.00000	0.72000	0.72000	-0.00667	mcc
PYOCYANIN.0P2UM	5	675	0.00000	0.72500	0.72500	-0.00667	mcc
PYOCYANIN.0P2UM	5	675	0.00000	0.73000	0.73000	-0.00667	mcc
PYOCYANIN.0P2UM	5	675	0.00000	0.73500	0.73500	-0.00667	mcc
PYOCYANIN.0P2UM	5	675	0.00000	0.74000	0.74000	-0.00667	mcc
PYOCYANIN.0P2UM	5	675	0.00000	0.74500	0.74500	-0.00667	mcc
PYOCYANIN.0P2UM	5	675	0.00000	0.75000	0.75000	-0.00667	mcc
PYOCYANIN.0P2UM	5	675	0.00000	0.75500	0.75500	-0.00667	mcc
PYOCYANIN.0P2UM	5	675	0.00000	0.76000	0.76000	-0.00667	mcc
PYOCYANIN.0P2UM	5	675	0.00000	0.76500	0.76500	-0.00667	mcc
PYOCYANIN.0P2UM	5	675	0.00000	0.77000	0.77000	-0.00667	mcc
PYOCYANIN.0P2UM	5	675	0.00000	0.77500	0.77500	-0.00667	mcc
PYOCYANIN.0P2UM	5	675	0.00000	0.78000	0.78000	-0.00667	mcc
PYOCYANIN.0P2UM	5	675	0.00000	0.78500	0.78500	-0.00667	mcc
PYOCYANIN.0P2UM	5	675	0.00000	0.79000	0.79000	-0.00667	mcc
PYOCYANIN.0P2UM	5	675	0.00000	0.79500	0.79500	-0.00667	mcc
PYOCYANIN.0P2UM	5	675	0.00000	0.80000	0.80000	-0.00667	mcc
PYOCYANIN.0P2UM	5	675	0.00000	0.80500	0.80500	-0.00667	mcc
PYOCYANIN.0P2UM	5	675	0.00000	0.81000	0.81000	-0.00667	mcc
PYOCYANIN.0P2UM	5	675	0.00000	0.81500	0.81500	-0.00667	mcc
PYOCYANIN.0P2UM	5	675	0.00000	0.82000	0.82000	-0.00667	mcc
PYOCYANIN.0P2UM	5	675	0.00000	0.82500	0.82500	-0.00667	mcc
PYOCYANIN.0P2UM	5	675	0.00000	0.83000	0.83000	-0.00667	mcc
PYOCYANIN.0P2UM	5	675	0.00000	0.83500	0.83500	-0.00667	mcc
PYOCYANIN.0P2UM	5	675	0.00000	0.84000	0.84000	-0.00667	mcc
PYOCYANIN.0P2UM	5	675	0.00000	0.84500	0.84500	-0.00667	mcc
PYOCYANIN.0P2UM	5	675	0.00000	0.85000	0.85000	-0.00667	mcc
PYOCYANIN.0P2UM	5	675	0.00000	0.85500	0.85500	-0.00577	mcc
PYOCYANIN.0P2UM	5	675	0.00000	0.86000	0.86000	-0.00471	mcc
PYOCYANIN.0P2UM	5	675	0.00000	0.86500	0.86500	-0.00471	mcc
PYOCYANIN.0P2UM	5	675	0.00000	0.87000	0.87000	-0.00471	mcc
PYOCYANIN.0P2UM	5	675	0.00000	0.87500	0.87500	-0.00471	mcc
PYOCYANIN.0P2UM	5	675	0.00000	0.88000	0.88000	-0.00471	mcc
PYOCYANIN.0P2UM	5	675	0.00000	0.88500	0.88500	-0.00471	mcc
PYOCYANIN.0P2UM	5	675	0.00000	0.89000	0.89000	-0.00471	mcc
PYOCYANIN.0P2UM	5	675	0.00000	0.89500	0.89500	-0.00471	mcc
PYOCYANIN.0P2UM	5	675	0.00000	0.90000	0.90000	-0.00471	mcc
PYOCYANIN.0P2UM	5	675	0.00000	0.90500	0.90500	-0.00471	mcc
PYOCYANIN.0P2UM	5	675	0.00000	0.91000	0.91000	-0.00471	mcc
PYOCYANIN.0P2UM	5	675	0.00000	0.91500	0.91500	-0.00471	mcc
PYOCYANIN.0P2UM	5	675	0.00000	0.92000	0.92000	-0.00471	mcc
PYOCYANIN.0P2UM	5	675	0.00000	0.92500	0.92500	-0.00333	mcc
PYOCYANIN.0P2UM	5	675	0.00000	0.93000	0.93000	-0.00333	mcc
PYOCYANIN.0P2UM	5	675	0.00000	0.93500	0.93500	-0.00333	mcc
PYOCYANIN.0P2UM	5	675	0.00000	0.94000	0.94000	-0.00333	mcc
PYOCYANIN.0P2UM	5	675	0.00000	0.94500	0.94500	-0.00333	mcc
PYOCYANIN.0P2UM	5	675	0.00000	0.95000	0.95000	-0.00333	mcc
PYOCYANIN.0P2UM	5	675	0.00000	0.95500	0.95500	-0.00333	mcc
PYOCYANIN.0P2UM	5	675	0.00000	0.96000	0.96000	-0.00333	mcc
PYOCYANIN.0P2UM	5	675	0.00000	0.96500	0.96500	-0.00333	mcc
PYOCYANIN.0P2UM	5	675	0.00000	0.97000	0.97000	-0.00333	mcc
PYOCYANIN.0P2UM	5	675	0.00000	0.97500	0.97500	-0.00333	mcc
PYOCYANIN.0P2UM	5	675	0.00000	0.98000	0.98000	-0.00333	mcc
PYOCYANIN.0P2UM	5	675	0.00000	0.98500	0.98500	-0.00333	mcc
PYOCYANIN.0P2UM	5	675	0.00000	0.99000	0.99000	-0.00333	mcc
PYOCYANIN.0P2UM	5	675	0.00000	0.99500	0.99500	-0.00333	mcc
PYOCYANIN.0P2UM	5	675	0.00835	0.00000	1.00000	0.00741	prec
PYOCYANIN.0P2UM	5	675	0.00835	0.00175	0.60000	0.00777	prec
PYOCYANIN.0P2UM	5	675	0.00835	0.00188	0.60000	0.00779	prec
PYOCYANIN.0P2UM	5	675	0.00835	0.00188	0.60000	0.00781	prec
PYOCYANIN.0P2UM	5	675	0.00835	0.00203	0.60000	0.00783	prec
PYOCYANIN.0P2UM	5	675	0.00835	0.00255	0.60000	0.00785	prec
PYOCYANIN.0P2UM	5	675	0.00835	0.00443	0.60000	0.00787	prec
PYOCYANIN.0P2UM	5	675	0.00835	0.00449	0.60000	0.00789	prec
PYOCYANIN.0P2UM	5	675	0.00835	0.00464	0.60000	0.00792	prec
PYOCYANIN.0P2UM	5	675	0.00835	0.00549	0.60000	0.00794	prec
PYOCYANIN.0P2UM	5	675	0.00835	0.00675	0.60000	0.00796	prec
PYOCYANIN.0P2UM	5	675	0.00835	0.00687	0.60000	0.00798	prec
PYOCYANIN.0P2UM	5	675	0.00835	0.00753	0.60000	0.00800	prec
PYOCYANIN.0P2UM	5	675	0.00835	0.00973	0.60000	0.00802	prec
PYOCYANIN.0P2UM	5	675	0.00835	0.01029	0.60000	0.00804	prec
PYOCYANIN.0P2UM	5	675	0.00835	0.01165	0.60000	0.00806	prec
PYOCYANIN.0P2UM	5	675	0.00835	0.01230	0.60000	0.00809	prec
PYOCYANIN.0P2UM	5	675	0.00835	0.01237	0.60000	0.00811	prec
PYOCYANIN.0P2UM	5	675	0.00835	0.01287	0.60000	0.00813	prec
PYOCYANIN.0P2UM	5	675	0.00835	0.01287	0.60000	0.00815	prec
PYOCYANIN.0P2UM	5	675	0.00835	0.01295	0.60000	0.00817	prec
PYOCYANIN.0P2UM	5	675	0.00835	0.01394	0.60000	0.00820	prec
PYOCYANIN.0P2UM	5	675	0.00835	0.01408	0.60000	0.00822	prec
PYOCYANIN.0P2UM	5	675	0.00835	0.01429	0.60000	0.00824	prec
PYOCYANIN.0P2UM	5	675	0.00835	0.01508	0.60000	0.00826	prec
PYOCYANIN.0P2UM	5	675	0.00835	0.01593	0.60000	0.00829	prec
PYOCYANIN.0P2UM	5	675	0.00835	0.01613	0.60000	0.00831	prec
PYOCYANIN.0P2UM	5	675	0.00835	0.01802	0.60000	0.00833	prec
PYOCYANIN.0P2UM	5	675	0.00835	0.01864	0.60000	0.00836	prec
PYOCYANIN.0P2UM	5	675	0.00835	0.02044	0.60000	0.00838	prec
PYOCYANIN.0P2UM	5	675	0.00835	0.02181	0.60000	0.00840	prec
PYOCYANIN.0P2UM	5	675	0.00835	0.02213	0.60000	0.00843	prec
PYOCYANIN.0P2UM	5	675	0.00835	0.02238	0.60000	0.00845	prec
PYOCYANIN.0P2UM	5	675	0.00835	0.02457	0.60000	0.00847	prec
PYOCYANIN.0P2UM	5	675	0.00835	0.02525	0.60000	0.00850	prec
PYOCYANIN.0P2UM	5	675	0.00835	0.02657	0.60000	0.00852	prec
PYOCYANIN.0P2UM	5	675	0.00835	0.02702	0.60000	0.00855	prec
PYOCYANIN.0P2UM	5	675	0.00835	0.02779	0.60000	0.00857	prec
PYOCYANIN.0P2UM	5	675	0.00835	0.02813	0.60000	0.00860	prec
PYOCYANIN.0P2UM	5	675	0.00835	0.02913	0.60000	0.00862	prec
PYOCYANIN.0P2UM	5	675	0.00835	0.02933	0.60000	0.00865	prec
PYOCYANIN.0P2UM	5	675	0.00835	0.02955	0.60000	0.00867	prec
PYOCYANIN.0P2UM	5	675	0.00835	0.03028	0.60000	0.00870	prec
PYOCYANIN.0P2UM	5	675	0.00835	0.03177	0.40000	0.00581	prec
PYOCYANIN.0P2UM	5	675	0.00835	0.03392	0.40000	0.00583	prec
PYOCYANIN.0P2UM	5	675	0.00835	0.03431	0.40000	0.00585	prec
PYOCYANIN.0P2UM	5	675	0.00835	0.03637	0.40000	0.00587	prec
PYOCYANIN.0P2UM	5	675	0.00835	0.03660	0.40000	0.00588	prec
PYOCYANIN.0P2UM	5	675	0.00835	0.03738	0.40000	0.00590	prec
PYOCYANIN.0P2UM	5	675	0.00835	0.03746	0.40000	0.00592	prec
PYOCYANIN.0P2UM	5	675	0.00835	0.03760	0.40000	0.00593	prec
PYOCYANIN.0P2UM	5	675	0.00835	0.03776	0.40000	0.00595	prec
PYOCYANIN.0P2UM	5	675	0.00835	0.03845	0.40000	0.00597	prec
PYOCYANIN.0P2UM	5	675	0.00835	0.03927	0.40000	0.00599	prec
PYOCYANIN.0P2UM	5	675	0.00835	0.04085	0.40000	0.00601	prec
PYOCYANIN.0P2UM	5	675	0.00835	0.04111	0.40000	0.00602	prec
PYOCYANIN.0P2UM	5	675	0.00835	0.04251	0.40000	0.00604	prec
PYOCYANIN.0P2UM	5	675	0.00835	0.04290	0.40000	0.00606	prec
PYOCYANIN.0P2UM	5	675	0.00835	0.04389	0.40000	0.00608	prec
PYOCYANIN.0P2UM	5	675	0.00835	0.04436	0.40000	0.00610	prec
PYOCYANIN.0P2UM	5	675	0.00835	0.04483	0.40000	0.00612	prec
PYOCYANIN.0P2UM	5	675	0.00835	0.04485	0.40000	0.00613	prec
PYOCYANIN.0P2UM	5	675	0.00835	0.04509	0.40000	0.00615	prec
PYOCYANIN.0P2UM	5	675	0.00835	0.04513	0.40000	0.00617	prec
PYOCYANIN.0P2UM	5	675	0.00835	0.04574	0.40000	0.00619	prec
PYOCYANIN.0P2UM	5	675	0.00835	0.04604	0.40000	0.00621	prec
PYOCYANIN.0P2UM	5	675	0.00835	0.04626	0.40000	0.00623	prec
PYOCYANIN.0P2UM	5	675	0.00835	0.04665	0.40000	0.00625	prec
PYOCYANIN.0P2UM	5	675	0.00835	0.04744	0.40000	0.00627	prec
PYOCYANIN.0P2UM	5	675	0.00835	0.04778	0.40000	0.00629	prec
PYOCYANIN.0P2UM	5	675	0.00835	0.04786	0.40000	0.00631	prec
PYOCYANIN.0P2UM	5	675	0.00835	0.04816	0.40000	0.00633	prec
PYOCYANIN.0P2UM	5	675	0.00835	0.04852	0.40000	0.00635	prec
PYOCYANIN.0P2UM	5	675	0.00835	0.04890	0.40000	0.00637	prec
PYOCYANIN.0P2UM	5	675	0.00835	0.04895	0.40000	0.00639	prec
PYOCYANIN.0P2UM	5	675	0.00835	0.04921	0.40000	0.00641	prec
PYOCYANIN.0P2UM	5	675	0.00835	0.05006	0.40000	0.00643	prec
PYOCYANIN.0P2UM	5	675	0.00835	0.05024	0.40000	0.00645	prec
PYOCYANIN.0P2UM	5	675	0.00835	0.05098	0.40000	0.00647	prec
PYOCYANIN.0P2UM	5	675	0.00835	0.05197	0.40000	0.00649	prec
PYOCYANIN.0P2UM	5	675	0.00835	0.05270	0.40000	0.00651	prec
PYOCYANIN.0P2UM	5	675	0.00835	0.05334	0.40000	0.00654	prec
PYOCYANIN.0P2UM	5	675	0.00835	0.05357	0.40000	0.00656	prec
PYOCYANIN.0P2UM	5	675	0.00835	0.05451	0.40000	0.00658	prec
PYOCYANIN.0P2UM	5	675	0.00835	0.05587	0.40000	0.00660	prec
PYOCYANIN.0P2UM	5	675	0.00835	0.05588	0.40000	0.00662	prec
PYOCYANIN.0P2UM	5	675	0.00835	0.05644	0.40000	0.00664	prec
PYOCYANIN.0P2UM	5	675	0.00835	0.05712	0.40000	0.00667	prec
PYOCYANIN.0P2UM	5	675	0.00835	0.05845	0.40000	0.00669	prec
PYOCYANIN.0P2UM	5	675	0.00835	0.05892	0.40000	0.00671	prec
PYOCYANIN.0P2UM	5	675	0.00835	0.05900	0.40000	0.00673	prec
PYOCYANIN.0P2UM	5	675	0.00835	0.05919	0.40000	0.00676	prec
PYOCYANIN.0P2UM	5	675	0.00835	0.05976	0.40000	0.00678	prec
PYOCYANIN.0P2UM	5	675	0.00835	0.05989	0.40000	0.00680	prec
PYOCYANIN.0P2UM	5	675	0.00835	0.06006	0.40000	0.00683	prec
PYOCYANIN.0P2UM	5	675	0.00835	0.06071	0.40000	0.00685	prec
PYOCYANIN.0P2UM	5	675	0.00835	0.06126	0.40000	0.00687	prec
PYOCYANIN.0P2UM	5	675	0.00835	0.06159	0.40000	0.00690	prec
PYOCYANIN.0P2UM	5	675	0.00835	0.06216	0.40000	0.00692	prec
PYOCYANIN.0P2UM	5	675	0.00835	0.06437	0.40000	0.00694	prec
PYOCYANIN.0P2UM	5	675	0.00835	0.06525	0.40000	0.00697	prec
PYOCYANIN.0P2UM	5	675	0.00835	0.06704	0.40000	0.00699	prec
PYOCYANIN.0P2UM	5	675	0.00835	0.06747	0.40000	0.00702	prec
PYOCYANIN.0P2UM	5	675	0.00835	0.06752	0.40000	0.00704	prec
PYOCYANIN.0P2UM	5	675	0.00835	0.06795	0.40000	0.00707	prec
PYOCYANIN.0P2UM	5	675	0.00835	0.06846	0.40000	0.00709	prec
PYOCYANIN.0P2UM	5	675	0.00835	0.06873	0.40000	0.00712	prec
PYOCYANIN.0P2UM	5	675	0.00835	0.07162	0.40000	0.00714	prec
PYOCYANIN.0P2UM	5	675	0.00835	0.07191	0.40000	0.00717	prec
PYOCYANIN.0P2UM	5	675	0.00835	0.07351	0.40000	0.00719	prec
PYOCYANIN.0P2UM	5	675	0.00835	0.07409	0.40000	0.00722	prec
PYOCYANIN.0P2UM	5	675	0.00835	0.07416	0.40000	0.00725	prec
PYOCYANIN.0P2UM	5	675	0.00835	0.07481	0.40000	0.00727	prec
PYOCYANIN.0P2UM	5	675	0.00835	0.07516	0.40000	0.00730	prec
PYOCYANIN.0P2UM	5	675	0.00835	0.07787	0.40000	0.00733	prec
PYOCYANIN.0P2UM	5	675	0.00835	0.07815	0.40000	0.00735	prec
PYOCYANIN.0P2UM	5	675	0.00835	0.07853	0.40000	0.00738	prec
PYOCYANIN.0P2UM	5	675	0.00835	0.07855	0.40000	0.00741	prec
PYOCYANIN.0P2UM	5	675	0.00835	0.07951	0.40000	0.00743	prec
PYOCYANIN.0P2UM	5	675	0.00835	0.08100	0.40000	0.00746	prec
PYOCYANIN.0P2UM	5	675	0.00835	0.08486	0.40000	0.00749	prec
PYOCYANIN.0P2UM	5	675	0.00835	0.08488	0.40000	0.00752	prec
PYOCYANIN.0P2UM	5	675	0.00835	0.08534	0.40000	0.00755	prec
PYOCYANIN.0P2UM	5	675	0.00835	0.08743	0.40000	0.00758	prec
PYOCYANIN.0P2UM	5	675	0.00835	0.08785	0.40000	0.00760	prec
PYOCYANIN.0P2UM	5	675	0.00835	0.08870	0.40000	0.00763	prec
PYOCYANIN.0P2UM	5	675	0.00835	0.09041	0.40000	0.00766	prec
PYOCYANIN.0P2UM	5	675	0.00835	0.09071	0.40000	0.00769	prec
PYOCYANIN.0P2UM	5	675	0.00835	0.09105	0.40000	0.00772	prec
PYOCYANIN.0P2UM	5	675	0.00835	0.09126	0.40000	0.00775	prec
PYOCYANIN.0P2UM	5	675	0.00835	0.09127	0.40000	0.00778	prec
PYOCYANIN.0P2UM	5	675	0.00835	0.09185	0.40000	0.00781	prec
PYOCYANIN.0P2UM	5	675	0.00835	0.09346	0.40000	0.00784	prec
PYOCYANIN.0P2UM	5	675	0.00835	0.09363	0.40000	0.00787	prec
PYOCYANIN.0P2UM	5	675	0.00835	0.09377	0.40000	0.00791	prec
PYOCYANIN.0P2UM	5	675	0.00835	0.09394	0.40000	0.00794	prec
PYOCYANIN.0P2UM	5	675	0.00835	0.09463	0.40000	0.00797	prec
PYOCYANIN.0P2UM	5	675	0.00835	0.09490	0.40000	0.00800	prec
PYOCYANIN.0P2UM	5	675	0.00835	0.09502	0.40000	0.00803	prec
PYOCYANIN.0P2UM	5	675	0.00835	0.09502	0.40000	0.00806	prec
PYOCYANIN.0P2UM	5	675	0.00835	0.09612	0.40000	0.00810	prec
PYOCYANIN.0P2UM	5	675	0.00835	0.09643	0.40000	0.00813	prec
PYOCYANIN.0P2UM	5	675	0.00835	0.09675	0.40000	0.00816	prec
PYOCYANIN.0P2UM	5	675	0.00835	0.09678	0.40000	0.00820	prec
PYOCYANIN.0P2UM	5	675	0.00835	0.09774	0.40000	0.00823	prec
PYOCYANIN.0P2UM	5	675	0.00835	0.09854	0.40000	0.00826	prec
PYOCYANIN.0P2UM	5	675	0.00835	0.09857	0.40000	0.00830	prec
PYOCYANIN.0P2UM	5	675	0.00835	0.09875	0.40000	0.00833	prec
PYOCYANIN.0P2UM	5	675	0.00835	0.09904	0.40000	0.00837	prec
PYOCYANIN.0P2UM	5	675	0.00835	0.10057	0.40000	0.00840	prec
PYOCYANIN.0P2UM	5	675	0.00835	0.10167	0.40000	0.00844	prec
PYOCYANIN.0P2UM	5	675	0.00835	0.10196	0.40000	0.00847	prec
PYOCYANIN.0P2UM	5	675	0.00835	0.10209	0.40000	0.00851	prec
PYOCYANIN.0P2UM	5	675	0.00835	0.10253	0.40000	0.00855	prec
PYOCYANIN.0P2UM	5	675	0.00835	0.10292	0.40000	0.00858	prec
PYOCYANIN.0P2UM	5	675	0.00835	0.10315	0.40000	0.00862	prec
PYOCYANIN.0P2UM	5	675	0.00835	0.10342	0.40000	0.00866	prec
PYOCYANIN.0P2UM	5	675	0.00835	0.10350	0.40000	0.00870	prec
PYOCYANIN.0P2UM	5	675	0.00835	0.10375	0.40000	0.00873	prec
PYOCYANIN.0P2UM	5	675	0.00835	0.10447	0.40000	0.00877	prec
PYOCYANIN.0P2UM	5	675	0.00835	0.10447	0.40000	0.00881	prec
PYOCYANIN.0P2UM	5	675	0.00835	0.10450	0.40000	0.00885	prec
PYOCYANIN.0P2UM	5	675	0.00835	0.10462	0.40000	0.00889	prec
PYOCYANIN.0P2UM	5	675	0.00835	0.10495	0.40000	0.00893	prec
PYOCYANIN.0P2UM	5	675	0.00835	0.10521	0.40000	0.00897	prec
PYOCYANIN.0P2UM	5	675	0.00835	0.10536	0.40000	0.00901	prec
PYOCYANIN.0P2UM	5	675	0.00835	0.10636	0.40000	0.00905	prec
PYOCYANIN.0P2UM	5	675	0.00835	0.10659	0.40000	0.00909	prec
PYOCYANIN.0P2UM	5	675	0.00835	0.10676	0.40000	0.00913	prec
PYOCYANIN.0P2UM	5	675	0.00835	0.10739	0.40000	0.00917	prec
PYOCYANIN.0P2UM	5	675	0.00835	0.10751	0.40000	0.00922	prec
PYOCYANIN.0P2UM	5	675	0.00835	0.10763	0.40000	0.00926	prec
PYOCYANIN.0P2UM	5	675	0.00835	0.10773	0.40000	0.00930	prec
PYOCYANIN.0P2UM	5	675	0.00835	0.10811	0.40000	0.00935	prec
PYOCYANIN.0P2UM	5	675	0.00835	0.10818	0.40000	0.00939	prec
PYOCYANIN.0P2UM	5	675	0.00835	0.10829	0.40000	0.00943	prec
PYOCYANIN.0P2UM	5	675	0.00835	0.10871	0.40000	0.00948	prec
PYOCYANIN.0P2UM	5	675	0.00835	0.10884	0.40000	0.00952	prec
PYOCYANIN.0P2UM	5	675	0.00835	0.10931	0.40000	0.00957	prec
PYOCYANIN.0P2UM	5	675	0.00835	0.10946	0.40000	0.00962	prec
PYOCYANIN.0P2UM	5	675	0.00835	0.10952	0.40000	0.00966	prec
PYOCYANIN.0P2UM	5	675	0.00835	0.10961	0.40000	0.00971	prec
PYOCYANIN.0P2UM	5	675	0.00835	0.11013	0.40000	0.00976	prec
PYOCYANIN.0P2UM	5	675	0.00835	0.11020	0.40000	0.00980	prec
PYOCYANIN.0P2UM	5	675	0.00835	0.11044	0.40000	0.00985	prec
PYOCYANIN.0P2UM	5	675	0.00835	0.11058	0.40000	0.00990	prec
PYOCYANIN.0P2UM	5	675	0.00835	0.11202	0.40000	0.00995	prec
PYOCYANIN.0P2UM	5	675	0.00835	0.11225	0.40000	0.01000	prec
PYOCYANIN.0P2UM	5	675	0.00835	0.11250	0.40000	0.01005	prec
PYOCYANIN.0P2UM	5	675	0.00835	0.11288	0.40000	0.01010	prec
PYOCYANIN.0P2UM	5	675	0.00835	0.11322	0.40000	0.01015	prec
PYOCYANIN.0P2UM	5	675	0.00835	0.11333	0.40000	0.01020	prec
PYOCYANIN.0P2UM	5	675	0.00835	0.11376	0.40000	0.01026	prec
PYOCYANIN.0P2UM	5	675	0.00835	0.11418	0.40000	0.01031	prec
PYOCYANIN.0P2UM	5	675	0.00835	0.11424	0.40000	0.01036	prec
PYOCYANIN.0P2UM	5	675	0.00835	0.11491	0.40000	0.01042	prec
PYOCYANIN.0P2UM	5	675	0.00835	0.11653	0.40000	0.01047	prec
PYOCYANIN.0P2UM	5	675	0.00835	0.11707	0.40000	0.01053	prec
PYOCYANIN.0P2UM	5	675	0.00835	0.11709	0.40000	0.01058	prec
PYOCYANIN.0P2UM	5	675	0.00835	0.11743	0.40000	0.01064	prec
PYOCYANIN.0P2UM	5	675	0.00835	0.11782	0.40000	0.01070	prec
PYOCYANIN.0P2UM	5	675	0.00835	0.11804	0.40000	0.01075	prec
PYOCYANIN.0P2UM	5	675	0.00835	0.11921	0.40000	0.01081	prec
PYOCYANIN.0P2UM	5	675	0.00835	0.12025	0.40000	0.01087	prec
PYOCYANIN.0P2UM	5	675	0.00835	0.12056	0.40000	0.01093	prec
PYOCYANIN.0P2UM	5	675	0.00835	0.12068	0.20000	0.00549	prec
PYOCYANIN.0P2UM	5	675	0.00835	0.12104	0.20000	0.00552	prec
PYOCYANIN.0P2UM	5	675	0.00835	0.12140	0.20000	0.00556	prec
PYOCYANIN.0P2UM	5	675	0.00835	0.12149	0.20000	0.00559	prec
PYOCYANIN.0P2UM	5	675	0.00835	0.12247	0.20000	0.00562	prec
PYOCYANIN.0P2UM	5	675	0.00835	0.12318	0.20000	0.00565	prec
PYOCYANIN.0P2UM	5	675	0.00835	0.12542	0.20000	0.00568	prec
PYOCYANIN.0P2UM	5	675	0.00835	0.12696	0.20000	0.00571	prec
PYOCYANIN.0P2UM	5	675	0.00835	0.12708	0.20000	0.00575	prec
PYOCYANIN.0P2UM	5	675	0.00835	0.12736	0.20000	0.00578	prec
PYOCYANIN.0P2UM	5	675	0.00835	0.12746	0.20000	0.00581	prec
PYOCYANIN.0P2UM	5	675	0.00835	0.12786	0.20000	0.00585	prec
PYOCYANIN.0P2UM	5	675	0.00835	0.12812	0.20000	0.00588	prec
PYOCYANIN.0P2UM	5	675	0.00835	0.12824	0.20000	0.00592	prec
PYOCYANIN.0P2UM	5	675	0.00835	0.12836	0.20000	0.00595	prec
PYOCYANIN.0P2UM	5	675	0.00835	0.12876	0.20000	0.00599	prec
PYOCYANIN.0P2UM	5	675	0.00835	0.12958	0.20000	0.00602	prec
PYOCYANIN.0P2UM	5	675	0.00835	0.13032	0.20000	0.00606	prec
PYOCYANIN.0P2UM	5	675	0.00835	0.13089	0.20000	0.00610	prec
PYOCYANIN.0P2UM	5	675	0.00835	0.13174	0.20000	0.00613	prec
PYOCYANIN.0P2UM	5	675	0.00835	0.13203	0.20000	0.00617	prec
PYOCYANIN.0P2UM	5	675	0.00835	0.13233	0.20000	0.00621	prec
PYOCYANIN.0P2UM	5	675	0.00835	0.13247	0.20000	0.00625	prec
PYOCYANIN.0P2UM	5	675	0.00835	0.13251	0.20000	0.00629	prec
PYOCYANIN.0P2UM	5	675	0.00835	0.13286	0.20000	0.00633	prec
PYOCYANIN.0P2UM	5	675	0.00835	0.13311	0.20000	0.00637	prec
PYOCYANIN.0P2UM	5	675	0.00835	0.13379	0.20000	0.00641	prec
PYOCYANIN.0P2UM	5	675	0.00835	0.13454	0.20000	0.00645	prec
PYOCYANIN.0P2UM	5	675	0.00835	0.13455	0.20000	0.00649	prec
PYOCYANIN.0P2UM	5	675	0.00835	0.13534	0.20000	0.00654	prec
PYOCYANIN.0P2UM	5	675	0.00835	0.13553	0.20000	0.00658	prec
PYOCYANIN.0P2UM	5	675	0.00835	0.13589	0.20000	0.00662	prec
PYOCYANIN.0P2UM	5	675	0.00835	0.13596	0.20000	0.00667	prec
PYOCYANIN.0P2UM	5	675	0.00835	0.13629	0.20000	0.00671	prec
PYOCYANIN.0P2UM	5	675	0.00835	0.13683	0.20000	0.00676	prec
PYOCYANIN.0P2UM	5	675	0.00835	0.13698	0.20000	0.00680	prec
PYOCYANIN.0P2UM	5	675	0.00835	0.13886	0.20000	0.00685	prec
PYOCYANIN.0P2UM	5	675	0.00835	0.13924	0.20000	0.00690	prec
PYOCYANIN.0P2UM	5	675	0.00835	0.13953	0.20000	0.00694	prec
PYOCYANIN.0P2UM	5	675	0.00835	0.13965	0.20000	0.00699	prec
PYOCYANIN.0P2UM	5	675	0.00835	0.13979	0.20000	0.00704	prec
PYOCYANIN.0P2UM	5	675	0.00835	0.13997	0.20000	0.00709	prec
PYOCYANIN.0P2UM	5	675	0.00835	0.14002	0.20000	0.00714	prec
PYOCYANIN.0P2UM	5	675	0.00835	0.14011	0.20000	0.00719	prec
PYOCYANIN.0P2UM	5	675	0.00835	0.14022	0.20000	0.00725	prec
PYOCYANIN.0P2UM	5	675	0.00835	0.14041	0.20000	0.00730	prec
PYOCYANIN.0P2UM	5	675	0.00835	0.14065	0.20000	0.00735	prec
PYOCYANIN.0P2UM	5	675	0.00835	0.14121	0.20000	0.00741	prec
PYOCYANIN.0P2UM	5	675	0.00835	0.14133	0.20000	0.00746	prec
PYOCYANIN.0P2UM	5	675	0.00835	0.14151	0.20000	0.00752	prec
PYOCYANIN.0P2UM	5	675	0.00835	0.14163	0.20000	0.00758	prec
PYOCYANIN.0P2UM	5	675	0.00835	0.14244	0.20000	0.00763	prec
PYOCYANIN.0P2UM	5	675	0.00835	0.14369	0.20000	0.00769	prec
PYOCYANIN.0P2UM	5	675	0.00835	0.14569	0.20000	0.00775	prec
PYOCYANIN.0P2UM	5	675	0.00835	0.14624	0.20000	0.00794	prec
PYOCYANIN.0P2UM	5	675	0.00835	0.14676	0.20000	0.00800	prec
PYOCYANIN.0P2UM	5	675	0.00835	0.14849	0.20000	0.00806	prec
PYOCYANIN.0P2UM	5	675	0.00835	0.14858	0.20000	0.00813	prec
PYOCYANIN.0P2UM	5	675	0.00835	0.14956	0.20000	0.00820	prec
PYOCYANIN.0P2UM	5	675	0.00835	0.14986	0.20000	0.00826	prec
PYOCYANIN.0P2UM	5	675	0.00835	0.15031	0.20000	0.00833	prec
PYOCYANIN.0P2UM	5	675	0.00835	0.15084	0.20000	0.00840	prec
PYOCYANIN.0P2UM	5	675	0.00835	0.15194	0.20000	0.00847	prec
PYOCYANIN.0P2UM	5	675	0.00835	0.15385	0.20000	0.00855	prec
PYOCYANIN.0P2UM	5	675	0.00835	0.15580	0.20000	0.00862	prec
PYOCYANIN.0P2UM	5	675	0.00835	0.15683	0.20000	0.00870	prec
PYOCYANIN.0P2UM	5	675	0.00835	0.15858	0.20000	0.00877	prec
PYOCYANIN.0P2UM	5	675	0.00835	0.15882	0.20000	0.00885	prec
PYOCYANIN.0P2UM	5	675	0.00835	0.15929	0.20000	0.00893	prec
PYOCYANIN.0P2UM	5	675	0.00835	0.16173	0.20000	0.00901	prec
PYOCYANIN.0P2UM	5	675	0.00835	0.16745	0.20000	0.00909	prec
PYOCYANIN.0P2UM	5	675	0.00835	0.16833	0.20000	0.00917	prec
PYOCYANIN.0P2UM	5	675	0.00835	0.16879	0.20000	0.00926	prec
PYOCYANIN.0P2UM	5	675	0.00835	0.16928	0.20000	0.00935	prec
PYOCYANIN.0P2UM	5	675	0.00835	0.16993	0.20000	0.00943	prec
PYOCYANIN.0P2UM	5	675	0.00835	0.17032	0.20000	0.00952	prec
PYOCYANIN.0P2UM	5	675	0.00835	0.17180	0.20000	0.00962	prec
PYOCYANIN.0P2UM	5	675	0.00835	0.17406	0.20000	0.00971	prec
PYOCYANIN.0P2UM	5	675	0.00835	0.17532	0.20000	0.00980	prec
PYOCYANIN.0P2UM	5	675	0.00835	0.17803	0.20000	0.00990	prec
PYOCYANIN.0P2UM	5	675	0.00835	0.17846	0.20000	0.01000	prec
PYOCYANIN.0P2UM	5	675	0.00835	0.18028	0.20000	0.01010	prec
PYOCYANIN.0P2UM	5	675	0.00835	0.18142	0.20000	0.01020	prec
PYOCYANIN.0P2UM	5	675	0.00835	0.18205	0.20000	0.01031	prec
PYOCYANIN.0P2UM	5	675	0.00835	0.18379	0.20000	0.01042	prec
PYOCYANIN.0P2UM	5	675	0.00835	0.18470	0.20000	0.01053	prec
PYOCYANIN.0P2UM	5	675	0.00835	0.18611	0.20000	0.01064	prec
PYOCYANIN.0P2UM	5	675	0.00835	0.18653	0.20000	0.01075	prec
PYOCYANIN.0P2UM	5	675	0.00835	0.18657	0.20000	0.01087	prec
PYOCYANIN.0P2UM	5	675	0.00835	0.18694	0.20000	0.01099	prec
PYOCYANIN.0P2UM	5	675	0.00835	0.18745	0.20000	0.01111	prec
PYOCYANIN.0P2UM	5	675	0.00835	0.19117	0.20000	0.01124	prec
PYOCYANIN.0P2UM	5	675	0.00835	0.19121	0.20000	0.01136	prec
PYOCYANIN.0P2UM	5	675	0.00835	0.19205	0.20000	0.01149	prec
PYOCYANIN.0P2UM	5	675	0.00835	0.19252	0.20000	0.01163	prec
PYOCYANIN.0P2UM	5	675	0.00835	0.19400	0.20000	0.01176	prec
PYOCYANIN.0P2UM	5	675	0.00835	0.19457	0.20000	0.01190	prec
PYOCYANIN.0P2UM	5	675	0.00835	0.19502	0.20000	0.01205	prec
PYOCYANIN.0P2UM	5	675	0.00835	0.19728	0.20000	0.01220	prec
PYOCYANIN.0P2UM	5	675	0.00835	0.20067	0.20000	0.01235	prec
PYOCYANIN.0P2UM	5	675	0.00835	0.20086	0.20000	0.01250	prec
PYOCYANIN.0P2UM	5	675	0.00835	0.20130	0.20000	0.01266	prec
PYOCYANIN.0P2UM	5	675	0.00835	0.20193	0.20000	0.01282	prec
PYOCYANIN.0P2UM	5	675	0.00835	0.20208	0.20000	0.01299	prec
PYOCYANIN.0P2UM	5	675	0.00835	0.20234	0.20000	0.01316	prec
PYOCYANIN.0P2UM	5	675	0.00835	0.20502	0.20000	0.01333	prec
PYOCYANIN.0P2UM	5	675	0.00835	0.20610	0.20000	0.01351	prec
PYOCYANIN.0P2UM	5	675	0.00835	0.20640	0.20000	0.01370	prec
PYOCYANIN.0P2UM	5	675	0.00835	0.20828	0.20000	0.01389	prec
PYOCYANIN.0P2UM	5	675	0.00835	0.20981	0.20000	0.01408	prec
PYOCYANIN.0P2UM	5	675	0.00835	0.21065	0.20000	0.01429	prec
PYOCYANIN.0P2UM	5	675	0.00835	0.21402	0.20000	0.01449	prec
PYOCYANIN.0P2UM	5	675	0.00835	0.21679	0.20000	0.01471	prec
PYOCYANIN.0P2UM	5	675	0.00835	0.21713	0.20000	0.01493	prec
PYOCYANIN.0P2UM	5	675	0.00835	0.21783	0.20000	0.01515	prec
PYOCYANIN.0P2UM	5	675	0.00835	0.22086	0.20000	0.01538	prec
PYOCYANIN.0P2UM	5	675	0.00835	0.22721	0.20000	0.01562	prec
PYOCYANIN.0P2UM	5	675	0.00835	0.22962	0.20000	0.01587	prec
PYOCYANIN.0P2UM	5	675	0.00835	0.23059	0.20000	0.01613	prec
PYOCYANIN.0P2UM	5	675	0.00835	0.23352	0.20000	0.01639	prec
PYOCYANIN.0P2UM	5	675	0.00835	0.23389	0.20000	0.01667	prec
PYOCYANIN.0P2UM	5	675	0.00835	0.23615	0.20000	0.01695	prec
PYOCYANIN.0P2UM	5	675	0.00835	0.23743	0.20000	0.01724	prec
PYOCYANIN.0P2UM	5	675	0.00835	0.24072	0.20000	0.01754	prec
PYOCYANIN.0P2UM	5	675	0.00835	0.24212	0.20000	0.01786	prec
PYOCYANIN.0P2UM	5	675	0.00835	0.24256	0.20000	0.01818	prec
PYOCYANIN.0P2UM	5	675	0.00835	0.24289	0.20000	0.01852	prec
PYOCYANIN.0P2UM	5	675	0.00835	0.24622	0.20000	0.01887	prec
PYOCYANIN.0P2UM	5	675	0.00835	0.24705	0.20000	0.01923	prec
PYOCYANIN.0P2UM	5	675	0.00835	0.24891	0.20000	0.01961	prec
PYOCYANIN.0P2UM	5	675	0.00835	0.24929	0.20000	0.02000	prec
PYOCYANIN.0P2UM	5	675	0.00835	0.25138	0.20000	0.02041	prec
PYOCYANIN.0P2UM	5	675	0.00835	0.25243	0.20000	0.02083	prec
PYOCYANIN.0P2UM	5	675	0.00835	0.25629	0.20000	0.02128	prec
PYOCYANIN.0P2UM	5	675	0.00835	0.26171	0.20000	0.02174	prec
PYOCYANIN.0P2UM	5	675	0.00835	0.26477	0.20000	0.02222	prec
PYOCYANIN.0P2UM	5	675	0.00835	0.26552	0.00000	0.00000	prec
PYOCYANIN.0P2UM	5	675	0.00835	0.26862	0.00000	0.00000	prec
PYOCYANIN.0P2UM	5	675	0.00835	0.27280	0.00000	0.00000	prec
PYOCYANIN.0P2UM	5	675	0.00835	0.27287	0.00000	0.00000	prec
PYOCYANIN.0P2UM	5	675	0.00835	0.27427	0.00000	0.00000	prec
PYOCYANIN.0P2UM	5	675	0.00835	0.27441	0.00000	0.00000	prec
PYOCYANIN.0P2UM	5	675	0.00835	0.27524	0.00000	0.00000	prec
PYOCYANIN.0P2UM	5	675	0.00835	0.27965	0.00000	0.00000	prec
PYOCYANIN.0P2UM	5	675	0.00835	0.28263	0.00000	0.00000	prec
PYOCYANIN.0P2UM	5	675	0.00835	0.28906	0.00000	0.00000	prec
PYOCYANIN.0P2UM	5	675	0.00835	0.29017	0.00000	0.00000	prec
PYOCYANIN.0P2UM	5	675	0.00835	0.29031	0.00000	0.00000	prec
PYOCYANIN.0P2UM	5	675	0.00835	0.29082	0.00000	0.00000	prec
PYOCYANIN.0P2UM	5	675	0.00835	0.29502	0.00000	0.00000	prec
PYOCYANIN.0P2UM	5	675	0.00835	0.30097	0.00000	0.00000	prec
PYOCYANIN.0P2UM	5	675	0.00835	0.30407	0.00000	0.00000	prec
PYOCYANIN.0P2UM	5	675	0.00835	0.30715	0.00000	0.00000	prec
PYOCYANIN.0P2UM	5	675	0.00835	0.30836	0.00000	0.00000	prec
PYOCYANIN.0P2UM	5	675	0.00835	0.31466	0.00000	0.00000	prec
PYOCYANIN.0P2UM	5	675	0.00835	0.33587	0.00000	0.00000	prec
PYOCYANIN.0P2UM	5	675	0.00835	0.34206	0.00000	0.00000	prec
PYOCYANIN.0P2UM	5	675	0.00835	0.35451	0.00000	0.00000	prec
PYOCYANIN.0P2UM	5	675	0.00835	0.35614	0.00000	0.00000	prec
PYOCYANIN.0P2UM	5	675	0.00835	0.35952	0.00000	0.00000	prec
PYOCYANIN.0P2UM	5	675	0.00835	0.36612	0.00000	0.00000	prec
PYOCYANIN.0P2UM	5	675	0.00835	0.36655	0.00000	0.00000	prec
PYOCYANIN.0P2UM	5	675	0.00835	0.37047	0.00000	0.00000	prec
PYOCYANIN.0P2UM	5	675	0.00835	0.38255	0.00000	0.00000	prec
PYOCYANIN.0P2UM	5	675	0.00835	0.38441	0.00000	0.00000	prec
PYOCYANIN.0P2UM	5	675	0.00835	0.38506	0.00000	0.00000	prec
PYOCYANIN.0P2UM	5	675	0.00835	0.38763	0.00000	0.00000	prec
PYOCYANIN.0P2UM	5	675	0.00835	0.39586	0.00000	0.00000	prec
PYOCYANIN.0P2UM	5	675	0.00835	0.40727	0.00000	0.00000	prec
PYOCYANIN.0P2UM	5	675	0.00835	0.40798	0.00000	0.00000	prec
PYOCYANIN.0P2UM	5	675	0.00835	0.44288	0.00000	0.00000	prec
PYOCYANIN.0P2UM	5	675	0.00835	0.45168	0.00000	0.00000	prec
PYOCYANIN.0P2UM	5	675	0.00835	0.45318	0.00000	0.00000	prec
PYOCYANIN.0P2UM	5	675	0.00835	0.45690	0.00000	0.00000	prec
PYOCYANIN.0P2UM	5	675	0.00835	0.51291	0.00000	0.00000	prec
PYOCYANIN.0P2UM	5	675	0.00835	0.52095	0.00000	0.00000	prec
PYOCYANIN.0P2UM	5	675	0.00835	0.85362	0.00000	0.00000	prec
PYOCYANIN.0P2UM	5	675	0.00835	0.85981	0.00000	0.00000	prec
PYOCYANIN.0P2UM	5	675	0.00835	0.92433	0.00000	0.00000	prec
PYOCYANIN.0P2UM	5	675	0.00835	1.00000	0.00000	0.00000	prec
GRAMIDICIN.20	0	262	nan	2.00000	0.00000	nan	roc
GRAMIDICIN.20	0	262	nan	1.00000	0.00382	nan	roc
GRAMIDICIN.20	0	262	nan	0.00221	0.66794	nan	roc
GRAMIDICIN.20	0	262	nan	0.00212	0.67939	nan	roc
GRAMIDICIN.20	0	262	nan	0.00096	0.71374	nan	roc
GRAMIDICIN.20	0	262	nan	0.00000	1.00000	nan	roc
GRAMIDICIN.20	0	262	0.00000	0.00000	0.00000	0.00000	mcc
GRAMIDICIN.20	0	262	0.00000	0.00500	0.00500	0.00000	mcc
GRAMIDICIN.20	0	262	0.00000	0.01000	0.01000	0.00000	mcc
GRAMIDICIN.20	0	262	0.00000	0.01500	0.01500	0.00000	mcc
GRAMIDICIN.20	0	262	0.00000	0.02000	0.02000	0.00000	mcc
GRAMIDICIN.20	0	262	0.00000	0.02500	0.02500	0.00000	mcc
GRAMIDICIN.20	0	262	0.00000	0.03000	0.03000	0.00000	mcc
GRAMIDICIN.20	0	262	0.00000	0.03500	0.03500	0.00000	mcc
GRAMIDICIN.20	0	262	0.00000	0.04000	0.04000	0.00000	mcc
GRAMIDICIN.20	0	262	0.00000	0.04500	0.04500	0.00000	mcc
GRAMIDICIN.20	0	262	0.00000	0.05000	0.05000	0.00000	mcc
GRAMIDICIN.20	0	262	0.00000	0.05500	0.05500	0.00000	mcc
GRAMIDICIN.20	0	262	0.00000	0.06000	0.06000	0.00000	mcc
GRAMIDICIN.20	0	262	0.00000	0.06500	0.06500	0.00000	mcc
GRAMIDICIN.20	0	262	0.00000	0.07000	0.07000	0.00000	mcc
GRAMIDICIN.20	0	262	0.00000	0.07500	0.07500	0.00000	mcc
GRAMIDICIN.20	0	262	0.00000	0.08000	0.08000	0.00000	mcc
GRAMIDICIN.20	0	262	0.00000	0.08500	0.08500	0.00000	mcc
GRAMIDICIN.20	0	262	0.00000	0.09000	0.09000	0.00000	mcc
GRAMIDICIN.20	0	262	0.00000	0.09500	0.09500	0.00000	mcc
GRAMIDICIN.20	0	262	0.00000	0.10000	0.10000	0.00000	mcc
GRAMIDICIN.20	0	262	0.00000	0.10500	0.10500	0.00000	mcc
GRAMIDICIN.20	0	262	0.00000	0.11000	0.11000	0.00000	mcc
GRAMIDICIN.20	0	262	0.00000	0.11500	0.11500	0.00000	mcc
GRAMIDICIN.20	0	262	0.00000	0.12000	0.12000	0.00000	mcc
GRAMIDICIN.20	0	262	0.00000	0.12500	0.12500	0.00000	mcc
GRAMIDICIN.20	0	262	0.00000	0.13000	0.13000	0.00000	mcc
GRAMIDICIN.20	0	262	0.00000	0.13500	0.13500	0.00000	mcc
GRAMIDICIN.20	0	262	0.00000	0.14000	0.14000	0.00000	mcc
GRAMIDICIN.20	0	262	0.00000	0.14500	0.14500	0.00000	mcc
GRAMIDICIN.20	0	262	0.00000	0.15000	0.15000	0.00000	mcc
GRAMIDICIN.20	0	262	0.00000	0.15500	0.15500	0.00000	mcc
GRAMIDICIN.20	0	262	0.00000	0.16000	0.16000	0.00000	mcc
GRAMIDICIN.20	0	262	0.00000	0.16500	0.16500	0.00000	mcc
GRAMIDICIN.20	0	262	0.00000	0.17000	0.17000	0.00000	mcc
GRAMIDICIN.20	0	262	0.00000	0.17500	0.17500	0.00000	mcc
GRAMIDICIN.20	0	262	0.00000	0.18000	0.18000	0.00000	mcc
GRAMIDICIN.20	0	262	0.00000	0.18500	0.18500	0.00000	mcc
GRAMIDICIN.20	0	262	0.00000	0.19000	0.19000	0.00000	mcc
GRAMIDICIN.20	0	262	0.00000	0.19500	0.19500	0.00000	mcc
GRAMIDICIN.20	0	262	0.00000	0.20000	0.20000	0.00000	mcc
GRAMIDICIN.20	0	262	0.00000	0.20500	0.20500	0.00000	mcc
GRAMIDICIN.20	0	262	0.00000	0.21000	0.21000	0.00000	mcc
GRAMIDICIN.20	0	262	0.00000	0.21500	0.21500	0.00000	mcc
GRAMIDICIN.20	0	262	0.00000	0.22000	0.22000	0.00000	mcc
GRAMIDICIN.20	0	262	0.00000	0.22500	0.22500	0.00000	mcc
GRAMIDICIN.20	0	262	0.00000	0.23000	0.23000	0.00000	mcc
GRAMIDICIN.20	0	262	0.00000	0.23500	0.23500	0.00000	mcc
GRAMIDICIN.20	0	262	0.00000	0.24000	0.24000	0.00000	mcc
GRAMIDICIN.20	0	262	0.00000	0.24500	0.24500	0.00000	mcc
GRAMIDICIN.20	0	262	0.00000	0.25000	0.25000	0.00000	mcc
GRAMIDICIN.20	0	262	0.00000	0.25500	0.25500	0.00000	mcc
GRAMIDICIN.20	0	262	0.00000	0.26000	0.26000	0.00000	mcc
GRAMIDICIN.20	0	262	0.00000	0.26500	0.26500	0.00000	mcc
GRAMIDICIN.20	0	262	0.00000	0.27000	0.27000	0.00000	mcc
GRAMIDICIN.20	0	262	0.00000	0.27500	0.27500	0.00000	mcc
GRAMIDICIN.20	0	262	0.00000	0.28000	0.28000	0.00000	mcc
GRAMIDICIN.20	0	262	0.00000	0.28500	0.28500	0.00000	mcc
GRAMIDICIN.20	0	262	0.00000	0.29000	0.29000	0.00000	mcc
GRAMIDICIN.20	0	262	0.00000	0.29500	0.29500	0.00000	mcc
GRAMIDICIN.20	0	262	0.00000	0.30000	0.30000	0.00000	mcc
GRAMIDICIN.20	0	262	0.00000	0.30500	0.30500	0.00000	mcc
GRAMIDICIN.20	0	262	0.00000	0.31000	0.31000	0.00000	mcc
GRAMIDICIN.20	0	262	0.00000	0.31500	0.31500	0.00000	mcc
GRAMIDICIN.20	0	262	0.00000	0.32000	0.32000	0.00000	mcc
GRAMIDICIN.20	0	262	0.00000	0.32500	0.32500	0.00000	mcc
GRAMIDICIN.20	0	262	0.00000	0.33000	0.33000	0.00000	mcc
GRAMIDICIN.20	0	262	0.00000	0.33500	0.33500	0.00000	mcc
GRAMIDICIN.20	0	262	0.00000	0.34000	0.34000	0.00000	mcc
GRAMIDICIN.20	0	262	0.00000	0.34500	0.34500	0.00000	mcc
GRAMIDICIN.20	0	262	0.00000	0.35000	0.35000	0.00000	mcc
GRAMIDICIN.20	0	262	0.00000	0.35500	0.35500	0.00000	mcc
GRAMIDICIN.20	0	262	0.00000	0.36000	0.36000	0.00000	mcc
GRAMIDICIN.20	0	262	0.00000	0.36500	0.36500	0.00000	mcc
GRAMIDICIN.20	0	262	0.00000	0.37000	0.37000	0.00000	mcc
GRAMIDICIN.20	0	262	0.00000	0.37500	0.37500	0.00000	mcc
GRAMIDICIN.20	0	262	0.00000	0.38000	0.38000	0.00000	mcc
GRAMIDICIN.20	0	262	0.00000	0.38500	0.38500	0.00000	mcc
GRAMIDICIN.20	0	262	0.00000	0.39000	0.39000	0.00000	mcc
GRAMIDICIN.20	0	262	0.00000	0.39500	0.39500	0.00000	mcc
GRAMIDICIN.20	0	262	0.00000	0.40000	0.40000	0.00000	mcc
GRAMIDICIN.20	0	262	0.00000	0.40500	0.40500	0.00000	mcc
GRAMIDICIN.20	0	262	0.00000	0.41000	0.41000	0.00000	mcc
GRAMIDICIN.20	0	262	0.00000	0.41500	0.41500	0.00000	mcc
GRAMIDICIN.20	0	262	0.00000	0.42000	0.42000	0.00000	mcc
GRAMIDICIN.20	0	262	0.00000	0.42500	0.42500	0.00000	mcc
GRAMIDICIN.20	0	262	0.00000	0.43000	0.43000	0.00000	mcc
GRAMIDICIN.20	0	262	0.00000	0.43500	0.43500	0.00000	mcc
GRAMIDICIN.20	0	262	0.00000	0.44000	0.44000	0.00000	mcc
GRAMIDICIN.20	0	262	0.00000	0.44500	0.44500	0.00000	mcc
GRAMIDICIN.20	0	262	0.00000	0.45000	0.45000	0.00000	mcc
GRAMIDICIN.20	0	262	0.00000	0.45500	0.45500	0.00000	mcc
GRAMIDICIN.20	0	262	0.00000	0.46000	0.46000	0.00000	mcc
GRAMIDICIN.20	0	262	0.00000	0.46500	0.46500	0.00000	mcc
GRAMIDICIN.20	0	262	0.00000	0.47000	0.47000	0.00000	mcc
GRAMIDICIN.20	0	262	0.00000	0.47500	0.47500	0.00000	mcc
GRAMIDICIN.20	0	262	0.00000	0.48000	0.48000	0.00000	mcc
GRAMIDICIN.20	0	262	0.00000	0.48500	0.48500	0.00000	mcc
GRAMIDICIN.20	0	262	0.00000	0.49000	0.49000	0.00000	mcc
GRAMIDICIN.20	0	262	0.00000	0.49500	0.49500	0.00000	mcc
GRAMIDICIN.20	0	262	0.00000	0.50000	0.50000	0.00000	mcc
GRAMIDICIN.20	0	262	0.00000	0.50500	0.50500	0.00000	mcc
GRAMIDICIN.20	0	262	0.00000	0.51000	0.51000	0.00000	mcc
GRAMIDICIN.20	0	262	0.00000	0.51500	0.51500	0.00000	mcc
GRAMIDICIN.20	0	262	0.00000	0.52000	0.52000	0.00000	mcc
GRAMIDICIN.20	0	262	0.00000	0.52500	0.52500	0.00000	mcc
GRAMIDICIN.20	0	262	0.00000	0.53000	0.53000	0.00000	mcc
GRAMIDICIN.20	0	262	0.00000	0.53500	0.53500	0.00000	mcc
GRAMIDICIN.20	0	262	0.00000	0.54000	0.54000	0.00000	mcc
GRAMIDICIN.20	0	262	0.00000	0.54500	0.54500	0.00000	mcc
GRAMIDICIN.20	0	262	0.00000	0.55000	0.55000	0.00000	mcc
GRAMIDICIN.20	0	262	0.00000	0.55500	0.55500	0.00000	mcc
GRAMIDICIN.20	0	262	0.00000	0.56000	0.56000	0.00000	mcc
GRAMIDICIN.20	0	262	0.00000	0.56500	0.56500	0.00000	mcc
GRAMIDICIN.20	0	262	0.00000	0.57000	0.57000	0.00000	mcc
GRAMIDICIN.20	0	262	0.00000	0.57500	0.57500	0.00000	mcc
GRAMIDICIN.20	0	262	0.00000	0.58000	0.58000	0.00000	mcc
GRAMIDICIN.20	0	262	0.00000	0.58500	0.58500	0.00000	mcc
GRAMIDICIN.20	0	262	0.00000	0.59000	0.59000	0.00000	mcc
GRAMIDICIN.20	0	262	0.00000	0.59500	0.59500	0.00000	mcc
GRAMIDICIN.20	0	262	0.00000	0.60000	0.60000	0.00000	mcc
GRAMIDICIN.20	0	262	0.00000	0.60500	0.60500	0.00000	mcc
GRAMIDICIN.20	0	262	0.00000	0.61000	0.61000	0.00000	mcc
GRAMIDICIN.20	0	262	0.00000	0.61500	0.61500	0.00000	mcc
GRAMIDICIN.20	0	262	0.00000	0.62000	0.62000	0.00000	mcc
GRAMIDICIN.20	0	262	0.00000	0.62500	0.62500	0.00000	mcc
GRAMIDICIN.20	0	262	0.00000	0.63000	0.63000	0.00000	mcc
GRAMIDICIN.20	0	262	0.00000	0.63500	0.63500	0.00000	mcc
GRAMIDICIN.20	0	262	0.00000	0.64000	0.64000	0.00000	mcc
GRAMIDICIN.20	0	262	0.00000	0.64500	0.64500	0.00000	mcc
GRAMIDICIN.20	0	262	0.00000	0.65000	0.65000	0.00000	mcc
GRAMIDICIN.20	0	262	0.00000	0.65500	0.65500	0.00000	mcc
GRAMIDICIN.20	0	262	0.00000	0.66000	0.66000	0.00000	mcc
GRAMIDICIN.20	0	262	0.00000	0.66500	0.66500	0.00000	mcc
GRAMIDICIN.20	0	262	0.00000	0.67000	0.67000	0.00000	mcc
GRAMIDICIN.20	0	262	0.00000	0.67500	0.67500	0.00000	mcc
GRAMIDICIN.20	0	262	0.00000	0.68000	0.68000	0.00000	mcc
GRAMIDICIN.20	0	262	0.00000	0.68500	0.68500	0.00000	mcc
GRAMIDICIN.20	0	262	0.00000	0.69000	0.69000	0.00000	mcc
GRAMIDICIN.20	0	262	0.00000	0.69500	0.69500	0.00000	mcc
GRAMIDICIN.20	0	262	0.00000	0.70000	0.70000	0.00000	mcc
GRAMIDICIN.20	0	262	0.00000	0.70500	0.70500	0.00000	mcc
GRAMIDICIN.20	0	262	0.00000	0.71000	0.71000	0.00000	mcc
GRAMIDICIN.20	0	262	0.00000	0.71500	0.71500	0.00000	mcc
GRAMIDICIN.20	0	262	0.00000	0.72000	0.72000	0.00000	mcc
GRAMIDICIN.20	0	262	0.00000	0.72500	0.72500	0.00000	mcc
GRAMIDICIN.20	0	262	0.00000	0.73000	0.73000	0.00000	mcc
GRAMIDICIN.20	0	262	0.00000	0.73500	0.73500	0.00000	mcc
GRAMIDICIN.20	0	262	0.00000	0.74000	0.74000	0.00000	mcc
GRAMIDICIN.20	0	262	0.00000	0.74500	0.74500	0.00000	mcc
GRAMIDICIN.20	0	262	0.00000	0.75000	0.75000	0.00000	mcc
GRAMIDICIN.20	0	262	0.00000	0.75500	0.75500	0.00000	mcc
GRAMIDICIN.20	0	262	0.00000	0.76000	0.76000	0.00000	mcc
GRAMIDICIN.20	0	262	0.00000	0.76500	0.76500	0.00000	mcc
GRAMIDICIN.20	0	262	0.00000	0.77000	0.77000	0.00000	mcc
GRAMIDICIN.20	0	262	0.00000	0.77500	0.77500	0.00000	mcc
GRAMIDICIN.20	0	262	0.00000	0.78000	0.78000	0.00000	mcc
GRAMIDICIN.20	0	262	0.00000	0.78500	0.78500	0.00000	mcc
GRAMIDICIN.20	0	262	0.00000	0.79000	0.79000	0.00000	mcc
GRAMIDICIN.20	0	262	0.00000	0.79500	0.79500	0.00000	mcc
GRAMIDICIN.20	0	262	0.00000	0.80000	0.80000	0.00000	mcc
GRAMIDICIN.20	0	262	0.00000	0.80500	0.80500	0.00000	mcc
GRAMIDICIN.20	0	262	0.00000	0.81000	0.81000	0.00000	mcc
GRAMIDICIN.20	0	262	0.00000	0.81500	0.81500	0.00000	mcc
GRAMIDICIN.20	0	262	0.00000	0.82000	0.82000	0.00000	mcc
GRAMIDICIN.20	0	262	0.00000	0.82500	0.82500	0.00000	mcc
GRAMIDICIN.20	0	262	0.00000	0.83000	0.83000	0.00000	mcc
GRAMIDICIN.20	0	262	0.00000	0.83500	0.83500	0.00000	mcc
GRAMIDICIN.20	0	262	0.00000	0.84000	0.84000	0.00000	mcc
GRAMIDICIN.20	0	262	0.00000	0.84500	0.84500	0.00000	mcc
GRAMIDICIN.20	0	262	0.00000	0.85000	0.85000	0.00000	mcc
GRAMIDICIN.20	0	262	0.00000	0.85500	0.85500	0.00000	mcc
GRAMIDICIN.20	0	262	0.00000	0.86000	0.86000	0.00000	mcc
GRAMIDICIN.20	0	262	0.00000	0.86500	0.86500	0.00000	mcc
GRAMIDICIN.20	0	262	0.00000	0.87000	0.87000	0.00000	mcc
GRAMIDICIN.20	0	262	0.00000	0.87500	0.87500	0.00000	mcc
GRAMIDICIN.20	0	262	0.00000	0.88000	0.88000	0.00000	mcc
GRAMIDICIN.20	0	262	0.00000	0.88500	0.88500	0.00000	mcc
GRAMIDICIN.20	0	262	0.00000	0.89000	0.89000	0.00000	mcc
GRAMIDICIN.20	0	262	0.00000	0.89500	0.89500	0.00000	mcc
GRAMIDICIN.20	0	262	0.00000	0.90000	0.90000	0.00000	mcc
GRAMIDICIN.20	0	262	0.00000	0.90500	0.90500	0.00000	mcc
GRAMIDICIN.20	0	262	0.00000	0.91000	0.91000	0.00000	mcc
GRAMIDICIN.20	0	262	0.00000	0.91500	0.91500	0.00000	mcc
GRAMIDICIN.20	0	262	0.00000	0.92000	0.92000	0.00000	mcc
GRAMIDICIN.20	0	262	0.00000	0.92500	0.92500	0.00000	mcc
GRAMIDICIN.20	0	262	0.00000	0.93000	0.93000	0.00000	mcc
GRAMIDICIN.20	0	262	0.00000	0.93500	0.93500	0.00000	mcc
GRAMIDICIN.20	0	262	0.00000	0.94000	0.94000	0.00000	mcc
GRAMIDICIN.20	0	262	0.00000	0.94500	0.94500	0.00000	mcc
GRAMIDICIN.20	0	262	0.00000	0.95000	0.95000	0.00000	mcc
GRAMIDICIN.20	0	262	0.00000	0.95500	0.95500	0.00000	mcc
GRAMIDICIN.20	0	262	0.00000	0.96000	0.96000	0.00000	mcc
GRAMIDICIN.20	0	262	0.00000	0.96500	0.96500	0.00000	mcc
GRAMIDICIN.20	0	262	0.00000	0.97000	0.97000	0.00000	mcc
GRAMIDICIN.20	0	262	0.00000	0.97500	0.97500	0.00000	mcc
GRAMIDICIN.20	0	262	0.00000	0.98000	0.98000	0.00000	mcc
GRAMIDICIN.20	0	262	0.00000	0.98500	0.98500	0.00000	mcc
GRAMIDICIN.20	0	262	0.00000	0.99000	0.99000	0.00000	mcc
GRAMIDICIN.20	0	262	0.00000	0.99500	0.99500	0.00000	mcc
GRAMIDICIN.20	0	262	nan	1.00000	nan	0.00000	prec
CYCLOSERINED.CEFSULODIN	2	262	0.87692	1.00000	0.00000	0.50000	roc
CYCLOSERINED.CEFSULODIN	2	262	0.87692	0.02781	0.24615	0.50000	roc
CYCLOSERINED.CEFSULODIN	2	262	0.87692	0.02764	0.24615	1.00000	roc
CYCLOSERINED.CEFSULODIN	2	262	0.87692	0.01183	0.52308	1.00000	roc
CYCLOSERINED.CEFSULODIN	2	262	0.87692	0.01101	0.53462	1.00000	roc
CYCLOSERINED.CEFSULODIN	2	262	0.87692	0.00013	0.90385	1.00000	roc
CYCLOSERINED.CEFSULODIN	2	262	0.87692	0.00000	1.00000	1.00000	roc
CYCLOSERINED.CEFSULODIN	2	262	0.01515	0.00000	0.00000	0.00000	mcc
CYCLOSERINED.CEFSULODIN	2	262	0.02174	0.00500	0.00500	0.05815	mcc
CYCLOSERINED.CEFSULODIN	2	262	0.02721	0.01000	0.01000	0.07878	mcc
CYCLOSERINED.CEFSULODIN	2	262	0.03540	0.01500	0.01500	0.10230	mcc
CYCLOSERINED.CEFSULODIN	2	262	0.04348	0.02000	0.02000	0.12125	mcc
CYCLOSERINED.CEFSULODIN	2	262	0.05333	0.02500	0.02500	0.14112	mcc
CYCLOSERINED.CEFSULODIN	2	262	0.03279	0.03000	0.03000	0.05770	mcc
CYCLOSERINED.CEFSULODIN	2	262	0.03922	0.03500	0.03500	0.07040	mcc
CYCLOSERINED.CEFSULODIN	2	262	0.04167	0.04000	0.04000	0.07479	mcc
CYCLOSERINED.CEFSULODIN	2	262	0.04878	0.04500	0.04500	0.08652	mcc
CYCLOSERINED.CEFSULODIN	2	262	0.05714	0.05000	0.05000	0.09887	mcc
CYCLOSERINED.CEFSULODIN	2	262	0.07407	0.05500	0.05500	0.12078	mcc
CYCLOSERINED.CEFSULODIN	2	262	0.08333	0.06000	0.06000	0.13156	mcc
CYCLOSERINED.CEFSULODIN	2	262	0.08333	0.06500	0.06500	0.13156	mcc
CYCLOSERINED.CEFSULODIN	2	262	0.09091	0.07000	0.07000	0.13994	mcc
CYCLOSERINED.CEFSULODIN	2	262	0.10526	0.07500	0.07500	0.15493	mcc
CYCLOSERINED.CEFSULODIN	2	262	0.11111	0.08000	0.08000	0.16077	mcc
CYCLOSERINED.CEFSULODIN	2	262	0.11765	0.08500	0.08500	0.16714	mcc
CYCLOSERINED.CEFSULODIN	2	262	0.12500	0.09000	0.09000	0.17415	mcc
CYCLOSERINED.CEFSULODIN	2	262	0.12500	0.09500	0.09500	0.17415	mcc
CYCLOSERINED.CEFSULODIN	2	262	0.12500	0.10000	0.10000	0.17415	mcc
CYCLOSERINED.CEFSULODIN	2	262	0.13333	0.10500	0.10500	0.18190	mcc
CYCLOSERINED.CEFSULODIN	2	262	0.14286	0.11000	0.11000	0.19055	mcc
CYCLOSERINED.CEFSULODIN	2	262	0.14286	0.11500	0.11500	0.19055	mcc
CYCLOSERINED.CEFSULODIN	2	262	0.14286	0.12000	0.12000	0.19055	mcc
CYCLOSERINED.CEFSULODIN	2	262	0.14286	0.12500	0.12500	0.19055	mcc
CYCLOSERINED.CEFSULODIN	2	262	0.14286	0.13000	0.13000	0.19055	mcc
CYCLOSERINED.CEFSULODIN	2	262	0.14286	0.13500	0.13500	0.19055	mcc
CYCLOSERINED.CEFSULODIN	2	262	0.14286	0.14000	0.14000	0.19055	mcc
CYCLOSERINED.CEFSULODIN	2	262	0.15385	0.14500	0.14500	0.20030	mcc
CYCLOSERINED.CEFSULODIN	2	262	0.16667	0.15000	0.15000	0.21140	mcc
CYCLOSERINED.CEFSULODIN	2	262	0.16667	0.15500	0.15500	0.21140	mcc
CYCLOSERINED.CEFSULODIN	2	262	0.16667	0.16000	0.16000	0.21140	mcc
CYCLOSERINED.CEFSULODIN	2	262	0.18182	0.16500	0.16500	0.22424	mcc
CYCLOSERINED.CEFSULODIN	2	262	0.18182	0.17000	0.17000	0.22424	mcc
CYCLOSERINED.CEFSULODIN	2	262	0.33333	0.17500	0.17500	0.34673	mcc
CYCLOSERINED.CEFSULODIN	2	262	0.40000	0.18000	0.18000	0.40274	mcc
CYCLOSERINED.CEFSULODIN	2	262	0.40000	0.18500	0.18500	0.40274	mcc
CYCLOSERINED.CEFSULODIN	2	262	0.40000	0.19000	0.19000	0.40274	mcc
CYCLOSERINED.CEFSULODIN	2	262	0.40000	0.19500	0.19500	0.40274	mcc
CYCLOSERINED.CEFSULODIN	2	262	0.40000	0.20000	0.20000	0.40274	mcc
CYCLOSERINED.CEFSULODIN	2	262	0.40000	0.20500	0.20500	0.40274	mcc
CYCLOSERINED.CEFSULODIN	2	262	0.50000	0.21000	0.21000	0.49615	mcc
CYCLOSERINED.CEFSULODIN	2	262	0.50000	0.21500	0.21500	0.49615	mcc
CYCLOSERINED.CEFSULODIN	2	262	0.50000	0.22000	0.22000	0.49615	mcc
CYCLOSERINED.CEFSULODIN	2	262	0.50000	0.22500	0.22500	0.49615	mcc
CYCLOSERINED.CEFSULODIN	2	262	0.50000	0.23000	0.23000	0.49615	mcc
CYCLOSERINED.CEFSULODIN	2	262	0.50000	0.23500	0.23500	0.49615	mcc
CYCLOSERINED.CEFSULODIN	2	262	0.50000	0.24000	0.24000	0.49615	mcc
CYCLOSERINED.CEFSULODIN	2	262	0.50000	0.24500	0.24500	0.49615	mcc
CYCLOSERINED.CEFSULODIN	2	262	0.50000	0.25000	0.25000	0.49615	mcc
CYCLOSERINED.CEFSULODIN	2	262	0.50000	0.25500	0.25500	0.49615	mcc
CYCLOSERINED.CEFSULODIN	2	262	0.50000	0.26000	0.26000	0.49615	mcc
CYCLOSERINED.CEFSULODIN	2	262	0.50000	0.26500	0.26500	0.49615	mcc
CYCLOSERINED.CEFSULODIN	2	262	0.50000	0.27000	0.27000	0.49615	mcc
CYCLOSERINED.CEFSULODIN	2	262	0.50000	0.27500	0.27500	0.49615	mcc
CYCLOSERINED.CEFSULODIN	2	262	0.50000	0.28000	0.28000	0.49615	mcc
CYCLOSERINED.CEFSULODIN	2	262	0.50000	0.28500	0.28500	0.49615	mcc
CYCLOSERINED.CEFSULODIN	2	262	0.50000	0.29000	0.29000	0.49615	mcc
CYCLOSERINED.CEFSULODIN	2	262	0.50000	0.29500	0.29500	0.49615	mcc
CYCLOSERINED.CEFSULODIN	2	262	0.50000	0.30000	0.30000	0.49615	mcc
CYCLOSERINED.CEFSULODIN	2	262	0.50000	0.30500	0.30500	0.49615	mcc
CYCLOSERINED.CEFSULODIN	2	262	0.50000	0.31000	0.31000	0.49615	mcc
CYCLOSERINED.CEFSULODIN	2	262	0.66667	0.31500	0.31500	0.70575	mcc
CYCLOSERINED.CEFSULODIN	2	262	0.66667	0.32000	0.32000	0.70575	mcc
CYCLOSERINED.CEFSULODIN	2	262	0.66667	0.32500	0.32500	0.70575	mcc
CYCLOSERINED.CEFSULODIN	2	262	0.66667	0.33000	0.33000	0.70575	mcc
CYCLOSERINED.CEFSULODIN	2	262	0.66667	0.33500	0.33500	0.70575	mcc
CYCLOSERINED.CEFSULODIN	2	262	0.66667	0.34000	0.34000	0.70575	mcc
CYCLOSERINED.CEFSULODIN	2	262	0.66667	0.34500	0.34500	0.70575	mcc
CYCLOSERINED.CEFSULODIN	2	262	0.66667	0.35000	0.35000	0.70575	mcc
CYCLOSERINED.CEFSULODIN	2	262	0.66667	0.35500	0.35500	0.70575	mcc
CYCLOSERINED.CEFSULODIN	2	262	0.66667	0.36000	0.36000	0.70575	mcc
CYCLOSERINED.CEFSULODIN	2	262	0.66667	0.36500	0.36500	0.70575	mcc
CYCLOSERINED.CEFSULODIN	2	262	0.66667	0.37000	0.37000	0.70575	mcc
CYCLOSERINED.CEFSULODIN	2	262	0.66667	0.37500	0.37500	0.70575	mcc
CYCLOSERINED.CEFSULODIN	2	262	0.66667	0.38000	0.38000	0.70575	mcc
CYCLOSERINED.CEFSULODIN	2	262	0.66667	0.38500	0.38500	0.70575	mcc
CYCLOSERINED.CEFSULODIN	2	262	0.66667	0.39000	0.39000	0.70575	mcc
CYCLOSERINED.CEFSULODIN	2	262	0.66667	0.39500	0.39500	0.70575	mcc
CYCLOSERINED.CEFSULODIN	2	262	0.66667	0.40000	0.40000	0.70575	mcc
CYCLOSERINED.CEFSULODIN	2	262	0.66667	0.40500	0.40500	0.70575	mcc
CYCLOSERINED.CEFSULODIN	2	262	0.66667	0.41000	0.41000	0.70575	mcc
CYCLOSERINED.CEFSULODIN	2	262	0.66667	0.41500	0.41500	0.70575	mcc
CYCLOSERINED.CEFSULODIN	2	262	0.66667	0.42000	0.42000	0.70575	mcc
CYCLOSERINED.CEFSULODIN	2	262	0.66667	0.42500	0.42500	0.70575	mcc
CYCLOSERINED.CEFSULODIN	2	262	0.66667	0.43000	0.43000	0.70575	mcc
CYCLOSERINED.CEFSULODIN	2	262	0.66667	0.43500	0.43500	0.70575	mcc
CYCLOSERINED.CEFSULODIN	2	262	0.66667	0.44000	0.44000	0.70575	mcc
CYCLOSERINED.CEFSULODIN	2	262	0.66667	0.44500	0.44500	0.70575	mcc
CYCLOSERINED.CEFSULODIN	2	262	0.66667	0.45000	0.45000	0.70575	mcc
CYCLOSERINED.CEFSULODIN	2	262	0.66667	0.45500	0.45500	0.70575	mcc
CYCLOSERINED.CEFSULODIN	2	262	0.66667	0.46000	0.46000	0.70575	mcc
CYCLOSERINED.CEFSULODIN	2	262	0.66667	0.46500	0.46500	0.70575	mcc
CYCLOSERINED.CEFSULODIN	2	262	0.66667	0.47000	0.47000	0.70575	mcc
CYCLOSERINED.CEFSULODIN	2	262	0.66667	0.47500	0.47500	0.70575	mcc
CYCLOSERINED.CEFSULODIN	2	262	0.66667	0.48000	0.48000	0.70575	mcc
CYCLOSERINED.CEFSULODIN	2	262	0.66667	0.48500	0.48500	0.70575	mcc
CYCLOSERINED.CEFSULODIN	2	262	0.66667	0.49000	0.49000	0.70575	mcc
CYCLOSERINED.CEFSULODIN	2	262	0.66667	0.49500	0.49500	0.70575	mcc
CYCLOSERINED.CEFSULODIN	2	262	0.66667	0.50000	0.50000	0.70575	mcc
CYCLOSERINED.CEFSULODIN	2	262	0.66667	0.50500	0.50500	0.70575	mcc
CYCLOSERINED.CEFSULODIN	2	262	0.66667	0.51000	0.51000	0.70575	mcc
CYCLOSERINED.CEFSULODIN	2	262	0.66667	0.51500	0.51500	0.70575	mcc
CYCLOSERINED.CEFSULODIN	2	262	0.66667	0.52000	0.52000	0.70575	mcc
CYCLOSERINED.CEFSULODIN	2	262	0.66667	0.52500	0.52500	0.70575	mcc
CYCLOSERINED.CEFSULODIN	2	262	0.66667	0.53000	0.53000	0.70575	mcc
CYCLOSERINED.CEFSULODIN	2	262	0.66667	0.53500	0.53500	0.70575	mcc
CYCLOSERINED.CEFSULODIN	2	262	0.66667	0.54000	0.54000	0.70575	mcc
CYCLOSERINED.CEFSULODIN	2	262	0.66667	0.54500	0.54500	0.70575	mcc
CYCLOSERINED.CEFSULODIN	2	262	0.66667	0.55000	0.55000	0.70575	mcc
CYCLOSERINED.CEFSULODIN	2	262	0.66667	0.55500	0.55500	0.70575	mcc
CYCLOSERINED.CEFSULODIN	2	262	0.66667	0.56000	0.56000	0.70575	mcc
CYCLOSERINED.CEFSULODIN	2	262	0.66667	0.56500	0.56500	0.70575	mcc
CYCLOSERINED.CEFSULODIN	2	262	0.66667	0.57000	0.57000	0.70575	mcc
CYCLOSERINED.CEFSULODIN	2	262	0.66667	0.57500	0.57500	0.70575	mcc
CYCLOSERINED.CEFSULODIN	2	262	0.66667	0.58000	0.58000	0.70575	mcc
CYCLOSERINED.CEFSULODIN	2	262	0.66667	0.58500	0.58500	0.70575	mcc
CYCLOSERINED.CEFSULODIN	2	262	0.66667	0.59000	0.59000	0.70575	mcc
CYCLOSERINED.CEFSULODIN	2	262	0.66667	0.59500	0.59500	0.70575	mcc
CYCLOSERINED.CEFSULODIN	2	262	0.66667	0.60000	0.60000	0.70575	mcc
CYCLOSERINED.CEFSULODIN	2	262	0.66667	0.60500	0.60500	0.70575	mcc
CYCLOSERINED.CEFSULODIN	2	262	0.66667	0.61000	0.61000	0.70575	mcc
CYCLOSERINED.CEFSULODIN	2	262	0.66667	0.61500	0.61500	0.70575	mcc
CYCLOSERINED.CEFSULODIN	2	262	0.66667	0.62000	0.62000	0.70575	mcc
CYCLOSERINED.CEFSULODIN	2	262	0.66667	0.62500	0.62500	0.70575	mcc
CYCLOSERINED.CEFSULODIN	2	262	0.66667	0.63000	0.63000	0.70575	mcc
CYCLOSERINED.CEFSULODIN	2	262	0.66667	0.63500	0.63500	0.70575	mcc
CYCLOSERINED.CEFSULODIN	2	262	0.66667	0.64000	0.64000	0.70575	mcc
CYCLOSERINED.CEFSULODIN	2	262	0.66667	0.64500	0.64500	0.70575	mcc
CYCLOSERINED.CEFSULODIN	2	262	0.66667	0.65000	0.65000	0.70575	mcc
CYCLOSERINED.CEFSULODIN	2	262	0.66667	0.65500	0.65500	0.70575	mcc
CYCLOSERINED.CEFSULODIN	2	262	0.66667	0.66000	0.66000	0.70575	mcc
CYCLOSERINED.CEFSULODIN	2	262	0.66667	0.66500	0.66500	0.70575	mcc
CYCLOSERINED.CEFSULODIN	2	262	0.66667	0.67000	0.67000	0.70575	mcc
CYCLOSERINED.CEFSULODIN	2	262	0.66667	0.67500	0.67500	0.70575	mcc
CYCLOSERINED.CEFSULODIN	2	262	0.66667	0.68000	0.68000	0.70575	mcc
CYCLOSERINED.CEFSULODIN	2	262	0.66667	0.68500	0.68500	0.70575	mcc
CYCLOSERINED.CEFSULODIN	2	262	0.66667	0.69000	0.69000	0.70575	mcc
CYCLOSERINED.CEFSULODIN	2	262	0.66667	0.69500	0.69500	0.70575	mcc
CYCLOSERINED.CEFSULODIN	2	262	0.66667	0.70000	0.70000	0.70575	mcc
CYCLOSERINED.CEFSULODIN	2	262	0.66667	0.70500	0.70500	0.70575	mcc
CYCLOSERINED.CEFSULODIN	2	262	0.66667	0.71000	0.71000	0.70575	mcc
CYCLOSERINED.CEFSULODIN	2	262	0.66667	0.71500	0.71500	0.70575	mcc
CYCLOSERINED.CEFSULODIN	2	262	0.66667	0.72000	0.72000	0.70575	mcc
CYCLOSERINED.CEFSULODIN	2	262	0.66667	0.72500	0.72500	0.70575	mcc
CYCLOSERINED.CEFSULODIN	2	262	0.66667	0.73000	0.73000	0.70575	mcc
CYCLOSERINED.CEFSULODIN	2	262	0.66667	0.73500	0.73500	0.70575	mcc
CYCLOSERINED.CEFSULODIN	2	262	0.66667	0.74000	0.74000	0.70575	mcc
CYCLOSERINED.CEFSULODIN	2	262	0.66667	0.74500	0.74500	0.70575	mcc
CYCLOSERINED.CEFSULODIN	2	262	0.66667	0.75000	0.75000	0.70575	mcc
CYCLOSERINED.CEFSULODIN	2	262	0.66667	0.75500	0.75500	0.70575	mcc
CYCLOSERINED.CEFSULODIN	2	262	0.66667	0.76000	0.76000	0.70575	mcc
CYCLOSERINED.CEFSULODIN	2	262	0.66667	0.76500	0.76500	0.70575	mcc
CYCLOSERINED.CEFSULODIN	2	262	0.66667	0.77000	0.77000	0.70575	mcc
CYCLOSERINED.CEFSULODIN	2	262	0.66667	0.77500	0.77500	0.70575	mcc
CYCLOSERINED.CEFSULODIN	2	262	0.66667	0.78000	0.78000	0.70575	mcc
CYCLOSERINED.CEFSULODIN	2	262	0.66667	0.78500	0.78500	0.70575	mcc
CYCLOSERINED.CEFSULODIN	2	262	0.66667	0.79000	0.79000	0.70575	mcc
CYCLOSERINED.CEFSULODIN	2	262	0.66667	0.79500	0.79500	0.70575	mcc
CYCLOSERINED.CEFSULODIN	2	262	0.66667	0.80000	0.80000	0.70575	mcc
CYCLOSERINED.CEFSULODIN	2	262	0.66667	0.80500	0.80500	0.70575	mcc
CYCLOSERINED.CEFSULODIN	2	262	0.66667	0.81000	0.81000	0.70575	mcc
CYCLOSERINED.CEFSULODIN	2	262	0.66667	0.81500	0.81500	0.70575	mcc
CYCLOSERINED.CEFSULODIN	2	262	0.66667	0.82000	0.82000	0.70575	mcc
CYCLOSERINED.CEFSULODIN	2	262	0.66667	0.82500	0.82500	0.70575	mcc
CYCLOSERINED.CEFSULODIN	2	262	0.66667	0.83000	0.83000	0.70575	mcc
CYCLOSERINED.CEFSULODIN	2	262	0.66667	0.83500	0.83500	0.70575	mcc
CYCLOSERINED.CEFSULODIN	2	262	0.66667	0.84000	0.84000	0.70575	mcc
CYCLOSERINED.CEFSULODIN	2	262	0.66667	0.84500	0.84500	0.70575	mcc
CYCLOSERINED.CEFSULODIN	2	262	0.66667	0.85000	0.85000	0.70575	mcc
CYCLOSERINED.CEFSULODIN	2	262	0.66667	0.85500	0.85500	0.70575	mcc
CYCLOSERINED.CEFSULODIN	2	262	0.66667	0.86000	0.86000	0.70575	mcc
CYCLOSERINED.CEFSULODIN	2	262	0.66667	0.86500	0.86500	0.70575	mcc
CYCLOSERINED.CEFSULODIN	2	262	0.66667	0.87000	0.87000	0.70575	mcc
CYCLOSERINED.CEFSULODIN	2	262	0.66667	0.87500	0.87500	0.70575	mcc
CYCLOSERINED.CEFSULODIN	2	262	0.66667	0.88000	0.88000	0.70575	mcc
CYCLOSERINED.CEFSULODIN	2	262	0.66667	0.88500	0.88500	0.70575	mcc
CYCLOSERINED.CEFSULODIN	2	262	0.66667	0.89000	0.89000	0.70575	mcc
CYCLOSERINED.CEFSULODIN	2	262	0.66667	0.89500	0.89500	0.70575	mcc
CYCLOSERINED.CEFSULODIN	2	262	0.66667	0.90000	0.90000	0.70575	mcc
CYCLOSERINED.CEFSULODIN	2	262	0.66667	0.90500	0.90500	0.70575	mcc
CYCLOSERINED.CEFSULODIN	2	262	0.66667	0.91000	0.91000	0.70575	mcc
CYCLOSERINED.CEFSULODIN	2	262	0.66667	0.91500	0.91500	0.70575	mcc
CYCLOSERINED.CEFSULODIN	2	262	0.66667	0.92000	0.92000	0.70575	mcc
CYCLOSERINED.CEFSULODIN	2	262	0.66667	0.92500	0.92500	0.70575	mcc
CYCLOSERINED.CEFSULODIN	2	262	0.66667	0.93000	0.93000	0.70575	mcc
CYCLOSERINED.CEFSULODIN	2	262	0.66667	0.93500	0.93500	0.70575	mcc
CYCLOSERINED.CEFSULODIN	2	262	0.66667	0.94000	0.94000	0.70575	mcc
CYCLOSERINED.CEFSULODIN	2	262	0.66667	0.94500	0.94500	0.70575	mcc
CYCLOSERINED.CEFSULODIN	2	262	0.66667	0.95000	0.95000	0.70575	mcc
CYCLOSERINED.CEFSULODIN	2	262	0.66667	0.95500	0.95500	0.70575	mcc
CYCLOSERINED.CEFSULODIN	2	262	0.66667	0.96000	0.96000	0.70575	mcc
CYCLOSERINED.CEFSULODIN	2	262	0.66667	0.96500	0.96500	0.70575	mcc
CYCLOSERINED.CEFSULODIN	2	262	0.66667	0.97000	0.97000	0.70575	mcc
CYCLOSERINED.CEFSULODIN	2	262	0.66667	0.97500	0.97500	0.70575	mcc
CYCLOSERINED.CEFSULODIN	2	262	0.66667	0.98000	0.98000	0.70575	mcc
CYCLOSERINED.CEFSULODIN	2	262	0.66667	0.98500	0.98500	0.70575	mcc
CYCLOSERINED.CEFSULODIN	2	262	0.66667	0.99000	0.99000	0.70575	mcc
CYCLOSERINED.CEFSULODIN	2	262	0.66667	0.99500	0.99500	0.70575	mcc
CYCLOSERINED.CEFSULODIN	2	262	0.51142	0.02764	1.00000	0.03030	prec
CYCLOSERINED.CEFSULODIN	2	262	0.51142	0.02781	0.50000	0.01538	prec
CYCLOSERINED.CEFSULODIN	2	262	0.51142	0.02788	0.50000	0.01562	prec
CYCLOSERINED.CEFSULODIN	2	262	0.51142	0.02861	0.50000	0.01587	prec
CYCLOSERINED.CEFSULODIN	2	262	0.51142	0.02892	0.50000	0.01613	prec
CYCLOSERINED.CEFSULODIN	2	262	0.51142	0.02962	0.50000	0.01639	prec
CYCLOSERINED.CEFSULODIN	2	262	0.51142	0.02975	0.50000	0.01667	prec
CYCLOSERINED.CEFSULODIN	2	262	0.51142	0.03076	0.50000	0.01695	prec
CYCLOSERINED.CEFSULODIN	2	262	0.51142	0.03148	0.50000	0.01724	prec
CYCLOSERINED.CEFSULODIN	2	262	0.51142	0.03150	0.50000	0.01754	prec
CYCLOSERINED.CEFSULODIN	2	262	0.51142	0.03199	0.50000	0.01786	prec
CYCLOSERINED.CEFSULODIN	2	262	0.51142	0.03251	0.50000	0.01818	prec
CYCLOSERINED.CEFSULODIN	2	262	0.51142	0.03300	0.50000	0.01852	prec
CYCLOSERINED.CEFSULODIN	2	262	0.51142	0.03384	0.50000	0.01887	prec
CYCLOSERINED.CEFSULODIN	2	262	0.51142	0.03405	0.50000	0.01923	prec
CYCLOSERINED.CEFSULODIN	2	262	0.51142	0.03410	0.50000	0.01961	prec
CYCLOSERINED.CEFSULODIN	2	262	0.51142	0.03470	0.50000	0.02000	prec
CYCLOSERINED.CEFSULODIN	2	262	0.51142	0.03553	0.50000	0.02041	prec
CYCLOSERINED.CEFSULODIN	2	262	0.51142	0.03649	0.50000	0.02083	prec
CYCLOSERINED.CEFSULODIN	2	262	0.51142	0.03817	0.50000	0.02128	prec
CYCLOSERINED.CEFSULODIN	2	262	0.51142	0.04008	0.50000	0.02174	prec
CYCLOSERINED.CEFSULODIN	2	262	0.51142	0.04060	0.50000	0.02222	prec
CYCLOSERINED.CEFSULODIN	2	262	0.51142	0.04068	0.50000	0.02273	prec
CYCLOSERINED.CEFSULODIN	2	262	0.51142	0.04113	0.50000	0.02326	prec
CYCLOSERINED.CEFSULODIN	2	262	0.51142	0.04182	0.50000	0.02381	prec
CYCLOSERINED.CEFSULODIN	2	262	0.51142	0.04468	0.50000	0.02439	prec
CYCLOSERINED.CEFSULODIN	2	262	0.51142	0.04475	0.50000	0.02500	prec
CYCLOSERINED.CEFSULODIN	2	262	0.51142	0.04523	0.50000	0.02564	prec
CYCLOSERINED.CEFSULODIN	2	262	0.51142	0.04604	0.50000	0.02632	prec
CYCLOSERINED.CEFSULODIN	2	262	0.51142	0.04775	0.50000	0.02703	prec
CYCLOSERINED.CEFSULODIN	2	262	0.51142	0.04857	0.50000	0.02778	prec
CYCLOSERINED.CEFSULODIN	2	262	0.51142	0.04890	0.50000	0.02857	prec
CYCLOSERINED.CEFSULODIN	2	262	0.51142	0.04932	0.50000	0.02941	prec
CYCLOSERINED.CEFSULODIN	2	262	0.51142	0.05030	0.50000	0.03030	prec
CYCLOSERINED.CEFSULODIN	2	262	0.51142	0.05032	0.50000	0.03125	prec
CYCLOSERINED.CEFSULODIN	2	262	0.51142	0.05065	0.50000	0.03226	prec
CYCLOSERINED.CEFSULODIN	2	262	0.51142	0.05131	0.50000	0.03333	prec
CYCLOSERINED.CEFSULODIN	2	262	0.51142	0.05223	0.50000	0.03448	prec
CYCLOSERINED.CEFSULODIN	2	262	0.51142	0.05293	0.50000	0.03571	prec
CYCLOSERINED.CEFSULODIN	2	262	0.51142	0.05434	0.50000	0.03704	prec
CYCLOSERINED.CEFSULODIN	2	262	0.51142	0.05471	0.50000	0.03846	prec
CYCLOSERINED.CEFSULODIN	2	262	0.51142	0.05553	0.50000	0.04000	prec
CYCLOSERINED.CEFSULODIN	2	262	0.51142	0.05730	0.50000	0.04167	prec
CYCLOSERINED.CEFSULODIN	2	262	0.51142	0.05849	0.50000	0.04348	prec
CYCLOSERINED.CEFSULODIN	2	262	0.51142	0.06542	0.50000	0.04545	prec
CYCLOSERINED.CEFSULODIN	2	262	0.51142	0.06806	0.50000	0.04762	prec
CYCLOSERINED.CEFSULODIN	2	262	0.51142	0.07017	0.50000	0.05000	prec
CYCLOSERINED.CEFSULODIN	2	262	0.51142	0.07099	0.50000	0.05263	prec
CYCLOSERINED.CEFSULODIN	2	262	0.51142	0.07141	0.50000	0.05556	prec
CYCLOSERINED.CEFSULODIN	2	262	0.51142	0.07770	0.50000	0.05882	prec
CYCLOSERINED.CEFSULODIN	2	262	0.51142	0.08190	0.50000	0.06250	prec
CYCLOSERINED.CEFSULODIN	2	262	0.51142	0.08529	0.50000	0.06667	prec
CYCLOSERINED.CEFSULODIN	2	262	0.51142	0.10467	0.50000	0.07143	prec
CYCLOSERINED.CEFSULODIN	2	262	0.51142	0.10771	0.50000	0.07692	prec
CYCLOSERINED.CEFSULODIN	2	262	0.51142	0.14172	0.50000	0.08333	prec
CYCLOSERINED.CEFSULODIN	2	262	0.51142	0.14519	0.50000	0.09091	prec
CYCLOSERINED.CEFSULODIN	2	262	0.51142	0.16204	0.50000	0.10000	prec
CYCLOSERINED.CEFSULODIN	2	262	0.51142	0.17070	0.50000	0.11111	prec
CYCLOSERINED.CEFSULODIN	2	262	0.51142	0.17156	0.50000	0.12500	prec
CYCLOSERINED.CEFSULODIN	2	262	0.51142	0.17254	0.50000	0.14286	prec
CYCLOSERINED.CEFSULODIN	2	262	0.51142	0.17277	0.50000	0.16667	prec
CYCLOSERINED.CEFSULODIN	2	262	0.51142	0.17360	0.50000	0.20000	prec
CYCLOSERINED.CEFSULODIN	2	262	0.51142	0.17585	0.50000	0.25000	prec
CYCLOSERINED.CEFSULODIN	2	262	0.51142	0.20704	0.50000	0.33333	prec
CYCLOSERINED.CEFSULODIN	2	262	0.51142	0.31168	0.50000	0.50000	prec
CYCLOSERINED.CEFSULODIN	2	262	0.51142	1.00000	0.50000	1.00000	prec
TETRACYCLINE.0P5UM	10	668	0.62249	2.00000	0.00000	0.00000	roc
TETRACYCLINE.0P5UM	10	668	0.62249	1.00000	0.00152	0.00000	roc
TETRACYCLINE.0P5UM	10	668	0.62249	0.80504	0.00304	0.00000	roc
TETRACYCLINE.0P5UM	10	668	0.62249	0.71610	0.00304	0.10000	roc
TETRACYCLINE.0P5UM	10	668	0.62249	0.33684	0.01216	0.10000	roc
TETRACYCLINE.0P5UM	10	668	0.62249	0.29586	0.01216	0.20000	roc
TETRACYCLINE.0P5UM	10	668	0.62249	0.03595	0.05927	0.20000	roc
TETRACYCLINE.0P5UM	10	668	0.62249	0.03570	0.05927	0.30000	roc
TETRACYCLINE.0P5UM	10	668	0.62249	0.03344	0.06231	0.30000	roc
TETRACYCLINE.0P5UM	10	668	0.62249	0.03174	0.06231	0.40000	roc
TETRACYCLINE.0P5UM	10	668	0.62249	0.00010	0.21277	0.40000	roc
TETRACYCLINE.0P5UM	10	668	0.62249	0.00000	1.00000	1.00000	roc
TETRACYCLINE.0P5UM	10	668	0.02950	0.00000	0.00000	0.00000	mcc
TETRACYCLINE.0P5UM	10	668	0.08889	0.00500	0.00500	0.10640	mcc
TETRACYCLINE.0P5UM	10	668	0.09412	0.01000	0.01000	0.11235	mcc
TETRACYCLINE.0P5UM	10	668	0.09524	0.01500	0.01500	0.11360	mcc
TETRACYCLINE.0P5UM	10	668	0.09756	0.02000	0.02000	0.11617	mcc
TETRACYCLINE.0P5UM	10	668	0.13559	0.02500	0.02500	0.15445	mcc
TETRACYCLINE.0P5UM	10	668	0.13793	0.03000	0.03000	0.15664	mcc
TETRACYCLINE.0P5UM	10	668	0.11538	0.03500	0.03500	0.12043	mcc
TETRACYCLINE.0P5UM	10	668	0.09091	0.04000	0.04000	0.08363	mcc
TETRACYCLINE.0P5UM	10	668	0.09302	0.04500	0.04500	0.08567	mcc
TETRACYCLINE.0P5UM	10	668	0.09756	0.05000	0.05000	0.09001	mcc
TETRACYCLINE.0P5UM	10	668	0.10256	0.05500	0.05500	0.09473	mcc
TETRACYCLINE.0P5UM	10	668	0.10256	0.06000	0.06000	0.09473	mcc
TETRACYCLINE.0P5UM	10	668	0.10526	0.06500	0.06500	0.09725	mcc
TETRACYCLINE.0P5UM	10	668	0.10811	0.07000	0.07000	0.09989	mcc
TETRACYCLINE.0P5UM	10	668	0.11111	0.07500	0.07500	0.10267	mcc
TETRACYCLINE.0P5UM	10	668	0.11429	0.08000	0.08000	0.10559	mcc
TETRACYCLINE.0P5UM	10	668	0.11765	0.08500	0.08500	0.10868	mcc
TETRACYCLINE.0P5UM	10	668	0.11765	0.09000	0.09000	0.10868	mcc
TETRACYCLINE.0P5UM	10	668	0.11765	0.09500	0.09500	0.10868	mcc
TETRACYCLINE.0P5UM	10	668	0.12500	0.10000	0.10000	0.11540	mcc
TETRACYCLINE.0P5UM	10	668	0.12903	0.10500	0.10500	0.11909	mcc
TETRACYCLINE.0P5UM	10	668	0.13333	0.11000	0.11000	0.12302	mcc
TETRACYCLINE.0P5UM	10	668	0.13793	0.11500	0.11500	0.12723	mcc
TETRACYCLINE.0P5UM	10	668	0.13793	0.12000	0.12000	0.12723	mcc
TETRACYCLINE.0P5UM	10	668	0.14286	0.12500	0.12500	0.13175	mcc
TETRACYCLINE.0P5UM	10	668	0.14286	0.13000	0.13000	0.13175	mcc
TETRACYCLINE.0P5UM	10	668	0.14815	0.13500	0.13500	0.13664	mcc
TETRACYCLINE.0P5UM	10	668	0.14815	0.14000	0.14000	0.13664	mcc
TETRACYCLINE.0P5UM	10	668	0.15385	0.14500	0.14500	0.14194	mcc
TETRACYCLINE.0P5UM	10	668	0.16000	0.15000	0.15000	0.14773	mcc
TETRACYCLINE.0P5UM	10	668	0.16000	0.15500	0.15500	0.14773	mcc
TETRACYCLINE.0P5UM	10	668	0.16000	0.16000	0.16000	0.14773	mcc
TETRACYCLINE.0P5UM	10	668	0.16000	0.16500	0.16500	0.14773	mcc
TETRACYCLINE.0P5UM	10	668	0.16000	0.17000	0.17000	0.14773	mcc
TETRACYCLINE.0P5UM	10	668	0.16000	0.17500	0.17500	0.14773	mcc
TETRACYCLINE.0P5UM	10	668	0.16000	0.18000	0.18000	0.14773	mcc
TETRACYCLINE.0P5UM	10	668	0.16000	0.18500	0.18500	0.14773	mcc
TETRACYCLINE.0P5UM	10	668	0.16667	0.19000	0.19000	0.15409	mcc
TETRACYCLINE.0P5UM	10	668	0.17391	0.19500	0.19500	0.16112	mcc
TETRACYCLINE.0P5UM	10	668	0.17391	0.20000	0.20000	0.16112	mcc
TETRACYCLINE.0P5UM	10	668	0.18182	0.20500	0.20500	0.16896	mcc
TETRACYCLINE.0P5UM	10	668	0.18182	0.21000	0.21000	0.16896	mcc
TETRACYCLINE.0P5UM	10	668	0.18182	0.21500	0.21500	0.16896	mcc
TETRACYCLINE.0P5UM	10	668	0.18182	0.22000	0.22000	0.16896	mcc
TETRACYCLINE.0P5UM	10	668	0.19048	0.22500	0.22500	0.17779	mcc
TETRACYCLINE.0P5UM	10	668	0.19048	0.23000	0.23000	0.17779	mcc
TETRACYCLINE.0P5UM	10	668	0.19048	0.23500	0.23500	0.17779	mcc
TETRACYCLINE.0P5UM	10	668	0.20000	0.24000	0.24000	0.18784	mcc
TETRACYCLINE.0P5UM	10	668	0.20000	0.24500	0.24500	0.18784	mcc
TETRACYCLINE.0P5UM	10	668	0.20000	0.25000	0.25000	0.18784	mcc
TETRACYCLINE.0P5UM	10	668	0.20000	0.25500	0.25500	0.18784	mcc
TETRACYCLINE.0P5UM	10	668	0.20000	0.26000	0.26000	0.18784	mcc
TETRACYCLINE.0P5UM	10	668	0.20000	0.26500	0.26500	0.18784	mcc
TETRACYCLINE.0P5UM	10	668	0.20000	0.27000	0.27000	0.18784	mcc
TETRACYCLINE.0P5UM	10	668	0.20000	0.27500	0.27500	0.18784	mcc
TETRACYCLINE.0P5UM	10	668	0.20000	0.28000	0.28000	0.18784	mcc
TETRACYCLINE.0P5UM	10	668	0.20000	0.28500	0.28500	0.18784	mcc
TETRACYCLINE.0P5UM	10	668	0.20000	0.29000	0.29000	0.18784	mcc
TETRACYCLINE.0P5UM	10	668	0.20000	0.29500	0.29500	0.18784	mcc
TETRACYCLINE.0P5UM	10	668	0.10526	0.30000	0.30000	0.09252	mcc
TETRACYCLINE.0P5UM	10	668	0.10526	0.30500	0.30500	0.09252	mcc
TETRACYCLINE.0P5UM	10	668	0.10526	0.31000	0.31000	0.09252	mcc
TETRACYCLINE.0P5UM	10	668	0.10526	0.31500	0.31500	0.09252	mcc
TETRACYCLINE.0P5UM	10	668	0.10526	0.32000	0.32000	0.09252	mcc
TETRACYCLINE.0P5UM	10	668	0.10526	0.32500	0.32500	0.09252	mcc
TETRACYCLINE.0P5UM	10	668	0.10526	0.33000	0.33000	0.09252	mcc
TETRACYCLINE.0P5UM	10	668	0.10526	0.33500	0.33500	0.09252	mcc
TETRACYCLINE.0P5UM	10	668	0.11111	0.34000	0.34000	0.09976	mcc
TETRACYCLINE.0P5UM	10	668	0.11111	0.34500	0.34500	0.09976	mcc
TETRACYCLINE.0P5UM	10	668	0.11111	0.35000	0.35000	0.09976	mcc
TETRACYCLINE.0P5UM	10	668	0.11111	0.35500	0.35500	0.09976	mcc
TETRACYCLINE.0P5UM	10	668	0.11111	0.36000	0.36000	0.09976	mcc
TETRACYCLINE.0P5UM	10	668	0.11111	0.36500	0.36500	0.09976	mcc
TETRACYCLINE.0P5UM	10	668	0.11111	0.37000	0.37000	0.09976	mcc
TETRACYCLINE.0P5UM	10	668	0.11111	0.37500	0.37500	0.09976	mcc
TETRACYCLINE.0P5UM	10	668	0.11111	0.38000	0.38000	0.09976	mcc
TETRACYCLINE.0P5UM	10	668	0.11111	0.38500	0.38500	0.09976	mcc
TETRACYCLINE.0P5UM	10	668	0.11111	0.39000	0.39000	0.09976	mcc
TETRACYCLINE.0P5UM	10	668	0.11111	0.39500	0.39500	0.09976	mcc
TETRACYCLINE.0P5UM	10	668	0.11111	0.40000	0.40000	0.09976	mcc
TETRACYCLINE.0P5UM	10	668	0.11111	0.40500	0.40500	0.09976	mcc
TETRACYCLINE.0P5UM	10	668	0.11111	0.41000	0.41000	0.09976	mcc
TETRACYCLINE.0P5UM	10	668	0.11111	0.41500	0.41500	0.09976	mcc
TETRACYCLINE.0P5UM	10	668	0.11111	0.42000	0.42000	0.09976	mcc
TETRACYCLINE.0P5UM	10	668	0.11111	0.42500	0.42500	0.09976	mcc
TETRACYCLINE.0P5UM	10	668	0.11111	0.43000	0.43000	0.09976	mcc
TETRACYCLINE.0P5UM	10	668	0.11111	0.43500	0.43500	0.09976	mcc
TETRACYCLINE.0P5UM	10	668	0.11111	0.44000	0.44000	0.09976	mcc
TETRACYCLINE.0P5UM	10	668	0.11111	0.44500	0.44500	0.09976	mcc
TETRACYCLINE.0P5UM	10	668	0.11111	0.45000	0.45000	0.09976	mcc
TETRACYCLINE.0P5UM	10	668	0.11111	0.45500	0.45500	0.09976	mcc
TETRACYCLINE.0P5UM	10	668	0.11111	0.46000	0.46000	0.09976	mcc
TETRACYCLINE.0P5UM	10	668	0.11111	0.46500	0.46500	0.09976	mcc
TETRACYCLINE.0P5UM	10	668	0.11111	0.47000	0.47000	0.09976	mcc
TETRACYCLINE.0P5UM	10	668	0.11111	0.47500	0.47500	0.09976	mcc
TETRACYCLINE.0P5UM	10	668	0.11111	0.48000	0.48000	0.09976	mcc
TETRACYCLINE.0P5UM	10	668	0.11111	0.48500	0.48500	0.09976	mcc
TETRACYCLINE.0P5UM	10	668	0.11111	0.49000	0.49000	0.09976	mcc
TETRACYCLINE.0P5UM	10	668	0.11111	0.49500	0.49500	0.09976	mcc
TETRACYCLINE.0P5UM	10	668	0.11111	0.50000	0.50000	0.09976	mcc
TETRACYCLINE.0P5UM	10	668	0.11111	0.50500	0.50500	0.09976	mcc
TETRACYCLINE.0P5UM	10	668	0.11111	0.51000	0.51000	0.09976	mcc
TETRACYCLINE.0P5UM	10	668	0.11111	0.51500	0.51500	0.09976	mcc
TETRACYCLINE.0P5UM	10	668	0.11111	0.52000	0.52000	0.09976	mcc
TETRACYCLINE.0P5UM	10	668	0.11111	0.52500	0.52500	0.09976	mcc
TETRACYCLINE.0P5UM	10	668	0.11111	0.53000	0.53000	0.09976	mcc
TETRACYCLINE.0P5UM	10	668	0.11111	0.53500	0.53500	0.09976	mcc
TETRACYCLINE.0P5UM	10	668	0.11111	0.54000	0.54000	0.09976	mcc
TETRACYCLINE.0P5UM	10	668	0.11111	0.54500	0.54500	0.09976	mcc
TETRACYCLINE.0P5UM	10	668	0.11111	0.55000	0.55000	0.09976	mcc
TETRACYCLINE.0P5UM	10	668	0.11111	0.55500	0.55500	0.09976	mcc
TETRACYCLINE.0P5UM	10	668	0.11111	0.56000	0.56000	0.09976	mcc
TETRACYCLINE.0P5UM	10	668	0.11111	0.56500	0.56500	0.09976	mcc
TETRACYCLINE.0P5UM	10	668	0.11111	0.57000	0.57000	0.09976	mcc
TETRACYCLINE.0P5UM	10	668	0.11111	0.57500	0.57500	0.09976	mcc
TETRACYCLINE.0P5UM	10	668	0.11111	0.58000	0.58000	0.09976	mcc
TETRACYCLINE.0P5UM	10	668	0.11111	0.58500	0.58500	0.09976	mcc
TETRACYCLINE.0P5UM	10	668	0.11111	0.59000	0.59000	0.09976	mcc
TETRACYCLINE.0P5UM	10	668	0.11111	0.59500	0.59500	0.09976	mcc
TETRACYCLINE.0P5UM	10	668	0.11111	0.60000	0.60000	0.09976	mcc
TETRACYCLINE.0P5UM	10	668	0.11765	0.60500	0.60500	0.10838	mcc
TETRACYCLINE.0P5UM	10	668	0.11765	0.61000	0.61000	0.10838	mcc
TETRACYCLINE.0P5UM	10	668	0.11765	0.61500	0.61500	0.10838	mcc
TETRACYCLINE.0P5UM	10	668	0.11765	0.62000	0.62000	0.10838	mcc
TETRACYCLINE.0P5UM	10	668	0.11765	0.62500	0.62500	0.10838	mcc
TETRACYCLINE.0P5UM	10	668	0.11765	0.63000	0.63000	0.10838	mcc
TETRACYCLINE.0P5UM	10	668	0.12500	0.63500	0.63500	0.11893	mcc
TETRACYCLINE.0P5UM	10	668	0.12500	0.64000	0.64000	0.11893	mcc
TETRACYCLINE.0P5UM	10	668	0.13333	0.64500	0.64500	0.13232	mcc
TETRACYCLINE.0P5UM	10	668	0.14286	0.65000	0.65000	0.15022	mcc
TETRACYCLINE.0P5UM	10	668	0.14286	0.65500	0.65500	0.15022	mcc
TETRACYCLINE.0P5UM	10	668	0.14286	0.66000	0.66000	0.15022	mcc
TETRACYCLINE.0P5UM	10	668	0.15385	0.66500	0.66500	0.17609	mcc
TETRACYCLINE.0P5UM	10	668	0.15385	0.67000	0.67000	0.17609	mcc
TETRACYCLINE.0P5UM	10	668	0.15385	0.67500	0.67500	0.17609	mcc
TETRACYCLINE.0P5UM	10	668	0.15385	0.68000	0.68000	0.17609	mcc
TETRACYCLINE.0P5UM	10	668	0.15385	0.68500	0.68500	0.17609	mcc
TETRACYCLINE.0P5UM	10	668	0.15385	0.69000	0.69000	0.17609	mcc
TETRACYCLINE.0P5UM	10	668	0.15385	0.69500	0.69500	0.17609	mcc
TETRACYCLINE.0P5UM	10	668	0.15385	0.70000	0.70000	0.17609	mcc
TETRACYCLINE.0P5UM	10	668	0.15385	0.70500	0.70500	0.17609	mcc
TETRACYCLINE.0P5UM	10	668	0.15385	0.71000	0.71000	0.17609	mcc
TETRACYCLINE.0P5UM	10	668	0.15385	0.71500	0.71500	0.17609	mcc
TETRACYCLINE.0P5UM	10	668	0.00000	0.72000	0.72000	-0.00676	mcc
TETRACYCLINE.0P5UM	10	668	0.00000	0.72500	0.72500	-0.00676	mcc
TETRACYCLINE.0P5UM	10	668	0.00000	0.73000	0.73000	-0.00676	mcc
TETRACYCLINE.0P5UM	10	668	0.00000	0.73500	0.73500	-0.00676	mcc
TETRACYCLINE.0P5UM	10	668	0.00000	0.74000	0.74000	-0.00676	mcc
TETRACYCLINE.0P5UM	10	668	0.00000	0.74500	0.74500	-0.00676	mcc
TETRACYCLINE.0P5UM	10	668	0.00000	0.75000	0.75000	-0.00676	mcc
TETRACYCLINE.0P5UM	10	668	0.00000	0.75500	0.75500	-0.00676	mcc
TETRACYCLINE.0P5UM	10	668	0.00000	0.76000	0.76000	-0.00676	mcc
TETRACYCLINE.0P5UM	10	668	0.00000	0.76500	0.76500	-0.00676	mcc
TETRACYCLINE.0P5UM	10	668	0.00000	0.77000	0.77000	-0.00676	mcc
TETRACYCLINE.0P5UM	10	668	0.00000	0.77500	0.77500	-0.00676	mcc
TETRACYCLINE.0P5UM	10	668	0.00000	0.78000	0.78000	-0.00676	mcc
TETRACYCLINE.0P5UM	10	668	0.00000	0.78500	0.78500	-0.00676	mcc
TETRACYCLINE.0P5UM	10	668	0.00000	0.79000	0.79000	-0.00676	mcc
TETRACYCLINE.0P5UM	10	668	0.00000	0.79500	0.79500	-0.00676	mcc
TETRACYCLINE.0P5UM	10	668	0.00000	0.80000	0.80000	-0.00676	mcc
TETRACYCLINE.0P5UM	10	668	0.00000	0.80500	0.80500	-0.00676	mcc
TETRACYCLINE.0P5UM	10	668	0.00000	0.81000	0.81000	-0.00477	mcc
TETRACYCLINE.0P5UM	10	668	0.00000	0.81500	0.81500	-0.00477	mcc
TETRACYCLINE.0P5UM	10	668	0.00000	0.82000	0.82000	-0.00477	mcc
TETRACYCLINE.0P5UM	10	668	0.00000	0.82500	0.82500	-0.00477	mcc
TETRACYCLINE.0P5UM	10	668	0.00000	0.83000	0.83000	-0.00477	mcc
TETRACYCLINE.0P5UM	10	668	0.00000	0.83500	0.83500	-0.00477	mcc
TETRACYCLINE.0P5UM	10	668	0.00000	0.84000	0.84000	-0.00477	mcc
TETRACYCLINE.0P5UM	10	668	0.00000	0.84500	0.84500	-0.00477	mcc
TETRACYCLINE.0P5UM	10	668	0.00000	0.85000	0.85000	-0.00477	mcc
TETRACYCLINE.0P5UM	10	668	0.00000	0.85500	0.85500	-0.00477	mcc
TETRACYCLINE.0P5UM	10	668	0.00000	0.86000	0.86000	-0.00477	mcc
TETRACYCLINE.0P5UM	10	668	0.00000	0.86500	0.86500	-0.00477	mcc
TETRACYCLINE.0P5UM	10	668	0.00000	0.87000	0.87000	-0.00477	mcc
TETRACYCLINE.0P5UM	10	668	0.00000	0.87500	0.87500	-0.00477	mcc
TETRACYCLINE.0P5UM	10	668	0.00000	0.88000	0.88000	-0.00477	mcc
TETRACYCLINE.0P5UM	10	668	0.00000	0.88500	0.88500	-0.00477	mcc
TETRACYCLINE.0P5UM	10	668	0.00000	0.89000	0.89000	-0.00477	mcc
TETRACYCLINE.0P5UM	10	668	0.00000	0.89500	0.89500	-0.00477	mcc
TETRACYCLINE.0P5UM	10	668	0.00000	0.90000	0.90000	-0.00477	mcc
TETRACYCLINE.0P5UM	10	668	0.00000	0.90500	0.90500	-0.00477	mcc
TETRACYCLINE.0P5UM	10	668	0.00000	0.91000	0.91000	-0.00477	mcc
TETRACYCLINE.0P5UM	10	668	0.00000	0.91500	0.91500	-0.00477	mcc
TETRACYCLINE.0P5UM	10	668	0.00000	0.92000	0.92000	-0.00477	mcc
TETRACYCLINE.0P5UM	10	668	0.00000	0.92500	0.92500	-0.00477	mcc
TETRACYCLINE.0P5UM	10	668	0.00000	0.93000	0.93000	-0.00477	mcc
TETRACYCLINE.0P5UM	10	668	0.00000	0.93500	0.93500	-0.00477	mcc
TETRACYCLINE.0P5UM	10	668	0.00000	0.94000	0.94000	-0.00477	mcc
TETRACYCLINE.0P5UM	10	668	0.00000	0.94500	0.94500	-0.00477	mcc
TETRACYCLINE.0P5UM	10	668	0.00000	0.95000	0.95000	-0.00477	mcc
TETRACYCLINE.0P5UM	10	668	0.00000	0.95500	0.95500	-0.00477	mcc
TETRACYCLINE.0P5UM	10	668	0.00000	0.96000	0.96000	-0.00477	mcc
TETRACYCLINE.0P5UM	10	668	0.00000	0.96500	0.96500	-0.00477	mcc
TETRACYCLINE.0P5UM	10	668	0.00000	0.97000	0.97000	-0.00477	mcc
TETRACYCLINE.0P5UM	10	668	0.00000	0.97500	0.97500	-0.00477	mcc
TETRACYCLINE.0P5UM	10	668	0.00000	0.98000	0.98000	-0.00477	mcc
TETRACYCLINE.0P5UM	10	668	0.00000	0.98500	0.98500	-0.00477	mcc
TETRACYCLINE.0P5UM	10	668	0.00000	0.99000	0.99000	-0.00477	mcc
TETRACYCLINE.0P5UM	10	668	0.00000	0.99500	0.99500	-0.00477	mcc
TETRACYCLINE.0P5UM	10	668	0.05891	0.00000	1.00000	0.01497	prec
TETRACYCLINE.0P5UM	10	668	0.05891	0.00010	0.40000	0.02778	prec
TETRACYCLINE.0P5UM	10	668	0.05891	0.00018	0.40000	0.02797	prec
TETRACYCLINE.0P5UM	10	668	0.05891	0.00018	0.40000	0.02817	prec
TETRACYCLINE.0P5UM	10	668	0.05891	0.00019	0.40000	0.02837	prec
TETRACYCLINE.0P5UM	10	668	0.05891	0.00021	0.40000	0.02857	prec
TETRACYCLINE.0P5UM	10	668	0.05891	0.00025	0.40000	0.02878	prec
TETRACYCLINE.0P5UM	10	668	0.05891	0.00034	0.40000	0.02899	prec
TETRACYCLINE.0P5UM	10	668	0.05891	0.00034	0.40000	0.02920	prec
TETRACYCLINE.0P5UM	10	668	0.05891	0.00035	0.40000	0.02941	prec
TETRACYCLINE.0P5UM	10	668	0.05891	0.00039	0.40000	0.02963	prec
TETRACYCLINE.0P5UM	10	668	0.05891	0.00039	0.40000	0.02985	prec
TETRACYCLINE.0P5UM	10	668	0.05891	0.00041	0.40000	0.03008	prec
TETRACYCLINE.0P5UM	10	668	0.05891	0.00044	0.40000	0.03030	prec
TETRACYCLINE.0P5UM	10	668	0.05891	0.00046	0.40000	0.03053	prec
TETRACYCLINE.0P5UM	10	668	0.05891	0.00048	0.40000	0.03077	prec
TETRACYCLINE.0P5UM	10	668	0.05891	0.00050	0.40000	0.03101	prec
TETRACYCLINE.0P5UM	10	668	0.05891	0.00051	0.40000	0.03125	prec
TETRACYCLINE.0P5UM	10	668	0.05891	0.00052	0.40000	0.03150	prec
TETRACYCLINE.0P5UM	10	668	0.05891	0.00052	0.40000	0.03175	prec
TETRACYCLINE.0P5UM	10	668	0.05891	0.00060	0.40000	0.03200	prec
TETRACYCLINE.0P5UM	10	668	0.05891	0.00060	0.40000	0.03226	prec
TETRACYCLINE.0P5UM	10	668	0.05891	0.00061	0.40000	0.03252	prec
TETRACYCLINE.0P5UM	10	668	0.05891	0.00062	0.40000	0.03279	prec
TETRACYCLINE.0P5UM	10	668	0.05891	0.00063	0.40000	0.03306	prec
TETRACYCLINE.0P5UM	10	668	0.05891	0.00063	0.40000	0.03333	prec
TETRACYCLINE.0P5UM	10	668	0.05891	0.00064	0.40000	0.03361	prec
TETRACYCLINE.0P5UM	10	668	0.05891	0.00064	0.40000	0.03390	prec
TETRACYCLINE.0P5UM	10	668	0.05891	0.00066	0.40000	0.03419	prec
TETRACYCLINE.0P5UM	10	668	0.05891	0.00071	0.40000	0.03448	prec
TETRACYCLINE.0P5UM	10	668	0.05891	0.00071	0.40000	0.03478	prec
TETRACYCLINE.0P5UM	10	668	0.05891	0.00073	0.40000	0.03509	prec
TETRACYCLINE.0P5UM	10	668	0.05891	0.00073	0.40000	0.03540	prec
TETRACYCLINE.0P5UM	10	668	0.05891	0.00073	0.40000	0.03571	prec
TETRACYCLINE.0P5UM	10	668	0.05891	0.00079	0.40000	0.03604	prec
TETRACYCLINE.0P5UM	10	668	0.05891	0.00081	0.40000	0.03636	prec
TETRACYCLINE.0P5UM	10	668	0.05891	0.00083	0.40000	0.03670	prec
TETRACYCLINE.0P5UM	10	668	0.05891	0.00087	0.40000	0.03704	prec
TETRACYCLINE.0P5UM	10	668	0.05891	0.00093	0.40000	0.03738	prec
TETRACYCLINE.0P5UM	10	668	0.05891	0.00094	0.40000	0.03774	prec
TETRACYCLINE.0P5UM	10	668	0.05891	0.00106	0.40000	0.03810	prec
TETRACYCLINE.0P5UM	10	668	0.05891	0.00110	0.40000	0.03846	prec
TETRACYCLINE.0P5UM	10	668	0.05891	0.00111	0.40000	0.03883	prec
TETRACYCLINE.0P5UM	10	668	0.05891	0.00114	0.40000	0.03922	prec
TETRACYCLINE.0P5UM	10	668	0.05891	0.00116	0.40000	0.03960	prec
[truncated: 77,896 more rows]
