# Supplementary material for: Phenotype inference in an Escherichia coli strain panel
Source: eLife. 2017 Dec 27;6:e31035. doi: 10.7554/eLife.31035 (PMC5745082; doi:10.7554/eLife.31035)
Supplement: Supplementary file 5: [file elife-31035-supp5.zip]

Archive with 1 entries (1 files):
- phenotypic_data.tsv
