# Supplementary material for: Phenotype inference in an Escherichia coli strain panel
Source: eLife. 2017 Dec 27;6:e31035. doi: 10.7554/eLife.31035 (PMC5745082; doi:10.7554/eLife.31035)
Supplement: Supplementary file 5: [file elife-31035-supp5.zip › phenotypic_data.tsv]

		s-scores	corrected-p-values	growth-defect-phenotype
A22.0P5	ATC14028	0.46185285342200005	0.991739059332	0
A22.0P5	LT2	0.634868773782	0.958178661579	0
A22.0P5	NT12001	0.973035122476	0.8772133712469999	0
A22.0P5	NT12002	0.99304433225	0.8772133712469999	0
A22.0P5	NT12003	-0.043496001343300006	0.994859874402	0
A22.0P5	NT12004	0.539469215047	0.991739059332	0
A22.0P5	NT12005	0.256920860493	0.991739059332	0
A22.0P5	NT12007	0.7877038042669999	0.949348182474	0
A22.0P5	NT12008	0.650427547856	0.958178661579	0
A22.0P5	NT12009	1.32529354611	0.775234406794	0
A22.0P5	NT12010	4.08396544896	2.27295806436e-05	0
A22.0P5	NT12011	0.38079759101099997	0.991739059332	0
A22.0P5	NT12012	0.900953324594	0.916406072512	0
A22.0P5	NT12013	0.843420355502	0.945024205535	0
A22.0P5	NT12014	1.1796754383799999	0.811448204092	0
A22.0P5	NT12015	-0.112564919431	0.994859874402	0
A22.0P5	NT12016	0.0952464243236	0.994859874402	0
A22.0P5	NT12017	0.509418309006	0.991739059332	0
A22.0P5	NT12018	-0.412372952762	0.991739059332	0
A22.0P5	NT12019	-0.283076111901	0.991739059332	0
A22.0P5	NT12020	-0.371335050146	0.991739059332	0
A22.0P5	NT12021	-0.20832956331900002	0.991739059332	0
A22.0P5	NT12022	-0.14079993749199998	0.994859874402	0
A22.0P5	NT12023	-0.23602410698800003	0.991739059332	0
A22.0P5	NT12024	0.34107908176299995	0.991739059332	0
A22.0P5	NT12025	-0.734019860645	0.949348182474	0
A22.0P5	NT12026	-0.312790546139	0.991739059332	0
A22.0P5	NT12027	-0.8164989021629999	0.948312707746	0
A22.0P5	NT12028	-0.09733784826780001	0.994859874402	0
A22.0P5	NT12029	-0.657699577805	0.958178661579	0
A22.0P5	NT12030	-0.0595258359412	0.994859874402	0
A22.0P5	NT12031	0.30050217200999996	0.991739059332	0
A22.0P5	NT12032	0.6713221818539999	0.958178661579	0
A22.0P5	NT12033	0.141454865284	0.994859874402	0
A22.0P5	NT12034	0.339704051326	0.991739059332	0
A22.0P5	NT12035	-0.621873543929	0.958178661579	0
A22.0P5	NT12036	1.7442857205400002	0.44912259200000004	0
A22.0P5	NT12037	0.40100391497500004	0.991739059332	0
A22.0P5	NT12038	0.565283225761	0.986711783741	0
A22.0P5	NT12039	0.60555068743	0.9644545769600001	0
A22.0P5	NT12040	0.00783634879903	0.994859874402	0
A22.0P5	NT12041	-0.472127165628	0.991739059332	0
A22.0P5	NT12042	0.588635428609	0.974030201612	0
A22.0P5	NT12043	1.0020331632100001	0.8772133712469999	0
A22.0P5	NT12044	0.15719538712	0.994859874402	0
A22.0P5	NT12045	0.720569466574	0.954554059523	0
A22.0P5	NT12046	0.43256179078999996	0.991739059332	0
A22.0P5	NT12047	-0.08177642480910001	0.994859874402	0
A22.0P5	NT12048	1.3500732372100002	0.775234406794	0
A22.0P5	NT12049	0.4839635548	0.991739059332	0
A22.0P5	NT12050	-0.6216218524229999	0.958178661579	0
A22.0P5	NT12051	-0.0113595000036	0.994859874402	0
A22.0P5	NT12052	0.0420658637134	0.994859874402	0
A22.0P5	NT12053	0.38614192896399996	0.991739059332	0
A22.0P5	NT12054	1.1556683077399998	0.82852316455	0
A22.0P5	NT12055	1.7481543514500002	0.44912259200000004	0
A22.0P5	NT12056	1.8394394164099996	0.371873065819	0
A22.0P5	NT12057	-1.26276171878	0.775234406794	0
A22.0P5	NT12058	0.0918154716917	0.994859874402	0
A22.0P5	NT12059	0.693021698793	0.95812690941	0
A22.0P5	NT12060	0.709931658846	0.95812690941	0
A22.0P5	NT12061	1.01643203685	0.8772133712469999	0
A22.0P5	NT12062	0.6805176647840001	0.95812690941	0
A22.0P5	NT12063	-0.9852371266779999	0.8772133712469999	0
A22.0P5	NT12064	0.7735640404090001	0.949348182474	0
A22.0P5	NT12065	0.881491477611	0.925659802871	0
A22.0P5	NT12066	0.985941862894	0.8772133712469999	0
A22.0P5	NT12067	0.224590954102	0.991739059332	0
A22.0P5	NT12068	-0.757090698884	0.949348182474	0
A22.0P5	NT12069	0.14131921681	0.994859874402	0
A22.0P5	NT12070	1.02822868526	0.8772133712469999	0
A22.0P5	NT12071	0.695970993365	0.95812690941	0
A22.0P5	NT12072	-0.248226641067	0.991739059332	0
A22.0P5	NT12073	0.573004061406	0.9835284689830001	0
A22.0P5	NT12074	-0.627355649864	0.958178661579	0
A22.0P5	NT12075	-0.71131728682	0.95812690941	0
A22.0P5	NT12076	-0.645030222218	0.958178661579	0
A22.0P5	NT12077	-0.0459790042828	0.994859874402	0
A22.0P5	NT12078	1.1602210096799999	0.82852316455	0
A22.0P5	NT12079	1.58190018963	0.6247977791830001	0
A22.0P5	NT12080	0.20223597949299998	0.991739059332	0
A22.0P5	NT12081	0.590471981786	0.974030201612	0
A22.0P5	NT12082	-0.7045984483069999	0.95812690941	0
A22.0P5	NT12083	-0.54429480356	0.991739059332	0
A22.0P5	NT12084	1.20094416544	0.797835898653	0
A22.0P5	NT12085	0.360785731853	0.991739059332	0
A22.0P5	NT12086	1.8717009686900001	0.36870481402500005	0
A22.0P5	NT12087	0.210080276445	0.991739059332	0
A22.0P5	NT12088	-0.201780815276	0.991739059332	0
A22.0P5	NT12089	-0.15723406813	0.994859874402	0
A22.0P5	NT12090	0.427790779593	0.991739059332	0
A22.0P5	NT12091	0.48126966087300005	0.991739059332	0
A22.0P5	NT12092	0.610071066875	0.96106496825	0
A22.0P5	NT12096	0.405904746001	0.991739059332	0
A22.0P5	NT12097	-0.178642682677	0.993667474594	0
A22.0P5	NT12098	1.19554578005	0.800088381995	0
A22.0P5	NT12099	1.05786840686	0.8772133712469999	0
A22.0P5	NT12100	0.862105403017	0.9365016625139999	0
A22.0P5	NT12101	0.6035980912219999	0.9644545769600001	0
A22.0P5	NT12102	0.19655675936900002	0.99257160566	0
A22.0P5	NT12103	-0.619217801135	0.9594841255840001	0
A22.0P5	NT12104	-0.387600150067	0.991739059332	0
A22.0P5	NT12105	-0.167414592133	0.993667474594	0
A22.0P5	NT12106	1.0886468338200002	0.875629525292	0
A22.0P5	NT12107	0.6853342453899999	0.95812690941	0
A22.0P5	NT12108	1.54852483621	0.643093061616	0
A22.0P5	NT12109	1.23065330091	0.7779211111959999	0
A22.0P5	NT12110	-0.0219278938637	0.994859874402	0
A22.0P5	NT12111	-0.035507577887	0.994859874402	0
A22.0P5	NT12112	0.034321713487	0.994859874402	0
A22.0P5	NT12113	1.7391453851700003	0.45018062268200004	0
A22.0P5	NT12114	0.036006192007	0.994859874402	0
A22.0P5	NT12115	0.650617773647	0.958178661579	0
A22.0P5	NT12116	1.04141785004	0.8772133712469999	0
A22.0P5	NT12117	1.27853562285	0.775234406794	0
A22.0P5	NT12118	0.687633910938	0.95812690941	0
A22.0P5	NT12119	0.47014012742399997	0.991739059332	0
A22.0P5	NT12120	0.610609951636	0.96106496825	0
A22.0P5	NT12122	0.273039714403	0.991739059332	0
A22.0P5	NT12123	-0.016089710682399998	0.994859874402	0
A22.0P5	NT12124	0.202241808139	0.991739059332	0
A22.0P5	NT12125	0.621194241802	0.958178661579	0
A22.0P5	NT12126	0.130342287895	0.994859874402	0
A22.0P5	NT12127	1.24511999879	0.775234406794	0
A22.0P5	NT12128	0.177707450029	0.993667474594	0
A22.0P5	NT12129	0.231813175627	0.991739059332	0
A22.0P5	NT12130	0.20743248180399998	0.991739059332	0
A22.0P5	NT12131	1.12524966717	0.851496240941	0
A22.0P5	NT12132	0.823034933162	0.948312707746	0
A22.0P5	NT12133	1.9946175623500002	0.280668650879	0
A22.0P5	NT12134	0.721055893527	0.954554059523	0
A22.0P5	NT12135	1.15225484105	0.82852316455	0
A22.0P5	NT12136	1.4811822569100002	0.6888625222600001	0
A22.0P5	NT12137	1.72753949243	0.460636732023	0
A22.0P5	NT12138	-0.43003162881000007	0.991739059332	0
A22.0P5	NT12139	0.80651390272	0.948312707746	0
A22.0P5	NT12140	1.3628798309	0.775234406794	0
A22.0P5	NT12141	2.05842586303	0.237865486124	0
A22.0P5	NT12142	1.35612602051	0.775234406794	0
A22.0P5	NT12143	1.50749859088	0.6888625222600001	0
A22.0P5	NT12144	0.37336765776	0.991739059332	0
A22.0P5	NT12145	-0.136703989408	0.994859874402	0
A22.0P5	NT12146	1.6856251734999999	0.504464106552	0
A22.0P5	NT12148	0.370015656779	0.991739059332	0
A22.0P5	NT12149	-0.120150106601	0.994859874402	0
A22.0P5	NT12151	0.07586299911460001	0.994859874402	0
A22.0P5	NT12152	0.06647517088600001	0.994859874402	0
A22.0P5	NT12153	0.6214337461399999	0.958178661579	0
A22.0P5	NT12154	-0.269733812708	0.991739059332	0
A22.0P5	NT12155	-0.0881868749931	0.994859874402	0
A22.0P5	NT12156	0.116341351772	0.994859874402	0
A22.0P5	NT12157	0.338919303704	0.991739059332	0
A22.0P5	NT12158	1.18972932182	0.800420121048	0
A22.0P5	NT12159	1.2427572778899998	0.775234406794	0
A22.0P5	NT12160	1.20493413815	0.797835898653	0
A22.0P5	NT12161	0.6905084928730001	0.95812690941	0
A22.0P5	NT12162	3.9914902805900003	3.68336720823e-05	0
A22.0P5	NT12163	-0.010765508049899999	0.994859874402	0
A22.0P5	NT12164	0.129759953232	0.994859874402	0
A22.0P5	NT12165	1.94783367512	0.311591132845	0
A22.0P5	NT12166	-0.113299858628	0.994859874402	0
A22.0P5	NT12167	-0.364519774046	0.991739059332	0
A22.0P5	NT12168	0.260605094262	0.991739059332	0
A22.0P5	NT12169	-0.847009211437	0.944324125345	0
A22.0P5	NT12170	0.0642099473336	0.994859874402	0
A22.0P5	NT12171	0.9687754424439999	0.8772133712469999	0
A22.0P5	NT12172	0.763726876608	0.949348182474	0
A22.0P5	NT12173	0.84568981807	0.944324125345	0
A22.0P5	NT12174	1.29727524768	0.775234406794	0
A22.0P5	NT12175	0.641506011259	0.958178661579	0
A22.0P5	NT12176	1.22666650746	0.7811631007359999	0
A22.0P5	NT12177	0.21223687524300003	0.991739059332	0
A22.0P5	NT12178	-0.170806333878	0.993667474594	0
A22.0P5	NT12179	1.13162302597	0.850618556027	0
A22.0P5	NT12186	0.8936208886839999	0.916406072512	0
A22.0P5	NT12187	0.809076387187	0.948312707746	0
A22.0P5	NT12191	1.0324560428	0.8772133712469999	0
A22.0P5	NT12192	0.012422432973499998	0.994859874402	0
A22.0P5	NT12193	0.5295366734120001	0.991739059332	0
A22.0P5	NT12195	1.5036617525799998	0.6888625222600001	0
A22.0P5	NT12196	0.011931767006299998	0.994859874402	0
A22.0P5	NT12197	-0.333827187134	0.991739059332	0
A22.0P5	NT12198	0.122352274808	0.994859874402	0
A22.0P5	NT12199	0.2115602225	0.991739059332	0
A22.0P5	NT12200	-0.208376722359	0.991739059332	0
A22.0P5	NT12201	0.09884640767210001	0.994859874402	0
A22.0P5	NT12202	0.41776021074	0.991739059332	0
A22.0P5	NT12203	-0.273707359239	0.991739059332	0
A22.0P5	NT12204	-0.294284597001	0.991739059332	0
A22.0P5	NT12205	-0.563584440566	0.987599421085	0
A22.0P5	NT12206	0.249193136449	0.991739059332	0
A22.0P5	NT12207	-0.237454774495	0.991739059332	0
A22.0P5	NT12208	0.613174555611	0.96106496825	0
A22.0P5	NT12209	0.481801127357	0.991739059332	0
A22.0P5	NT12210	-0.16856654441399999	0.993667474594	0
A22.0P5	NT12211	-0.121898700221	0.994859874402	0
A22.0P5	NT12212	-0.6314653747460001	0.958178661579	0
A22.0P5	NT12213	0.507105926414	0.991739059332	0
A22.0P5	NT12214	0.406832560373	0.991739059332	0
A22.0P5	NT12215	0.49443180193499997	0.991739059332	0
A22.0P5	NT12216	0.33428341110599996	0.991739059332	0
A22.0P5	NT12217	0.38557019183799995	0.991739059332	0
A22.0P5	NT12218	0.290437161162	0.991739059332	0
A22.0P5	NT12219	0.585205535731	0.974030201612	0
A22.0P5	NT12220	0.896536801013	0.916406072512	0
A22.0P5	NT12221	0.49171830256399995	0.991739059332	0
A22.0P5	NT12222	0.969683121496	0.8772133712469999	0
A22.0P5	NT12223	-1.22068737703	0.7882859955500001	0
A22.0P5	NT12224	-1.00612222289	0.8772133712469999	0
A22.0P5	NT12225	0.401449011533	0.991739059332	0
A22.0P5	NT12226	0.0245735689975	0.994859874402	0
A22.0P5	NT12227	-0.038559668568099996	0.994859874402	0
A22.0P5	NT12228	0.246878104473	0.991739059332	0
A22.0P5	NT12229	-0.0896546338797	0.994859874402	0
A22.0P5	NT12230	-4.374600254190001	3.3112625585099997e-06	1
A22.0P5	NT12231	0.773818911176	0.949348182474	0
A22.0P5	NT12232	0.552324027534	0.991739059332	0
A22.0P5	NT12233	0.603324674765	0.9644545769600001	0
A22.0P5	NT12234	0.17778746143399998	0.993667474594	0
A22.0P5	NT12235	-0.37365485101499996	0.991739059332	0
A22.0P5	NT12236	0.266813661364	0.991739059332	0
A22.0P5	NT12237	0.5405305583869999	0.991739059332	0
A22.0P5	NT12238	0.23537500784200002	0.991739059332	0
A22.0P5	NT12239	0.2977918519	0.991739059332	0
A22.0P5	NT12240	-0.383894191348	0.991739059332	0
A22.0P5	NT12241	-0.7714858633859999	0.949348182474	0
A22.0P5	NT12242	0.139536181195	0.994859874402	0
A22.0P5	NT12243	0.0407724343119	0.994859874402	0
A22.0P5	NT12244	-1.48399219387	0.6888625222600001	0
A22.0P5	NT12245	0.40123812054499997	0.991739059332	0
A22.0P5	NT12246	-0.236035234402	0.991739059332	0
A22.0P5	NT12247	0.247832412687	0.991739059332	0
A22.0P5	NT12248	-0.583769569455	0.974030201612	0
A22.0P5	NT12249	0.414233880275	0.991739059332	0
A22.0P5	NT12250	0.6625813332639999	0.958178661579	0
A22.0P5	NT12251	0.41662574439499994	0.991739059332	0
A22.0P5	NT12252	0.334892769488	0.991739059332	0
A22.0P5	NT12253	0.314538609882	0.991739059332	0
A22.0P5	NT12254	0.248419516242	0.991739059332	0
A22.0P5	NT12255	0.6486524603939999	0.958178661579	0
A22.0P5	NT12256	0.392912695409	0.991739059332	0
A22.0P5	NT12257	0.330014723167	0.991739059332	0
A22.0P5	NT12258	1.4846518905500001	0.6888625222600001	0
A22.0P5	NT12259	-0.0762831914601	0.994859874402	0
A22.0P5	NT12260	0.5311607459709999	0.991739059332	0
A22.0P5	NT12261	-0.511654389332	0.991739059332	0
A22.0P5	NT12262	-0.526492001007	0.991739059332	0
A22.0P5	NT12263	0.08500920349749999	0.994859874402	0
A22.0P5	NT12264	0.208633712633	0.991739059332	0
A22.0P5	NT12265	-0.012971915271399998	0.994859874402	0
A22.0P5	NT12266	-0.0379497803088	0.994859874402	0
A22.0P5	NT12267	0.11199530181299999	0.994859874402	0
A22.0P5	NT12268	0.46520697391000004	0.991739059332	0
A22.0P5	NT12269	0.174912879499	0.993667474594	0
A22.0P5	NT12270	0.116198285022	0.994859874402	0
A22.0P5	NT12271	0.391022094793	0.991739059332	0
A22.0P5	NT12272	-0.0828557839615	0.994859874402	0
A22.0P5	NT12273	-0.043631649818	0.994859874402	0
A22.0P5	NT12274	-0.863519644342	0.9365016625139999	0
A22.0P5	NT12275	0.213371871465	0.991739059332	0
A22.0P5	NT12276	0.514818813906	0.991739059332	0
A22.0P5	NT12277	0.742001395702	0.949348182474	0
A22.0P5	NT12278	-0.6267505304959999	0.958178661579	0
A22.0P5	NT12279	0.0418427855577	0.994859874402	0
A22.0P5	NT12280	-0.167451683513	0.993667474594	0
A22.0P5	NT12281	0.350511949524	0.991739059332	0
A22.0P5	NT12282	-0.100984460779	0.994859874402	0
A22.0P5	NT12283	-0.23055683760499998	0.991739059332	0
A22.0P5	NT12284	1.26280834794	0.775234406794	0
A22.0P5	NT12285	1.09429691072	0.875629525292	0
A22.0P5	NT12286	1.1850907798299999	0.805162377781	0
A22.0P5	NT12287	-0.264874312077	0.991739059332	0
A22.0P5	NT12288	-0.966325821746	0.8772133712469999	0
A22.0P5	NT12289	-0.395301380269	0.991739059332	0
A22.0P5	NT12290	-0.16926969100000003	0.993667474594	0
A22.0P5	NT12291	-0.269836078941	0.991739059332	0
A22.0P5	NT12292	0.15643501383400002	0.994859874402	0
A22.0P5	NT12293	0.963830101762	0.8772133712469999	0
A22.0P5	NT12294	0.192235083744	0.99257160566	0
A22.0P5	NT12295	1.03906572668	0.8772133712469999	0
A22.0P5	NT12296	1.14459600099	0.833932804121	0
A22.0P5	NT12297	1.43273349661	0.719421038084	0
A22.0P5	NT12298	0.583516288319	0.974030201612	0
A22.0P5	NT12299	-0.397696953527	0.991739059332	0
A22.0P5	NT12300	-0.0230565315635	0.994859874402	0
A22.0P5	NT12301	-0.0559592348345	0.994859874402	0
A22.0P5	NT12302	0.132323497453	0.994859874402	0
A22.0P5	NT12303	-0.817625420356	0.948312707746	0
A22.0P5	NT12304	0.189723467455	0.99257160566	0
A22.0P5	NT12305	-0.36928654622699997	0.991739059332	0
A22.0P5	NT12306	-0.0815618246831	0.994859874402	0
A22.0P5	NT12307	-0.486281766038	0.991739059332	0
A22.0P5	NT12308	-0.273909772198	0.991739059332	0
A22.0P5	NT12309	-0.330119638784	0.991739059332	0
A22.0P5	NT12310	-0.6730516999070001	0.958178661579	0
A22.0P5	NT12311	-0.397794980745	0.991739059332	0
A22.0P5	NT12312	-0.375694876904	0.991739059332	0
A22.0P5	NT12313	-0.0714024957546	0.994859874402	0
A22.0P5	NT12314	-0.538173136262	0.991739059332	0
A22.0P5	NT12315	-0.570563448614	0.985604255855	0
A22.0P5	NT12316	-0.727988272412	0.949348182474	0
A22.0P5	NT12317	-0.267183515408	0.991739059332	0
A22.0P5	NT12318	0.23833225056600002	0.991739059332	0
A22.0P5	NT12319	-0.935209333351	0.902363262843	0
A22.0P5	NT12320	-0.742320381569	0.949348182474	0
A22.0P5	NT12321	-0.40745357604599997	0.991739059332	0
A22.0P5	NT12322	-0.25834146034	0.991739059332	0
A22.0P5	NT12323	0.596968801897	0.967232522321	0
A22.0P5	NT12324	0.962696165294	0.8772133712469999	0
A22.0P5	NT12325	-0.550296718689	0.991739059332	0
A22.0P5	NT12326	0.0388050015517	0.994859874402	0
A22.0P5	NT12327	-1.04817430981	0.8772133712469999	0
A22.0P5	NT12328	1.8421190036700001	0.371873065819	0
A22.0P5	NT12329	1.25317465685	0.775234406794	0
A22.0P5	NT12330	-0.623578687646	0.958178661579	0
A22.0P5	NT12331	0.286401619039	0.991739059332	0
A22.0P5	NT12332	0.407165323038	0.991739059332	0
A22.0P5	NT12333	-0.45820942017099997	0.991739059332	0
A22.0P5	NT12334	-0.0567408031947	0.994859874402	0
A22.0P5	NT12335	-0.17441214587099999	0.993667474594	0
A22.0P5	NT12336	-0.85310809403	0.941690060175	0
A22.0P5	NT12337	0.611657518177	0.96106496825	0
A22.0P5	NT12338	0.41892593982	0.991739059332	0
A22.0P5	NT12339	0.375779127324	0.991739059332	0
A22.0P5	NT12340	0.0353661007669	0.994859874402	0
A22.0P5	NT12341	-1.0171558486299999	0.8772133712469999	0
A22.0P5	NT12342	0.40083753364299995	0.991739059332	0
A22.0P5	NT12343	1.0651340782799998	0.8772133712469999	0
A22.0P5	NT12344	-0.398512434006	0.991739059332	0
A22.0P5	NT12345	-0.544007610305	0.991739059332	0
A22.0P5	NT12346	-0.49261432432400004	0.991739059332	0
A22.0P5	NT12347	0.08819217376160002	0.994859874402	0
A22.0P5	NT12348	-0.654167948571	0.958178661579	0
A22.0P5	NT12349	-1.92833208738	0.327032139661	0
A22.0P5	NT12350	0.0736724881987	0.994859874402	0
A22.0P5	NT12351	-1.3073227726	0.775234406794	0
A22.0P5	NT12352	-0.565317667756	0.986711783741	0
A22.0P5	NT12353	-0.19230131835099998	0.99257160566	0
A22.0P5	NT12354	-0.829678529162	0.948312707746	0
A22.0P5	NT12355	-0.17321091504299999	0.993667474594	0
A22.0P5	NT12356	-0.31077542446199996	0.991739059332	0
A22.0P5	NT12357	0.0377441880893	0.994859874402	0
A22.0P5	NT12358	0.7717746462720001	0.949348182474	0
A22.0P5	NT12359	-0.371893010474	0.991739059332	0
A22.0P5	NT12360	-0.103850564685	0.994859874402	0
A22.0P5	NT12361	-0.04230854731269999	0.994859874402	0
A22.0P5	NT12362	-1.1921026402500001	0.800088381995	0
A22.0P5	NT12363	0.735730303131	0.949348182474	0
A22.0P5	NT12364	1.2167901327700001	0.791405746523	0
A22.0P5	NT12365	-2.5625761363499997	0.0442619404704	1
A22.0P5	NT12366	-1.35095177303	0.775234406794	0
A22.0P5	NT12367	-0.309178375623	0.991739059332	0
A22.0P5	NT12368	-0.318648864641	0.991739059332	0
A22.0P5	NT12369	-0.451452960401	0.991739059332	0
A22.0P5	NT12370	-1.48504558905	0.6888625222600001	0
A22.0P5	NT12371	-1.03350837823	0.8772133712469999	0
A22.0P5	NT12372	-1.75071630604	0.44912259200000004	0
A22.0P5	NT12373	-0.420122401757	0.991739059332	0
A22.0P5	NT12374	0.335309782573	0.991739059332	0
A22.0P5	NT12375	-0.0147999904189	0.994859874402	0
A22.0P5	NT12376	0.042442606156800004	0.994859874402	0
A22.0P5	NT12377	-0.32589281111699997	0.991739059332	0
A22.0P5	NT12378	0.494524530384	0.991739059332	0
A22.0P5	NT12379	-0.37757064096799997	0.991739059332	0
A22.0P5	NT12380	-0.41054275810699997	0.991739059332	0
A22.0P5	NT12381	-0.8971599361939999	0.916406072512	0
A22.0P5	NT12382	-0.866891250766	0.9365016625139999	0
A22.0P5	NT12383	0.788118167967	0.949348182474	0
A22.0P5	NT12384	0.41696963447400004	0.991739059332	0
A22.0P5	NT12385	-0.100032272072	0.994859874402	0
A22.0P5	NT12386	0.157671746412	0.994859874402	0
A22.0P5	NT12387	-0.013184395890000002	0.994859874402	0
A22.0P5	NT12388	-0.351897577498	0.991739059332	0
A22.0P5	NT12389	-0.134872735	0.994859874402	0
A22.0P5	NT12390	-0.396071291338	0.991739059332	0
A22.0P5	NT12391	-0.677365427378	0.95812690941	0
A22.0P5	NT12392	-0.6107795122290001	0.96106496825	0
A22.0P5	NT12393	-0.013057755321799999	0.994859874402	0
A22.0P5	NT12394	-1.86354510415	0.371873065819	0
A22.0P5	NT12395	-2.37596622529	0.0916892080424	0
A22.0P5	NT12396	1.26729693477	0.775234406794	0
A22.0P5	NT12397	-1.41724042726	0.733136785125	0
A22.0P5	NT12398	0.232549704454	0.991739059332	0
A22.0P5	NT12399	-0.792828773202	0.949348182474	0
A22.0P5	NT12400	-0.119794559232	0.994859874402	0
A22.0P5	NT12401	-0.09697382286879999	0.994859874402	0
A22.0P5	NT12402	0.979708921457	0.8772133712469999	0
A22.0P5	NT12403	-0.727469522972	0.949348182474	0
A22.0P5	NT12404	0.40045496255400004	0.991739059332	0
A22.0P5	NT12405	-0.39092989622	0.991739059332	0
A22.0P5	NT12406	0.0245979433328	0.994859874402	0
A22.0P5	NT12407	-0.42146987859800006	0.991739059332	0
A22.0P5	NT12408	1.0497008850299998	0.8772133712469999	0
A22.0P5	NT12409	-0.575709612624	0.982247448303	0
A22.0P5	NT12410	0.139875832258	0.994859874402	0
A22.0P5	NT12411	0.284995855744	0.991739059332	0
A22.0P5	NT12412	0.37699042581299996	0.991739059332	0
A22.0P5	NT12413	-0.728661216017	0.949348182474	0
A22.0P5	NT12414	-0.39888387768100003	0.991739059332	0
A22.0P5	NT12415	0.25776548419900003	0.991739059332	0
A22.0P5	NT12417	-0.27555503983	0.991739059332	0
A22.0P5	NT12418	-0.361141279222	0.991739059332	0
A22.0P5	NT12419	-0.689732753158	0.95812690941	0
A22.0P5	NT12420	0.36000893238399995	0.991739059332	0
A22.0P5	NT12421	-1.3716704879100001	0.772229946741	0
A22.0P5	NT12422	-0.305249338748	0.991739059332	0
A22.0P5	NT12423	-0.09979223785710001	0.994859874402	0
A22.0P5	NT12424	-0.13625836297399999	0.994859874402	0
A22.0P5	NT12425	0.488216346433	0.991739059332	0
A22.0P5	NT12426	-3.4550959409300006	0.000633938086857	1
A22.0P5	NT12427	-0.7804974790479999	0.949348182474	0
A22.0P5	NT12428	-0.34356738347099997	0.991739059332	0
A22.0P5	NT12429	-0.229284603278	0.991739059332	0
A22.0P5	NT12430	-1.29379925552	0.775234406794	0
A22.0P5	NT12431	0.961702116315	0.8772133712469999	0
A22.0P5	NT12432	-0.9938873663259999	0.8772133712469999	0
A22.0P5	NT12433	-0.176441574224	0.993667474594	0
A22.0P5	NT12434	-0.36368415824600003	0.991739059332	0
A22.0P5	NT12435	-0.147731256624	0.994859874402	0
A22.0P5	NT12436	-0.19284444212699997	0.99257160566	0
A22.0P5	NT12437	-0.247989786113	0.991739059332	0
A22.0P5	NT12438	-0.41838599530500004	0.991739059332	0
A22.0P5	NT12439	-0.51728751017	0.991739059332	0
A22.0P5	NT12440	-0.756647721833	0.949348182474	0
A22.0P5	NT12441	-0.9421687359559999	0.898919872552	0
A22.0P5	NT12442	-0.261801026322	0.991739059332	0
A22.0P5	NT12443	-0.0818802806726	0.994859874402	0
A22.0P5	NT12444	0.015175673108700001	0.994859874402	0
A22.0P5	NT12445	-0.265311990359	0.991739059332	0
A22.0P5	NT12446	-0.23796716541299998	0.991739059332	0
A22.0P5	NT12447	0.574950828968	0.982247448303	0
A22.0P5	NT12448	0.745166350153	0.949348182474	0
A22.0P5	NT12449	0.172976179596	0.993667474594	0
A22.0P5	NT12450	0.18603181540999997	0.9933042010009999	0
A22.0P5	NT12451	-0.487565127779	0.991739059332	0
A22.0P5	NT12452	0.7013317575	0.95812690941	0
A22.0P5	NT12453	-0.517382888004	0.991739059332	0
A22.0P5	NT12454	0.632569638111	0.958178661579	0
A22.0P5	NT12455	-0.49994834986500003	0.991739059332	0
A22.0P5	NT12456	-0.472177503929	0.991739059332	0
A22.0P5	NT12457	-0.141869758861	0.994859874402	0
A22.0P5	NT12458	-0.12747671386700002	0.994859874402	0
A22.0P5	NT12459	1.06180168275	0.8772133712469999	0
A22.0P5	NT12460	-0.924635640723	0.90816078874	0
A22.0P5	NT12461	-1.8889977388499999	0.35400977567100006	0
A22.0P5	NT12462	1.09704432221	0.875629525292	0
A22.0P5	NT12463	-0.816522216745	0.948312707746	0
A22.0P5	NT12464	-0.48540164058300006	0.991739059332	0
A22.0P5	NT12465	-1.4414557995100001	0.71929760655	0
A22.0P5	NT12466	-0.749856290191	0.949348182474	0
A22.0P5	NT12467	-0.7753735698659999	0.949348182474	0
A22.0P5	NT12468	-0.08562386064860002	0.994859874402	0
A22.0P5	NT12469	-0.932638370854	0.903671362396	0
A22.0P5	NT12470	-1.33953769571	0.775234406794	0
A22.0P5	NT12471	0.113196002765	0.994859874402	0
A22.0P5	NT12472	-0.614307962202	0.96106496825	0
A22.0P5	NT12473	-0.7979463238619999	0.949348182474	0
A22.0P5	NT12474	-0.26812722608600004	0.991739059332	0
A22.0P5	NT12475	-0.817407640968	0.948312707746	0
A22.0P5	NT12476	-0.96313649296	0.8772133712469999	0
A22.0P5	NT12477	-0.8870679016259999	0.919840652593	0
A22.0P5	NT12478	-1.09308243297	0.875629525292	0
A22.0P5	NT12479	-1.27387694555	0.775234406794	0
A22.0P5	NT12480	-0.982464281099	0.8772133712469999	0
A22.0P5	NT12481	-0.556021508224	0.991739059332	0
A22.0P5	NT12482	2.6036246365	0.038114517495	0
A22.0P5	NT12483	-1.50112364245	0.6888625222600001	0
A22.0P5	NT12484	-1.02462022388	0.8772133712469999	0
A22.0P5	NT12485	-1.2118469116	0.792160497331	0
A22.0P5	NT12486	-0.983441903896	0.8772133712469999	0
A22.0P5	NT12487	-1.20425006713	0.797835898653	0
A22.0P5	NT12488	-0.6584223298349999	0.958178661579	0
A22.0P5	NT12489	1.45048172184	0.71929760655	0
A22.0P5	NT12490	-1.04373235214	0.8772133712469999	0
A22.0P5	NT12491	1.29777492156	0.775234406794	0
A22.0P5	NT12492	-0.434878942274	0.991739059332	0
A22.0P5	NT12493	-0.681885806822	0.95812690941	0
A22.0P5	NT12494	-0.805817644533	0.948312707746	0
A22.0P5	NT12495	-0.5248817052470001	0.991739059332	0
A22.0P5	NT12496	-0.44898108487599997	0.991739059332	0
A22.0P5	NT12497	0.8952682758239999	0.916406072512	0
A22.0P5	NT12498	-1.27261848802	0.775234406794	0
A22.0P5	NT12499	-0.7048262953550001	0.95812690941	0
A22.0P5	NT12500	-0.983160009409	0.8772133712469999	0
A22.0P5	NT12501	-0.7348761416419999	0.949348182474	0
A22.0P5	NT12502	-0.9111799478829999	0.913928448862	0
A22.0P5	NT12503	-1.3359636763299998	0.775234406794	0
A22.0P5	NT12504	-0.27869932908399997	0.991739059332	0
A22.0P5	NT12505	-0.753955417537	0.949348182474	0
A22.0P5	NT12506	-1.29561355387	0.775234406794	0
A22.0P5	NT12507	-0.8467829540199999	0.944324125345	0
A22.0P5	NT12508	0.189027739145	0.99257160566	0
A22.0P5	NT12509	-1.12017503653	0.853573928323	0
A22.0P5	NT12510	-0.982121980651	0.8772133712469999	0
A22.0P5	NT12511	-0.9944744698799999	0.8772133712469999	0
A22.0P5	NT12512	-0.8948120518520001	0.916406072512	0
A22.0P5	NT12513	1.29662826805	0.775234406794	0
A22.0P5	NT12514	-2.2748583032	0.12366214943800001	0
A22.0P5	NT12515	0.0425083108868	0.994859874402	0
A22.0P5	NT12516	-0.537429719035	0.991739059332	0
A22.0P5	NT12517	-1.0382136847	0.8772133712469999	0
A22.0P5	NT12518	-0.676462517218	0.95812690941	0
A22.0P5	NT12519	-0.732352868061	0.949348182474	0
A22.0P5	NT12520	-1.1999225628599999	0.797835898653	0
A22.0P5	NT12521	2.01788657453	0.269385177546	0
A22.0P5	NT12522	-1.06228440056	0.8772133712469999	0
A22.0P5	NT12523	-0.758586541244	0.949348182474	0
A22.0P5	NT12524	-1.24004324865	0.775234406794	0
A22.0P5	NT12525	-0.8088342334649999	0.948312707746	0
A22.0P5	NT12526	-1.12005952338	0.853573928323	0
A22.0P5	NT12527	-0.755894236947	0.949348182474	0
A22.0P5	NT12528	-1.4140940185	0.733136785125	0
A22.0P5	NT12529	-0.9224578468510001	0.90816078874	0
A22.0P5	NT12530	-0.549824598412	0.991739059332	0
A22.0P5	NT12531	1.2652982392799998	0.775234406794	0
A22.0P5	NT12532	0.104225187621	0.994859874402	0
A22.0P5	NT12533	0.286642183131	0.991739059332	0
A22.0P5	NT12534	-0.23928178988899998	0.991739059332	0
A22.0P5	NT12535	0.5421021731369999	0.991739059332	0
A22.0P5	NT12536	0.31757427438	0.991739059332	0
A22.0P5	NT12537	0.328869129408	0.991739059332	0
A22.0P5	NT12538	-0.080492533191	0.994859874402	0
A22.0P5	NT12539	-0.304776688594	0.991739059332	0
A22.0P5	NT12540	0.223349982509	0.991739059332	0
A22.0P5	NT12541	0.901510755045	0.916406072512	0
A22.0P5	NT12542	-0.11302061352600001	0.994859874402	0
A22.0P5	NT12543	-0.5865577814630001	0.974030201612	0
A22.0P5	NT12544	-0.836984471229	0.948312707746	0
A22.0P5	NT12545	-0.32342941362100003	0.991739059332	0
A22.0P5	NT12546	-0.285185551658	0.991739059332	0
A22.0P5	NT12547	-1.43153597492	0.719421038084	0
A22.0P5	NT12548	-1.05931444079	0.8772133712469999	0
A22.0P5	NT12549	0.343332118147	0.991739059332	0
A22.0P5	NT12550	0.3425113389	0.991739059332	0
A22.0P5	NT12551	-1.81568291752	0.395557031041	0
A22.0P5	NT12552	1.00808541664	0.8772133712469999	0
A22.0P5	NT12553	0.20027066624099998	0.991739059332	0
A22.0P5	NT12554	-0.279450694463	0.991739059332	0
A22.0P5	NT12555	-0.11928163843699999	0.994859874402	0
A22.0P5	NT12556	-1.0185276998100001	0.8772133712469999	0
A22.0P5	NT12557	0.7348666038580001	0.949348182474	0
A22.0P5	NT12558	-0.47350749483300003	0.991739059332	0
A22.0P5	NT12559	0.9913333598880001	0.8772133712469999	0
A22.0P5	NT12560	0.206189920581	0.991739059332	0
A22.0P5	NT12561	0.202117287078	0.991739059332	0
A22.0P5	NT12562	0.44613935530599996	0.991739059332	0
A22.0P5	NT12563	0.34070551858000003	0.991739059332	0
A22.0P5	NT12564	0.7610891496269999	0.949348182474	0
A22.0P5	NT12565	0.35973498605099996	0.991739059332	0
A22.0P5	NT12566	-0.780543048457	0.949348182474	0
A22.0P5	NT12567	-0.0535000763535	0.994859874402	0
A22.0P5	NT12568	0.856132101238	0.938861978417	0
A22.0P5	NT12569	0.7098606553479999	0.95812690941	0
A22.0P5	NT12570	0.0178043921831	0.994859874402	0
A22.0P5	NT12571	0.875872663447	0.933295143402	0
A22.0P5	NT12572	0.155632780276	0.994859874402	0
A22.0P5	NT12573	1.6041449498500002	0.597598130305	0
A22.0P5	NT12574	0.391030572823	0.991739059332	0
A22.0P5	NT12575	0.267729818445	0.991739059332	0
A22.0P5	NT12576	0.684261774637	0.95812690941	0
A22.0P5	NT12577	0.416879025532	0.991739059332	0
A22.0P5	NT12578	1.38600736596	0.766239891586	0
A22.0P5	NT12579	0.44787470200400004	0.991739059332	0
A22.0P5	NT12580	-0.916570914999	0.91154149245	0
A22.0P5	NT12581	0.639266221796	0.958178661579	0
A22.0P5	NT12582	0.515412275983	0.991739059332	0
A22.0P5	NT12583	0.941653695654	0.898919872552	0
A22.0P5	NT12584	-1.4211244246099999	0.733136785125	0
A22.0P5	NT12585	-1.05686587985	0.8772133712469999	0
A22.0P5	NT12586	0.42934755779100003	0.991739059332	0
A22.0P5	NT12587	0.0209306656238	0.994859874402	0
A22.0P5	NT12588	1.47388956176	0.6888625222600001	0
A22.0P5	NT12589	-0.814714806795	0.948312707746	0
A22.0P5	NT12590	1.04953874271	0.8772133712469999	0
A22.0P5	NT12591	-0.17271389055300002	0.993667474594	0
A22.0P5	NT12592	-0.0725136475182	0.994859874402	0
A22.0P5	NT12593	-0.6838908608390001	0.95812690941	0
A22.0P5	NT12594	-0.52149208301	0.991739059332	0
A22.0P5	NT12595	-0.360068808469	0.991739059332	0
A22.0P5	NT12596	-0.13306267566500002	0.994859874402	0
A22.0P5	NT12597	-0.744041951468	0.949348182474	0
A22.0P5	NT12598	1.02395893756	0.8772133712469999	0
A22.0P5	NT12599	0.33115448828099997	0.991739059332	0
A22.0P5	NT12600	0.874101815	0.933730808671	0
A22.0P5	NT12601	0.717338277516	0.957908200271	0
A22.0P5	NT12602	0.472168496022	0.991739059332	0
A22.0P5	NT12603	0.355179634734	0.991739059332	0
A22.0P5	NT12604	-1.91451130938	0.333452236034	0
A22.0P5	NT12605	0.6293856080929999	0.958178661579	0
A22.0P5	NT12606	0.417631980542	0.991739059332	0
A22.0P5	NT12607	-0.6680729769829999	0.958178661579	0
A22.0P5	NT12608	-1.24704822066	0.775234406794	0
A22.0P5	NT12609	0.322243019344	0.991739059332	0
A22.0P5	NT12610	-0.0650190692902	0.994859874402	0
A22.0P5	NT12611	-0.263321772894	0.991739059332	0
A22.0P5	NT12612	1.02762144638	0.8772133712469999	0
A22.0P5	NT12613	-0.809829342197	0.948312707746	0
A22.0P5	NT12614	-1.02212768316	0.8772133712469999	0
A22.0P5	NT12615	-1.29615508801	0.775234406794	0
A22.0P5	NT12616	1.9983913453	0.280668650879	0
A22.0P5	NT12617	1.5723120679499998	0.627766038731	0
A22.0P5	NT12618	0.802128111996	0.948312707746	0
A22.0P5	NT12619	0.9077993335529999	0.916406072512	0
A22.0P5	NT12620	1.4117932932	0.733136785125	0
A22.0P5	NT12621	1.4820735097799997	0.6888625222600001	0
A22.0P5	NT12622	1.61201733028	0.592390322668	0
A22.0P5	NT12623	0.526991145004	0.991739059332	0
A22.0P5	NT12624	0.8038761757389999	0.948312707746	0
A22.0P5	NT12625	1.03367369981	0.8772133712469999	0
A22.0P5	NT12626	0.74508103998	0.949348182474	0
A22.0P5	NT12627	0.628605629363	0.958178661579	0
A22.0P5	NT12628	-0.187571637549	0.99257160566	0
A22.0P5	NT12629	0.069400091122	0.994859874402	0
A22.0P5	NT12630	0.657109824866	0.958178661579	0
A22.0P5	NT12631	1.14503579878	0.833932804121	0
A22.0P5	NT12632	0.632309468575	0.958178661579	0
A22.0P5	NT12633	-0.0814404828835	0.994859874402	0
A22.0P5	NT12634	0.20052818639199999	0.991739059332	0
A22.0P5	NT12635	0.23402912063099998	0.991739059332	0
A22.0P5	NT12636	-0.20560387678	0.991739059332	0
A22.0P5	NT12637	0.115865522357	0.994859874402	0
A22.0P5	NT12638	0.6016560925509999	0.965275609532	0
A22.0P5	NT12639	0.052644325233699996	0.994859874402	0
A22.0P5	NT12640	-1.77526285132	0.430966455827	0
A22.0P5	NT12641	-2.16256627035	0.169087205433	0
A22.0P5	NT12642	0.0856461154765	0.994859874402	0
A22.0P5	NT12643	0.21404375531599998	0.991739059332	0
A22.0P5	NT12644	-0.153711446802	0.994859874402	0
A22.0P5	NT12645	0.9765837077700001	0.8772133712469999	0
A22.0P5	NT12646	-0.31573507181899996	0.991739059332	0
A22.0P5	NT12647	-0.5342647645840001	0.991739059332	0
A22.0P5	NT12648	1.5330269979700002	0.658012618273	0
A22.0P5	NT12649	0.26330057782	0.991739059332	0
A22.0P5	NT12650	0.259130976853	0.991739059332	0
A22.0P5	NT12651	-0.41545630617799995	0.991739059332	0
A22.0P5	NT12653	1.25316458919	0.775234406794	0
A22.0P5	NT12654	0.400807330662	0.991739059332	0
A22.0P5	NT12655	1.36280988715	0.775234406794	0
A22.0P5	NT12656	0.675411771416	0.95812690941	0
A22.0P5	NT12657	0.234590790097	0.991739059332	0
A22.0P5	NT12658	0.45839646670100004	0.991739059332	0
A22.0P5	NT12659	0.0182023297007	0.994859874402	0
A22.0P5	NT12661	0.642978009161	0.958178661579	0
A22.0P5	NT12662	0.337825637877	0.991739059332	0
A22.0P5	NT12663	-0.10587151500700001	0.994859874402	0
A22.0P5	NT12664	-0.584538950648	0.974030201612	0
A22.0P5	NT12665	-2.2297090860699997	0.143843231279	0
A22.0P5	NT12666	0.0202481842354	0.994859874402	0
A22.0P5	NT12667	0.0405758499989	0.994859874402	0
A22.0P5	NT12668	0.0	1.0	0
A22.0P5	NT12669	-0.147476385857	0.994859874402	0
A22.0P5	NT12670	1.03287146625	0.8772133712469999	0
A22.0P5	NT12671	0.9565252194480001	0.8772133712469999	0
A22.0P5	NT12672	0.824942489837	0.948312707746	0
A22.0P5	NT12673	-1.04673940329	0.8772133712469999	0
A22.0P5	NT12674	-0.310693823427	0.991739059332	0
A22.0P5	NT12675	-0.512416352248	0.991739059332	0
A22.0P5	NT12676	0.23699272187800002	0.991739059332	0
A22.0P5	NT12677	-0.30118783266	0.991739059332	0
A22.0P5	NT12678	1.16393862569	0.82852316455	0
A22.0P5	NT12679	1.51926768569	0.677229278663	0
A22.0P5	NT12680	0.7970089717059999	0.949348182474	0
A22.0P5	NT12681	0.027540879381800002	0.994859874402	0
A22.0P5	NT12682	-0.145435830091	0.994859874402	0
A22.0P5	NT12684	1.37745780292	0.772229946741	0
A22.0P5	NT12685	0.8302248321979999	0.948312707746	0
A22.0P5	NT12686	-0.09162259651669999	0.994859874402	0
A22.0P5	NT12687	-0.282740699852	0.991739059332	0
A22.0P5	NT12688	-0.861365165052	0.9365016625139999	0
A22.0P5	NT12689	1.76070183536	0.444983903663	0
A22.0P5	NT12690	-0.858908126078	0.9365016625139999	0
A22.0P5	NT12691	-0.40958209136999996	0.991739059332	0
A22.0P5	NT12692	0.6765992254459999	0.95812690941	0
A22.0P5	NT12693	0.26420030871800004	0.991739059332	0
A22.0P5	NT12694	0.0218330459068	0.994859874402	0
A22.0P5	NT12695	1.2741138005	0.775234406794	0
A22.0P5	NT12696	-1.03621180994	0.8772133712469999	0
A22.0P5	NT12698	-0.123996482687	0.994859874402	0
A22.0P5	NT12699	-0.6897714341689999	0.95812690941	0
A22.0P5	NT12700	0.37174040594	0.991739059332	0
A22.0P5	NT12701	-0.047892389603800004	0.994859874402	0
A22.0P5	NT12702	-0.167327692329	0.993667474594	0
A22.0P5	NT12703	1.7769028201900003	0.430966455827	0
A22.0P5	NT12705	0.81382620331	0.948312707746	0
A22.0P5	NT12706	0.11682300983300001	0.994859874402	0
A22.0P5	NT12707	0.36927859807499996	0.991739059332	0
A22.0P5	NT12708	0.326833342533	0.991739059332	0
A22.0P5	NT12709	-0.29965807818100004	0.991739059332	0
A22.0P5	NT12710	-0.0777329345336	0.994859874402	0
A22.0P5	NT12711	-0.610793818904	0.96106496825	0
A22.0P5	NT12712	1.01681884695	0.8772133712469999	0
A22.0P5	NT12713	0.479078090203	0.991739059332	0
A22.0P5	NT12714	-0.04947884090580001	0.994859874402	0
A22.0P5	NT12715	-0.279333591679	0.991739059332	0
A22.0P5	NT12716	0.25084052359000003	0.991739059332	0
A22.0P5	NT12717	0.314450120447	0.991739059332	0
A22.0P5	NT12718	0.214106280785	0.991739059332	0
A22.0P5	NT12719	1.57263794222	0.627766038731	0
A22.0P5	NT12720	0.335419467081	0.991739059332	0
A22.0P5	NT12721	0.514849016887	0.991739059332	0
A22.0P5	NT12722	-0.391277495437	0.991739059332	0
A22.0P5	NT12723	1.26697741903	0.775234406794	0
A22.0P5	NT12724	0.804082827712	0.948312707746	0
A22.0P5	NT12725	-2.18422445689	0.159368020504	0
A22.0P5	NT12726	1.3292035074200002	0.775234406794	0
A22.0P5	NT12727	1.17316166221	0.8156610462639999	0
A22.0P5	NT12728	2.30589478019	0.11222326865999999	0
A22.0P5	NT12729	-0.223826341801	0.991739059332	0
A22.0P5	NT12730	0.729068161441	0.949348182474	0
A22.0P5	NT12731	0.177359850812	0.993667474594	0
A22.0P5	NT12732	-4.42504612036	2.6966904541e-06	1
A22.0P5	NT12733	-4.006226155909999	3.55534744767e-05	1
A22.0P5	NT12734	-0.670587242657	0.958178661579	0
A22.0P5	NT12735	-0.737082548863	0.949348182474	0
A22.0P5	NT12736	-3.96373745046	4.16440437139e-05	1
A22.0P5	NT12737	-3.5507143387999998	0.000379949620161	1
A22.0P5	NT12738	-4.9957595241199995	7.04585026768e-08	1
A22.0P5	NT12739	-4.6288807383199995	7.278211558729999e-07	1
A22.0P5	NT12740	0.175446995368	0.993667474594	0
A22.0P5	NT12741	0.409825304846	0.991739059332	0
A22.0P5	NT12742	0.70385344145	0.95812690941	0
A22.0P5	NT12743	0.0745992428169	0.994859874402	0
A22.0P5	NT12744	0.048604544096099996	0.994859874402	0
A22.0P5	NT12745	0.40401997403000006	0.991739059332	0
A22.0P5	NT12746	0.3263808277	0.991739059332	0
A22.0P5	NT12747	-1.0911483824500001	0.875629525292	0
A22.0P5	NT12748	-0.354886612833	0.991739059332	0
A22.0P5	NT12749	-1.27125140574	0.775234406794	0
A22.0P5	NT12750	0.958475696149	0.8772133712469999	0
A22.0P5	NT12751	0.361337333658	0.991739059332	0
A22.0P5	NT12752	-0.308458272978	0.991739059332	0
A22.0P5	NT12753	0.272341866585	0.991739059332	0
A22.0P5	NT12754	0.9959920371909999	0.8772133712469999	0
A22.0P5	NT12755	-0.171312366273	0.993667474594	0
A22.0P5	NT12756	-0.337413393684	0.991739059332	0
A22.0P5	NT12757	-0.892628429336	0.916406072512	0
A22.0P5	NT12758	-1.37073631502	0.772229946741	0
A22.0P5	NT12759	-0.47079823447700003	0.991739059332	0
A22.0P5	NT12760	-3.6663324086699998	0.00020821794975999996	1
A22.0P5	NT12761	-1.15668779081	0.82852316455	0
A22.0P5	NT12762	-1.9631884466099998	0.307185258633	0
A22.0P5	NT12763	-0.52593404068	0.991739059332	0
A22.0P5	NT12764	-0.15416820065099998	0.994859874402	0
A22.0P5	NT12765	0.273485870714	0.991739059332	0
A22.0P5	NT12766	-0.741983909766	0.949348182474	0
A22.0P5	NT12767	-1.05510562894	0.8772133712469999	0
A22.0P5	NT12768	0.229568087395	0.991739059332	0
A22.0P5	NT12769	1.9484509816599997	0.311591132845	0
A22.0P5	NT12770	0.054178318727000005	0.994859874402	0
A22.0P5	NT12771	-0.271683759532	0.991739059332	0
A22.0P5	NT12772	-0.781700829384	0.949348182474	0
A22.0P5	NT12773	-1.29837421228	0.775234406794	0
A22.0P5	NT12774	1.27363479183	0.775234406794	0
A22.0P5	NT12775	1.5633772844299998	0.637041941985	0
A22.0P5	NT12776	0.8113617460600001	0.948312707746	0
A22.0P5	NT12777	-0.012432500633700001	0.994859874402	0
A22.0P5	NT12778	-0.0534444392837	0.994859874402	0
A22.0P5	NT12779	-0.291785697756	0.991739059332	0
A22.0P5	NT12780	-3.77919617865	0.000111076279693	1
A22.0P5	NT12781	-2.1018148292400003	0.20744513319000002	0
A22.0P5	NT12782	-0.261121724195	0.991739059332	0
A22.0P5	NT12783	-0.39762753965899994	0.991739059332	0
A22.0P5	NT12784	-4.39214447684	3.1483103491e-06	1
A22.0P5	NT12785	-5.498782749369999	1.52568694109e-09	1
A22.0P5	NT12786	-5.99118724246	2.20122265153e-11	1
A22.0P5	NT12787	-5.064115757840001	4.86320707862e-08	1
A22.0P5	NT12789	-1.6570467952399999	0.536753163525	0
A22.0P5	NT12790	0.029773250569199997	0.994859874402	0
A22.0P5	NT12791	-0.357212772224	0.991739059332	0
A22.0P5	NT12792	-0.19518808745400001	0.99257160566	0
A22.0P5	NT12793	-3.1186893132700004	0.0034241393793899995	1
A22.0P5	NT12794	-0.6841981894149999	0.95812690941	0
A22.0P5	NT12795	-0.21920369612399998	0.991739059332	0
A22.0P5	NT12796	0.452761756232	0.991739059332	0
A22.0P5	NT12797	0.41555539314900003	0.991739059332	0
A22.0P5	NT12798	1.54944735181	0.643093061616	0
A22.0P5	NT12799	0.0160674558545	0.994859874402	0
A22.0P5	NT12800	1.1081155692	0.8691975928360001	0
A22.0P5	NT12801	0.0766758302091	0.994859874402	0
A22.0P5	NT12802	-0.314180943005	0.991739059332	0
A22.0P5	NT12803	-1.7016136777000002	0.486385048476	0
A22.0P5	NT12804	-3.41244138403	0.000777142889009	1
A22.0P5	NT12805	-0.977219030118	0.8772133712469999	0
A22.0P5	NT12806	-0.622096092208	0.958178661579	0
A22.0P5	NT12807	-1.08920691366	0.875629525292	0
A22.0P5	NT12808	-1.6455007785799998	0.548965319797	0
A22.0P5	NT12809	-1.3587430823	0.775234406794	0
A22.0P5	NT12810	-0.4054029526199999	0.991739059332	0
A22.0P5	NT12811	-0.30994139829399997	0.991739059332	0
A22.0P5	NT12812	0.08430764654239999	0.994859874402	0
A22.0P5	NT12813	0.28708357055	0.991739059332	0
A22.0P5	NT12814	1.28804850202	0.775234406794	0
A22.0P5	NT12815	-0.035487972443400004	0.994859874402	0
A22.0P5	NT12816	-0.815316746901	0.948312707746	0
A22.0P5	NT12817	-0.915297620918	0.91154149245	0
A22.0P5	NT12818	-1.30284743268	0.775234406794	0
A22.0P5	NT12819	-0.405129536163	0.991739059332	0
A22.0P5	NT12820	-2.51469540403	0.0528498468568	0
A22.0P5	NT12821	-3.77764469922	0.000111076279693	1
A22.0P5	NT12822	0.644638643222	0.958178661579	0
A22.0P5	NT12823	0.285923140239	0.991739059332	0
A22.0P5	NT12824	-0.376498170215	0.991739059332	0
A22.0P5	NT12825	0.0704614344613	0.994859874402	0
A22.0P5	NT12826	-0.584780574494	0.974030201612	0
A22.0P5	NT12827	-0.346589801048	0.991739059332	0
A22.0P5	NT12829	-1.8476329022099998	0.371873065819	0
A22.0P5	NT12830	0.49753052177900003	0.991739059332	0
A22.0P5	NT12831	-0.343231441545	0.991739059332	0
A22.0P5	NT12832	-4.5407611576899995	1.27101105434e-06	1
A22.0P5	NT12833	-4.71857564284	4.11049901523e-07	1
A22.0P5	NT12834	-6.383184310669999	1.37580987498e-12	1
A22.0P5	NT12835	-4.9258375043000004	9.705017832e-08	1
A22.0P5	NT12838	1.08262319374	0.8772133712469999	0
A22.0P5	NT12839	0.34724154957900005	0.991739059332	0
A22.0P5	NT12840	-0.53648547848	0.991739059332	0
A22.0P5	NT12842	-0.175494684285	0.993667474594	0
A22.0P5	NT12843	-0.631886626846	0.958178661579	0
A22.0P5	NT12844	-1.8391675895900002	0.371873065819	0
A22.0P5	NT12845	-1.4332257522100003	0.719421038084	0
A22.0P5	NT12846	-0.772085683985	0.949348182474	0
A22.0P5	NT12847	-1.24283516979	0.775234406794	0
A22.0P5	NT12848	-0.633389357604	0.958178661579	0
A22.0P5	NT12849	-0.49099819991800003	0.991739059332	0
A22.0P5	NT12850	-0.677783500216	0.95812690941	0
A22.0P5	NT12851	-0.696590419407	0.95812690941	0
A22.0P5	NT12852	-2.2096468886099996	0.148029090335	0
A22.0P5	NT12853	-0.914037043882	0.91154149245	0
A22.0P5	NT12854	-0.510338175226	0.991739059332	0
A22.0P5	NT12855	0.214408310592	0.991739059332	0
A22.0P5	NT12856	-3.79516189814	0.000111076279693	1
A22.0P5	NT12857	-1.09956918542	0.875629525292	0
A22.0P5	NT12858	-0.6957754688050001	0.95812690941	0
A22.0P5	NT12859	-6.04459512024	1.97591680937e-11	1
A22.0P5	NT12861	-0.114439623742	0.994859874402	0
A22.0P5	NT12862	-1.40369942425	0.7367233643279999	0
A22.0P5	NT12863	-0.758460430552	0.949348182474	0
A22.0P5	NT12867	-1.28144835592	0.775234406794	0
A22.0P5	NT12868	-3.16882626122	0.0027259333250999997	1
A22.0P5	NT12869	-3.35818199414	0.0010147465349	1
A22.0P5	NT12870	-0.189046284835	0.99257160566	0
A22.0P5	NT12871	-0.251979758826	0.991739059332	0
A22.0P5	NT12872	-0.7214040226199999	0.954554059523	0
A22.0P5	NT12873	-0.41225320059299997	0.991739059332	0
A22.0P5	NT12874	0.5986230774369999	0.96643118423	0
A22.0P5	NT12875	0.47460857893700004	0.991739059332	0
A22.0P5	NT12876	-0.743137981555	0.949348182474	0
A22.0P5	NT12878	-0.40682143295900003	0.991739059332	0
A22.0P5	NT12879	0.450689937731	0.991739059332	0
A22.0P5	NT12880	-0.750376099385	0.949348182474	0
A22.0P5	NT12883	-4.919582308030001	9.705017832e-08	1
A22.0P5	NT12885	-0.255816067252	0.991739059332	0
A22.0P5	NT12886	-0.5359301675370001	0.991739059332	0
A22.0P5	NT12887	-1.55841233831	0.639018826593	0
A22.0P5	NT12888	-2.8880847867400004	0.0105332986781	1
A22.0P5	NT12890	0.132673746054	0.994859874402	0
A22.0P5	NT12892	-0.149223389846	0.994859874402	0
A22.0P5	NT12893	-1.6574918918000001	0.536753163525	0
A22.0P5	NT12894	-0.681962638966	0.95812690941	0
A22.0P5	NT12895	-0.466676322427	0.991739059332	0
A22.0P5	NT12896	0.9774240924609999	0.8772133712469999	0
A22.0P5	NT12897	-0.865898791418	0.9365016625139999	0
A22.0P5	NT12901	-1.1515765986700002	0.82852316455	0
A22.0P5	NT12902	-0.772396721699	0.949348182474	0
A22.0P5	NT12903	-0.575041437911	0.982247448303	0
A22.0P5	NT12904	-0.7590538926289999	0.949348182474	0
A22.0P5	NT12905	-3.61381896302	0.000273029170412	1
A22.0P5	NT12906	1.06329275622	0.8772133712469999	0
A22.0P5	NT12907	-1.32726415813	0.775234406794	0
A22.0P5UM	NT12001	-1.55659340127	0.658103891049	0
A22.0P5UM	NT12002	-0.915692623914	0.9702424907230001	0
A22.0P5UM	NT12003	0.032552425059	0.995910474327	0
A22.0P5UM	NT12004	-0.610654158779	0.992589621929	0
A22.0P5UM	NT12005	1.20562759043	0.9324210063609999	0
A22.0P5UM	NT12007	-0.992805070073	0.940974583117	0
A22.0P5UM	NT12008	-0.6436688327800001	0.992589621929	0
A22.0P5UM	NT12009	-0.11584579992499999	0.995910474327	0
A22.0P5UM	NT12010	0.822215788326	0.9702424907230001	0
A22.0P5UM	NT12011	0.39835836914800005	0.995910474327	0
A22.0P5UM	NT12012	-0.7151387342929999	0.992589621929	0
A22.0P5UM	NT12013	-0.23575472920499999	0.995910474327	0
A22.0P5UM	NT12014	-0.446765544466	0.995910474327	0
A22.0P5UM	NT12015	-0.763416169152	0.9702424907230001	0
A22.0P5UM	NT12016	0.231647317179	0.995910474327	0
A22.0P5UM	NT12017	-0.792567374266	0.9702424907230001	0
A22.0P5UM	NT12018	0.844879193587	0.9702424907230001	0
A22.0P5UM	NT12019	0.613756276468	0.992589621929	0
A22.0P5UM	NT12020	-0.301860212326	0.995910474327	0
A22.0P5UM	NT12021	-1.09409740878	0.9324210063609999	0
A22.0P5UM	NT12022	-0.0641865673463	0.995910474327	0
A22.0P5UM	NT12023	0.915263781198	0.9702424907230001	0
A22.0P5UM	NT12024	0.070670482755	0.995910474327	0
A22.0P5UM	NT12025	0.672637468985	0.992589621929	0
A22.0P5UM	NT12026	0.0247260454966	0.995910474327	0
A22.0P5UM	NT12027	-1.89614904368	0.515063844182	0
A22.0P5UM	NT12028	0.131215771462	0.995910474327	0
A22.0P5UM	NT12029	-1.09501646844	0.9324210063609999	0
A22.0P5UM	NT12030	0.24020086482500003	0.995910474327	0
A22.0P5UM	NT12031	0.429582314055	0.995910474327	0
A22.0P5UM	NT12032	-1.6036301444299998	0.658103891049	0
A22.0P5UM	NT12033	-0.537784303328	0.992589621929	0
A22.0P5UM	NT12034	-0.5682849645970001	0.992589621929	0
A22.0P5UM	NT12035	-0.9602293383439999	0.9429015566150001	0
A22.0P5UM	NT12036	1.01577534648	0.9324210063609999	0
A22.0P5UM	NT12037	-0.0584671106917	0.995910474327	0
A22.0P5UM	NT12038	0.0506352929064	0.995910474327	0
A22.0P5UM	NT12039	0.5360091120139999	0.992589621929	0
A22.0P5UM	NT12040	-0.0109494732532	0.995910474327	0
A22.0P5UM	NT12041	-1.20750300042	0.9324210063609999	0
A22.0P5UM	NT12042	-0.031395637371099995	0.995910474327	0
A22.0P5UM	NT12043	0.333942619554	0.995910474327	0
A22.0P5UM	NT12044	-0.910356950414	0.9702424907230001	0
A22.0P5UM	NT12045	1.50504448692	0.689573237604	0
A22.0P5UM	NT12046	-0.203913934449	0.995910474327	0
A22.0P5UM	NT12047	-0.046854174251399996	0.995910474327	0
A22.0P5UM	NT12048	-0.00408954357917	0.995910474327	0
A22.0P5UM	NT12049	-0.333237204362	0.995910474327	0
A22.0P5UM	NT12050	-0.625416603136	0.992589621929	0
A22.0P5UM	NT12051	0.10820509682900001	0.995910474327	0
A22.0P5UM	NT12052	-0.262668494063	0.995910474327	0
A22.0P5UM	NT12053	0.39476059629199994	0.995910474327	0
A22.0P5UM	NT12054	0.159395865354	0.995910474327	0
A22.0P5UM	NT12055	0.167641764965	0.995910474327	0
A22.0P5UM	NT12056	-1.10556895142	0.9324210063609999	0
A22.0P5UM	NT12057	0.26758076306999995	0.995910474327	0
A22.0P5UM	NT12058	1.58654402514	0.658103891049	0
A22.0P5UM	NT12059	1.6443577722	0.658103891049	0
A22.0P5UM	NT12060	-0.0581175106517	0.995910474327	0
A22.0P5UM	NT12061	0.015055331500899998	0.995910474327	0
A22.0P5UM	NT12062	-0.46154119593500004	0.995910474327	0
A22.0P5UM	NT12063	-1.21056316611	0.9324210063609999	0
A22.0P5UM	NT12064	-0.484006494507	0.995910474327	0
A22.0P5UM	NT12065	3.33510203149	0.005336246486710001	0
A22.0P5UM	NT12066	0.804465428961	0.9702424907230001	0
A22.0P5UM	NT12067	0.328340473135	0.995910474327	0
A22.0P5UM	NT12068	-0.0673648201545	0.995910474327	0
A22.0P5UM	NT12069	0.568629126414	0.992589621929	0
A22.0P5UM	NT12070	0.551755097816	0.992589621929	0
A22.0P5UM	NT12071	-0.307923053909	0.995910474327	0
A22.0P5UM	NT12072	1.2123896320899998	0.9324210063609999	0
A22.0P5UM	NT12073	0.234169098801	0.995910474327	0
A22.0P5UM	NT12074	-0.970742976881	0.9429015566150001	0
A22.0P5UM	NT12075	-0.281018611719	0.995910474327	0
A22.0P5UM	NT12076	-0.398965896329	0.995910474327	0
A22.0P5UM	NT12077	0.12285722295	0.995910474327	0
A22.0P5UM	NT12078	1.04182443391	0.9324210063609999	0
A22.0P5UM	NT12079	1.7156451047999999	0.607484038301	0
A22.0P5UM	NT12080	0.122725928713	0.995910474327	0
A22.0P5UM	NT12081	0.12422221688400001	0.995910474327	0
A22.0P5UM	NT12082	-0.770755439325	0.9702424907230001	0
A22.0P5UM	NT12083	0.40882228679	0.995910474327	0
A22.0P5UM	NT12084	-0.10511074802999999	0.995910474327	0
A22.0P5UM	NT12085	-1.14176731646	0.9324210063609999	0
A22.0P5UM	NT12086	0.5644354797119999	0.992589621929	0
A22.0P5UM	NT12087	0.473498294193	0.995910474327	0
A22.0P5UM	NT12088	0.276472257421	0.995910474327	0
A22.0P5UM	NT12089	-1.8006631732	0.515063844182	0
A22.0P5UM	NT12090	-0.287845135167	0.995910474327	0
A22.0P5UM	NT12091	-0.571258118715	0.992589621929	0
A22.0P5UM	NT12092	0.23674060131799998	0.995910474327	0
A22.0P5UM	NT12096	-0.294180664781	0.995910474327	0
A22.0P5UM	NT12097	0.31041686752799996	0.995910474327	0
A22.0P5UM	NT12098	0.112265118627	0.995910474327	0
A22.0P5UM	NT12099	-0.37893847537	0.995910474327	0
A22.0P5UM	NT12100	1.20945376865	0.9324210063609999	0
A22.0P5UM	NT12101	-0.0411712313788	0.995910474327	0
A22.0P5UM	NT12102	-0.555975935632	0.992589621929	0
A22.0P5UM	NT12103	-0.820645695702	0.9702424907230001	0
A22.0P5UM	NT12104	1.9323745998299997	0.513756563407	0
A22.0P5UM	NT12105	-1.7843228673299998	0.515063844182	0
A22.0P5UM	NT12106	1.85001271485	0.515063844182	0
A22.0P5UM	NT12107	0.21766253869000002	0.995910474327	0
A22.0P5UM	NT12108	1.0082472922799999	0.9324210063609999	0
A22.0P5UM	NT12109	-0.20520123948600003	0.995910474327	0
A22.0P5UM	NT12110	-1.0373254698299998	0.9324210063609999	0
A22.0P5UM	NT12111	0.411030982154	0.995910474327	0
A22.0P5UM	NT12112	-0.488339981225	0.995910474327	0
A22.0P5UM	NT12113	0.868644227418	0.9702424907230001	0
A22.0P5UM	NT12114	-1.03880699712	0.9324210063609999	0
A22.0P5UM	NT12115	-0.280001664047	0.995910474327	0
A22.0P5UM	NT12116	0.596791351859	0.992589621929	0
A22.0P5UM	NT12117	-0.623342309565	0.992589621929	0
A22.0P5UM	NT12118	1.15718545511	0.9324210063609999	0
A22.0P5UM	NT12119	0.586907770284	0.992589621929	0
A22.0P5UM	NT12120	0.8243864161300001	0.9702424907230001	0
A22.0P5UM	NT12122	1.22502340065	0.9324210063609999	0
A22.0P5UM	NT12123	-0.579481488545	0.992589621929	0
A22.0P5UM	NT12124	-0.285625563357	0.995910474327	0
A22.0P5UM	NT12125	0.277493866426	0.995910474327	0
A22.0P5UM	NT12126	-0.371069366914	0.995910474327	0
A22.0P5UM	NT12127	-0.0563159051121	0.995910474327	0
A22.0P5UM	NT12128	-0.5600009974260001	0.992589621929	0
A22.0P5UM	NT12129	0.648349588871	0.992589621929	0
A22.0P5UM	NT12130	0.647246406523	0.992589621929	0
A22.0P5UM	NT12131	-0.995279461467	0.940974583117	0
A22.0P5UM	NT12132	0.415104211065	0.995910474327	0
A22.0P5UM	NT12133	0.7070085911409999	0.992589621929	0
A22.0P5UM	NT12134	-0.44502298248899996	0.995910474327	0
A22.0P5UM	NT12135	-0.323494239691	0.995910474327	0
A22.0P5UM	NT12136	-0.047846261476099994	0.995910474327	0
A22.0P5UM	NT12137	-1.7900881604299999	0.515063844182	0
A22.0P5UM	NT12138	0.0837540700302	0.995910474327	0
A22.0P5UM	NT12139	0.49171556383299997	0.995910474327	0
A22.0P5UM	NT12140	0.42563105671400003	0.995910474327	0
A22.0P5UM	NT12141	0.44066385843500006	0.995910474327	0
A22.0P5UM	NT12142	0.541823349124	0.992589621929	0
A22.0P5UM	NT12143	-1.26281827253	0.9324210063609999	0
A22.0P5UM	NT12144	0.223757232721	0.995910474327	0
A22.0P5UM	NT12145	-0.138250501156	0.995910474327	0
A22.0P5UM	NT12146	1.5498158218200002	0.658103891049	0
A22.0P5UM	NT12148	0.7090487015960001	0.992589621929	0
A22.0P5UM	NT12149	-1.95458119437	0.513756563407	0
A22.0P5UM	NT12151	0.19452756182	0.995910474327	0
A22.0P5UM	NT12152	0.0060581802489300006	0.995910474327	0
A22.0P5UM	NT12153	-0.9077062052220001	0.9702424907230001	0
A22.0P5UM	NT12154	0.565471072719	0.992589621929	0
A22.0P5UM	NT12155	-1.06128161835	0.9324210063609999	0
A22.0P5UM	NT12156	-0.27213566314599996	0.995910474327	0
A22.0P5UM	NT12157	-1.02711326422	0.9324210063609999	0
A22.0P5UM	NT12158	-0.887705198488	0.9702424907230001	0
A22.0P5UM	NT12159	0.311863434804	0.995910474327	0
A22.0P5UM	NT12160	0.5122844764100001	0.995910474327	0
A22.0P5UM	NT12161	0.540066803145	0.992589621929	0
A22.0P5UM	NT12162	1.5443970212	0.658103891049	0
A22.0P5UM	NT12163	-0.0442756797341	0.995910474327	0
A22.0P5UM	NT12164	-1.40207795247	0.849079180996	0
A22.0P5UM	NT12165	1.8614694966	0.515063844182	0
A22.0P5UM	NT12166	0.19428983379200002	0.995910474327	0
A22.0P5UM	NT12167	0.303111780469	0.995910474327	0
A22.0P5UM	NT12168	0.136660209419	0.995910474327	0
A22.0P5UM	NT12169	-0.94668894035	0.9573967940989999	0
A22.0P5UM	NT12170	1.039752471	0.9324210063609999	0
A22.0P5UM	NT12171	0.36560472984399994	0.995910474327	0
A22.0P5UM	NT12172	1.0436881905600002	0.9324210063609999	0
A22.0P5UM	NT12173	-0.320772020713	0.995910474327	0
A22.0P5UM	NT12174	2.47689064615	0.174504778624	0
A22.0P5UM	NT12175	-1.11748642834	0.9324210063609999	0
A22.0P5UM	NT12176	-1.1704376272900001	0.9324210063609999	0
A22.0P5UM	NT12177	0.06446780115619999	0.995910474327	0
A22.0P5UM	NT12178	-2.03327227893	0.495199697622	0
A22.0P5UM	NT12179	3.72710311813	0.00109580385759	0
A22.0P5UM	NT12186	0.774756417561	0.9702424907230001	0
A22.0P5UM	NT12187	-0.828615022836	0.9702424907230001	0
A22.0P5UM	NT12191	-0.831504272945	0.9702424907230001	0
A22.0P5UM	NT12192	-0.45381037371699995	0.995910474327	0
A22.0P5UM	NT12193	-1.58908600587	0.658103891049	0
A22.0P5UM	NT12195	0.260990413871	0.995910474327	0
A22.0P5UM	NT12196	-0.574508622198	0.992589621929	0
A22.0P5UM	NT12197	-2.20118051682	0.424700813358	0
A22.0P5UM	NT12198	-0.566342742152	0.992589621929	0
A22.0P5UM	NT12199	-1.0178682853899998	0.9324210063609999	0
A22.0P5UM	NT12200	-1.09184443074	0.9324210063609999	0
A22.0P5UM	NT12201	-0.883434639777	0.9702424907230001	0
A22.0P5UM	NT12202	-0.5132967627480001	0.995910474327	0
A22.0P5UM	NT12203	-1.10691452313	0.9324210063609999	0
A22.0P5UM	NT12204	-1.195106183	0.9324210063609999	0
A22.0P5UM	NT12205	-1.0678843977799999	0.9324210063609999	0
A22.0P5UM	NT12206	0.643121126051	0.992589621929	0
A22.0P5UM	NT12207	-1.24884670115	0.9324210063609999	0
A22.0P5UM	NT12208	0.9118679994760001	0.9702424907230001	0
A22.0P5UM	NT12209	-0.783908946609	0.9702424907230001	0
A22.0P5UM	NT12210	0.09991802210249999	0.995910474327	0
A22.0P5UM	NT12211	-0.123439889683	0.995910474327	0
A22.0P5UM	NT12212	0.0658514404257	0.995910474327	0
A22.0P5UM	NT12213	-0.785796009936	0.9702424907230001	0
A22.0P5UM	NT12214	-0.36680968464900005	0.995910474327	0
A22.0P5UM	NT12215	-1.02337409757	0.9324210063609999	0
A22.0P5UM	NT12216	-0.558179969662	0.992589621929	0
A22.0P5UM	NT12217	-0.851243468093	0.9702424907230001	0
A22.0P5UM	NT12218	-1.16205421833	0.9324210063609999	0
A22.0P5UM	NT12219	-0.17960041699999998	0.995910474327	0
A22.0P5UM	NT12220	-0.09650592571189999	0.995910474327	0
A22.0P5UM	NT12221	-0.117781030369	0.995910474327	0
A22.0P5UM	NT12222	-0.262733752737	0.995910474327	0
A22.0P5UM	NT12223	-0.18267456668499998	0.995910474327	0
A22.0P5UM	NT12224	0.102640241081	0.995910474327	0
A22.0P5UM	NT12225	-0.802765595878	0.9702424907230001	0
A22.0P5UM	NT12226	-1.15885887397	0.9324210063609999	0
A22.0P5UM	NT12227	-0.545431998426	0.992589621929	0
A22.0P5UM	NT12228	-1.14407312294	0.9324210063609999	0
A22.0P5UM	NT12229	-0.78534463744	0.9702424907230001	0
A22.0P5UM	NT12230	0.443579522768	0.995910474327	0
A22.0P5UM	NT12231	-0.57949314188	0.992589621929	0
A22.0P5UM	NT12232	-0.306234097271	0.995910474327	0
A22.0P5UM	NT12233	-0.330017776438	0.995910474327	0
A22.0P5UM	NT12234	-0.244608932885	0.995910474327	0
A22.0P5UM	NT12294	-1.36540723894	0.884791401162	0
A22.0P5UM	NT12295	-1.02567368895	0.9324210063609999	0
A22.0P5UM	NT12296	-1.3909614480899999	0.849948121323	0
A22.0P5UM	NT12297	-1.17665973112	0.9324210063609999	0
A22.0P5UM	NT12298	0.7255490465960001	0.992589621929	0
A22.0P5UM	NT12299	-0.0579124119615	0.995910474327	0
A22.0P5UM	NT12300	-0.2218274405	0.995910474327	0
A22.0P5UM	NT12301	-0.0648678989798	0.995910474327	0
A22.0P5UM	NT12302	0.970974489796	0.9429015566150001	0
A22.0P5UM	NT12303	0.022120359865	0.995910474327	0
A22.0P5UM	NT12304	-0.7716845985430001	0.9702424907230001	0
A22.0P5UM	NT12305	0.10910007293099999	0.995910474327	0
A22.0P5UM	NT12306	0.646799695361	0.992589621929	0
A22.0P5UM	NT12307	-0.5542186127650001	0.992589621929	0
A22.0P5UM	NT12308	-1.44881015515	0.7696965654790001	0
A22.0P5UM	NT12309	-0.863599110396	0.9702424907230001	0
A22.0P5UM	NT12310	-1.12497175364	0.9324210063609999	0
A22.0P5UM	NT12311	-1.3538618918399998	0.8876171063249999	0
A22.0P5UM	NT12312	-0.708546054428	0.992589621929	0
A22.0P5UM	NT12313	-1.2731773101600001	0.9324210063609999	0
A22.0P5UM	NT12314	-0.0075187315272000005	0.995910474327	0
A22.0P5UM	NT12315	0.0326137992883	0.995910474327	0
A22.0P5UM	NT12316	-0.47157937841799996	0.995910474327	0
A22.0P5UM	NT12317	0.7226831031569999	0.992589621929	0
A22.0P5UM	NT12318	-0.772804872449	0.9702424907230001	0
A22.0P5UM	NT12319	1.0118341887	0.9324210063609999	0
A22.0P5UM	NT12320	0.273289343278	0.995910474327	0
A22.0P5UM	NT12321	-0.33802672490999996	0.995910474327	0
A22.0P5UM	NT12322	-1.03727341827	0.9324210063609999	0
A22.0P5UM	NT12323	-1.5536070400400002	0.658103891049	0
A22.0P5UM	NT12324	-1.80684332502	0.515063844182	0
A22.0P5UM	NT12325	-0.217006067503	0.995910474327	0
A22.0P5UM	NT12326	-0.449837363485	0.995910474327	0
A22.0P5UM	NT12327	-0.96131154469	0.9429015566150001	0
A22.0P5UM	NT12328	-0.22461258748500001	0.995910474327	0
A22.0P5UM	NT12329	-0.618351574771	0.992589621929	0
A22.0P5UM	NT12330	-0.014573660334600001	0.995910474327	0
A22.0P5UM	NT12331	0.24365491321999996	0.995910474327	0
A22.0P5UM	NT12332	-1.9398754629099997	0.513756563407	0
A22.0P5UM	NT12333	-2.1490419437400003	0.431404987976	0
A22.0P5UM	NT12334	-0.347338516198	0.995910474327	0
A22.0P5UM	NT12335	-1.1375635702	0.9324210063609999	0
A22.0P5UM	NT12336	-0.883490575784	0.9702424907230001	0
A22.0P5UM	NT12337	0.583365933434	0.992589621929	0
A22.0P5UM	NT12338	0.434104584795	0.995910474327	0
A22.0P5UM	NT12339	0.149598518455	0.995910474327	0
A22.0P5UM	NT12340	-0.764853413761	0.9702424907230001	0
A22.0P5UM	NT12341	0.397106024116	0.995910474327	0
A22.0P5UM	NT12342	0.8185853861329999	0.9702424907230001	0
A22.0P5UM	NT12343	-0.36055339771	0.995910474327	0
A22.0P5UM	NT12344	0.378682102008	0.995910474327	0
A22.0P5UM	NT12345	0.7623867912569999	0.9702424907230001	0
A22.0P5UM	NT12346	0.748902329269	0.98715329661	0
A22.0P5UM	NT12347	0.422238382548	0.995910474327	0
A22.0P5UM	NT12348	0.10127136270199999	0.995910474327	0
A22.0P5UM	NT12349	0.0880355051869	0.995910474327	0
A22.0P5UM	NT12350	0.5715952885310001	0.992589621929	0
A22.0P5UM	NT12351	0.590319089785	0.992589621929	0
A22.0P5UM	NT12352	0.016066064061	0.995910474327	0
A22.0P5UM	NT12353	0.328207625119	0.995910474327	0
A22.0P5UM	NT12354	0.236637275084	0.995910474327	0
A22.0P5UM	NT12355	0.239137303814	0.995910474327	0
A22.0P5UM	NT12356	0.408189899162	0.995910474327	0
A22.0P5UM	NT12357	0.854254689771	0.9702424907230001	0
A22.0P5UM	NT12358	0.28462026902	0.995910474327	0
A22.0P5UM	NT12359	1.07180302578	0.9324210063609999	0
A22.0P5UM	NT12360	0.057279247444599994	0.995910474327	0
A22.0P5UM	NT12361	1.6613242505899999	0.658103891049	0
A22.0P5UM	NT12362	1.60557081309	0.658103891049	0
A22.0P5UM	NT12363	0.465262494139	0.995910474327	0
A22.0P5UM	NT12364	0.538561969195	0.992589621929	0
A22.0P5UM	NT12365	0.92863870184	0.9702424907230001	0
A22.0P5UM	NT12366	0.7866964242610001	0.9702424907230001	0
A22.0P5UM	NT12367	-0.828245223683	0.9702424907230001	0
A22.0P5UM	NT12368	0.13576989465	0.995910474327	0
A22.0P5UM	NT12369	0.48617479164399996	0.995910474327	0
A22.0P5UM	NT12370	1.53775850489	0.658103891049	0
A22.0P5UM	NT12371	0.563487675159	0.992589621929	0
A22.0P5UM	NT12372	0.593899771084	0.992589621929	0
A22.0P5UM	NT12373	-0.016982793054799997	0.995910474327	0
A22.0P5UM	NT12374	0.524810257399	0.994230100333	0
A22.0P5UM	NT12375	1.18496778184	0.9324210063609999	0
A22.0P5UM	NT12376	0.604129845144	0.992589621929	0
A22.0P5UM	NT12377	0.284572878792	0.995910474327	0
A22.0P5UM	NT12378	0.393913787306	0.995910474327	0
A22.0P5UM	NT12379	0.7082811352860001	0.992589621929	0
A22.0P5UM	NT12380	-0.008769522781469998	0.995910474327	0
A22.0P5UM	NT12381	0.0788829761394	0.995910474327	0
A22.0P5UM	NT12382	-0.8469099813750001	0.9702424907230001	0
A22.0P5UM	NT12383	0.276575583655	0.995910474327	0
A22.0P5UM	NT12384	0.09457691038010001	0.995910474327	0
A22.0P5UM	NT12385	-0.26392705420699997	0.995910474327	0
A22.0P5UM	NT12386	-0.528558746717	0.994230100333	0
A22.0P5UM	NT12387	0.101389449826	0.995910474327	0
A22.0P5UM	NT12388	0.0852946408732	0.995910474327	0
A22.0P5UM	NT12389	0.17417617815699998	0.995910474327	0
A22.0P5UM	NT12390	-0.22497461774900002	0.995910474327	0
A22.0P5UM	NT12391	-0.664449836047	0.992589621929	0
A22.0P5UM	NT12392	-0.0334691540528	0.995910474327	0
A22.0P5UM	NT12393	0.325135806101	0.995910474327	0
A22.0P5UM	NT12394	0.768276386597	0.9702424907230001	0
A22.0P5UM	NT12395	0.959219382673	0.9429015566150001	0
A22.0P5UM	NT12396	0.665002204111	0.992589621929	0
A22.0P5UM	NT12397	-0.258222358443	0.995910474327	0
A22.0P5UM	NT12398	0.298553772837	0.995910474327	0
A22.0P5UM	NT12399	0.22921410090100003	0.995910474327	0
A22.0P5UM	NT12400	0.382324157535	0.995910474327	0
A22.0P5UM	NT12401	0.46808415490599997	0.995910474327	0
A22.0P5UM	NT12402	0.37165591809199994	0.995910474327	0
A22.0P5UM	NT12403	0.096223138124	0.995910474327	0
A22.0P5UM	NT12404	-0.684406560109	0.992589621929	0
A22.0P5UM	NT12405	0.00408954357917	0.995910474327	0
A22.0P5UM	NT12406	0.148632845456	0.995910474327	0
A22.0P5UM	NT12407	0.686818800385	0.992589621929	0
A22.0P5UM	NT12408	0.666019151783	0.992589621929	0
A22.0P5UM	NT12409	-0.97191452546	0.9429015566150001	0
A22.0P5UM	NT12410	-2.9027967215599997	0.0335060250869	1
A22.0P5UM	NT12411	-1.4989560080000002	0.689573237604	0
A22.0P5UM	NT12412	-1.17807833039	0.9324210063609999	0
A22.0P5UM	NT12413	0.268437671612	0.995910474327	0
A22.0P5UM	NT12414	0.611982638931	0.992589621929	0
A22.0P5UM	NT12415	0.437278953158	0.995910474327	0
A22.0P5UM	NT12417	-0.258356760236	0.995910474327	0
A22.0P5UM	NT12418	-0.527116840774	0.994230100333	0
A22.0P5UM	NT12419	-0.542096037155	0.992589621929	0
A22.0P5UM	NT12420	-0.794651767394	0.9702424907230001	0
A22.0P5UM	NT12421	0.644245284402	0.992589621929	0
A22.0P5UM	NT12422	-0.24920112363299998	0.995910474327	0
A22.0P5UM	NT12423	0.042346664402199995	0.995910474327	0
A22.0P5UM	NT12424	-0.226626283716	0.995910474327	0
A22.0P5UM	NT12425	0.197387290147	0.995910474327	0
A22.0P5UM	NT12426	-0.153409158891	0.995910474327	0
A22.0P5UM	NT12427	0.48536449643999996	0.995910474327	0
A22.0P5UM	NT12428	0.552727762816	0.992589621929	0
A22.0P5UM	NT12429	0.296397129034	0.995910474327	0
A22.0P5UM	NT12430	0.40153429129	0.995910474327	0
A22.0P5UM	NT12431	0.11852140556500002	0.995910474327	0
A22.0P5UM	NT12432	1.13162891529	0.9324210063609999	0
A22.0P5UM	NT12433	-0.014370892311400001	0.995910474327	0
A22.0P5UM	NT12434	0.6984037688220001	0.992589621929	0
A22.0P5UM	NT12435	0.249724746804	0.995910474327	0
A22.0P5UM	NT12436	2.0698707417900004	0.495199697622	0
A22.0P5UM	NT12437	0.40960927532499997	0.995910474327	0
A22.0P5UM	NT12438	-0.08858165813829999	0.995910474327	0
A22.0P5UM	NT12439	-0.0752152832752	0.995910474327	0
A22.0P5UM	NT12440	-0.00910902326477	0.995910474327	0
A22.0P5UM	NT12441	0.161314781129	0.995910474327	0
A22.0P5UM	NT12442	-0.44283060179399997	0.995910474327	0
A22.0P5UM	NT12443	0.173017059802	0.995910474327	0
A22.1	NT12001	-0.746299923383	0.924563765816	0
A22.1	NT12002	-0.889290070151	0.843977082305	0
A22.1	NT12003	0.34106279534999995	0.9664684503380001	0
A22.1	NT12004	-1.1962364321799999	0.645219433852	0
A22.1	NT12005	-0.531351149282	0.9664684503380001	0
A22.1	NT12007	-0.8191937816339999	0.913675147702	0
A22.1	NT12008	-1.27292103533	0.645219433852	0
A22.1	NT12009	0.6783486549429999	0.93854506285	0
A22.1	NT12010	4.67432718956	2.26755959768e-07	0
A22.1	NT12011	0.655224027994	0.94729888073	0
A22.1	NT12012	0.289337539679	0.9790236118279999	0
A22.1	NT12013	-1.2003932547299998	0.645219433852	0
A22.1	NT12014	-1.8779298779700002	0.25200865726599997	0
A22.1	NT12015	0.448154587932	0.9664684503380001	0
A22.1	NT12016	-0.450812441641	0.9664684503380001	0
A22.1	NT12017	-0.795609391483	0.924563765816	0
A22.1	NT12018	-0.0837481147325	0.9970873085519999	0
A22.1	NT12019	0.0426873075307	0.9970873085519999	0
A22.1	NT12020	-0.25543203424000005	0.9799337327009999	0
A22.1	NT12021	-0.229696125592	0.980317926496	0
A22.1	NT12022	0.15623419714	0.9970873085519999	0
A22.1	NT12023	0.587503994994	0.9664684503380001	0
A22.1	NT12024	-0.170888133846	0.9970873085519999	0
A22.1	NT12025	-6.66585188298	1.20345499858e-14	1
A22.1	NT12026	1.3363044561700002	0.645219433852	0
A22.1	NT12027	-1.27779864095	0.645219433852	0
A22.1	NT12028	-7.29935521348	2.11514939102e-17	1
A22.1	NT12029	-0.735598650535	0.924563765816	0
A22.1	NT12030	-0.992344719417	0.7311518649169999	0
A22.1	NT12031	-1.3491875734799998	0.645219433852	0
A22.1	NT12032	0.46463674675	0.9664684503380001	0
A22.1	NT12033	-1.16977053438	0.646546242275	0
A22.1	NT12034	-0.562300956771	0.9664684503380001	0
A22.1	NT12035	-1.17196808335	0.646546242275	0
A22.1	NT12036	0.7247056743029999	0.924563765816	0
A22.1	NT12037	-0.180691000153	0.9970873085519999	0
A22.1	NT12038	0.345664218121	0.9664684503380001	0
A22.1	NT12039	0.667511998349	0.93854506285	0
A22.1	NT12040	1.0782359588500001	0.707654189072	0
A22.1	NT12041	-2.13039565432	0.120682652232	0
A22.1	NT12042	-1.63266597538	0.425944885179	0
A22.1	NT12043	1.20408544026	0.645219433852	0
A22.1	NT12044	0.5286456404950001	0.9664684503380001	0
A22.1	NT12045	1.06720001739	0.707654189072	0
A22.1	NT12046	-1.76307734751	0.328290149008	0
A22.1	NT12047	-0.49620986100599995	0.9664684503380001	0
A22.1	NT12048	0.7706164688339999	0.924563765816	0
A22.1	NT12049	-0.229503339137	0.980317926496	0
A22.1	NT12050	-0.8753872424690001	0.8526933234280001	0
A22.1	NT12051	-1.0174795242299999	0.727276795437	0
A22.1	NT12052	-0.459648667999	0.9664684503380001	0
A22.1	NT12053	2.06088314052	0.143419396505	0
A22.1	NT12054	1.39420700142	0.641069351766	0
A22.1	NT12055	-0.775172402667	0.924563765816	0
A22.1	NT12056	0.20415896028299998	0.9867744781829999	0
A22.1	NT12057	-0.609093370259	0.9664684503380001	0
A22.1	NT12058	-0.416206189931	0.9664684503380001	0
A22.1	NT12059	-0.319860076064	0.9767159410240001	0
A22.1	NT12060	0.7236491395460001	0.924563765816	0
A22.1	NT12061	-1.7688251998400002	0.328290149008	0
A22.1	NT12062	-0.373936676641	0.9664684503380001	0
A22.1	NT12063	-1.7089780024599999	0.357156478406	0
A22.1	NT12064	1.4500928703799998	0.617312897709	0
A22.1	NT12065	0.635175861298	0.953712853801	0
A22.1	NT12066	2.9141489496	0.00594423759956	0
A22.1	NT12067	0.34273559692	0.9664684503380001	0
A22.1	NT12068	0.7128677195209999	0.924563765816	0
A22.1	NT12069	0.596293649343	0.9664684503380001	0
A22.1	NT12070	1.15332249226	0.646546242275	0
A22.1	NT12071	-1.3605154023	0.645219433852	0
A22.1	NT12072	-0.7704096024699999	0.924563765816	0
A22.1	NT12073	0.7158039222120001	0.924563765816	0
A22.1	NT12074	-3.2285338362	0.00146452465682	1
A22.1	NT12075	-0.8230170186310001	0.913675147702	0
A22.1	NT12076	0.565588074133	0.9664684503380001	0
A22.1	NT12077	0.185004867847	0.9970873085519999	0
A22.1	NT12078	1.28028861881	0.645219433852	0
A22.1	NT12079	-1.24895540455	0.645219433852	0
A22.1	NT12080	0.11882116960000001	0.9970873085519999	0
A22.1	NT12081	-0.910618425553	0.8218768659010001	0
A22.1	NT12082	0.304717674801	0.977131671362	0
A22.1	NT12083	-2.8758483462199997	0.00673753233851	1
A22.1	NT12084	-0.466253770216	0.9664684503380001	0
A22.1	NT12085	0.401286359547	0.9664684503380001	0
A22.1	NT12086	2.6415245334099997	0.0179294173735	0
A22.1	NT12087	-0.36469700672	0.9664684503380001	0
A22.1	NT12088	0.20705833859499997	0.9866397587469999	0
A22.1	NT12089	-2.48579910839	0.0305512411664	1
A22.1	NT12090	-0.43839125368	0.9664684503380001	0
A22.1	NT12091	0.12258592081900001	0.9970873085519999	0
A22.1	NT12092	-0.274388466406	0.9799337327009999	0
A22.1	NT12096	-1.31321286286	0.645219433852	0
A22.1	NT12097	0.292706428824	0.978658953274	0
A22.1	NT12098	-1.12438448724	0.675712503786	0
A22.1	NT12099	0.10521456155600001	0.9970873085519999	0
A22.1	NT12100	1.20317566149	0.645219433852	0
A22.1	NT12101	0.41269758475999996	0.9664684503380001	0
A22.1	NT12102	0.22629203667300002	0.980317926496	0
A22.1	NT12103	-1.00759651075	0.7311518649169999	0
A22.1	NT12104	1.04445067418	0.7115561051870001	0
A22.1	NT12105	0.020136707666499998	0.9972525276809999	0
A22.1	NT12106	-0.033238605104499996	0.9972525276809999	0
A22.1	NT12107	-4.15097640739	7.1973630569199995e-06	1
A22.1	NT12108	0.00902820050995	0.9972525276809999	0
A22.1	NT12109	0.35054128219999997	0.9664684503380001	0
A22.1	NT12110	-0.7777392784980001	0.924563765816	0
A22.1	NT12111	-4.631363428419999	2.62453900139e-07	1
A22.1	NT12112	0.479361083004	0.9664684503380001	0
A22.1	NT12113	0.439159150289	0.9664684503380001	0
A22.1	NT12114	0.633312980948	0.953712853801	0
A22.1	NT12115	-0.7812013116600001	0.924563765816	0
A22.1	NT12116	0.09596839321419999	0.9970873085519999	0
A22.1	NT12117	0.26440581048399997	0.9799337327009999	0
A22.1	NT12118	-0.340402122667	0.9664684503380001	0
A22.1	NT12119	0.38912998219300005	0.9664684503380001	0
A22.1	NT12120	1.24513812444	0.645219433852	0
A22.1	NT12122	1.3138930308	0.645219433852	0
A22.1	NT12123	-1.37179503451	0.645219433852	0
A22.1	NT12124	0.9829555858399999	0.7318890775139999	0
A22.1	NT12125	-0.8869528051540001	0.843977082305	0
A22.1	NT12126	-0.0933094564357	0.9970873085519999	0
A22.1	NT12127	-0.41623759895999995	0.9664684503380001	0
A22.1	NT12128	-0.14582156244	0.9970873085519999	0
A22.1	NT12129	-1.11006521916	0.690547208483	0
A22.1	NT12130	-4.666530710380001	2.26755959768e-07	1
A22.1	NT12131	-1.34151835501	0.645219433852	0
A22.1	NT12132	-1.15757300036	0.646546242275	0
A22.1	NT12133	-0.339230240959	0.9664684503380001	0
A22.1	NT12134	-0.603464114085	0.9664684503380001	0
A22.1	NT12135	0.690956672474	0.924563765816	0
A22.1	NT12136	-2.54923451659	0.0243712222676	1
A22.1	NT12137	-1.17535971696	0.646546242275	0
A22.1	NT12138	0.07068954009339999	0.9970873085519999	0
A22.1	NT12139	0.360972870625	0.9664684503380001	0
A22.1	NT12140	0.217536499028	0.980741037563	0
A22.1	NT12141	1.43070537637	0.626703682554	0
A22.1	NT12142	-6.12966347244	1.42870723924e-12	1
A22.1	NT12143	-4.0721922731	1.10802341753e-05	1
A22.1	NT12144	0.404985585032	0.9664684503380001	0
A22.1	NT12145	1.21547446254	0.645219433852	0
A22.1	NT12146	-3.10189750445	0.0026461435377399998	1
A22.1	NT12148	-4.82819027577	8.76788975092e-08	1
A22.1	NT12149	-0.539865703859	0.9664684503380001	0
A22.1	NT12151	0.101583569478	0.9970873085519999	0
A22.1	NT12152	-0.22726030122699997	0.980317926496	0
A22.1	NT12153	0.628980159529	0.954961787622	0
A22.1	NT12154	0.7086507865889999	0.924563765816	0
A22.1	NT12155	-1.0515068750399998	0.707654189072	0
A22.1	NT12156	-0.26683134568399997	0.9799337327009999	0
A22.1	NT12157	-1.2119322822	0.645219433852	0
A22.1	NT12158	-0.519819161767	0.9664684503380001	0
A22.1	NT12159	-1.48773605029	0.584074111095	0
A22.1	NT12160	1.01645927232	0.727276795437	0
A22.1	NT12161	0.7564060492810001	0.924563765816	0
A22.1	NT12162	0.6466314923800001	0.952704732374	0
A22.1	NT12163	-1.42734461025	0.626703682554	0
A22.1	NT12164	0.312398807035	0.977131671362	0
A22.1	NT12165	1.7315892542400002	0.34300814231	0
A22.1	NT12166	0.0881090959704	0.9970873085519999	0
A22.1	NT12167	-2.69327578276	0.0149808217127	1
A22.1	NT12168	0.292480608735	0.978658953274	0
A22.1	NT12169	0.0493216526374	0.9970873085519999	0
A22.1	NT12170	1.29932357355	0.645219433852	0
A22.1	NT12171	-0.07970501453119999	0.9970873085519999	0
A22.1	NT12172	-1.9125594156799999	0.232666490084	0
A22.1	NT12173	-0.987708638407	0.7311518649169999	0
A22.1	NT12174	-0.42093162421400004	0.9664684503380001	0
A22.1	NT12175	0.0425199732202	0.9970873085519999	0
A22.1	NT12176	-6.17817742565	1.1827603202600001e-12	1
A22.1	NT12177	-1.28571209169	0.645219433852	0
A22.1	NT12178	-0.134952413747	0.9970873085519999	0
A22.1	NT12179	1.02697154946	0.727276795437	0
A22.1	NT12186	1.3582431215000002	0.645219433852	0
A22.1	NT12187	1.26640907713	0.645219433852	0
A22.1	NT12191	0.7212041090870001	0.924563765816	0
A22.1	NT12192	0.384363932786	0.9664684503380001	0
A22.1	NT12193	-0.235966017653	0.980317926496	0
A22.1	NT12195	-0.456195299396	0.9664684503380001	0
A22.1	NT12196	-0.602009551114	0.9664684503380001	0
A22.1	NT12197	-0.093669577201	0.9970873085519999	0
A22.1	NT12198	-0.0708969479928	0.9970873085519999	0
A22.1	NT12199	0.0388673197433	0.9970873085519999	0
A22.1	NT12200	-0.0767141168065	0.9970873085519999	0
A22.1	NT12201	0.0906889686411	0.9970873085519999	0
A22.1	NT12202	0.051551152172499996	0.9970873085519999	0
A22.1	NT12203	-0.372147986584	0.9664684503380001	0
A22.1	NT12204	-0.432965073126	0.9664684503380001	0
A22.1	NT12205	-0.779427243048	0.924563765816	0
A22.1	NT12206	0.132133182613	0.9970873085519999	0
A22.1	NT12207	-0.316323852609	0.977131671362	0
A22.1	NT12208	0.0793573490705	0.9970873085519999	0
A22.1	NT12209	-0.22345385181400002	0.980317926496	0
A22.1	NT12210	-0.884743342413	0.843977082305	0
A22.1	NT12211	-0.9895666449420001	0.7311518649169999	0
A22.1	NT12212	-1.00071739183	0.7311518649169999	0
A22.1	NT12213	-0.499750958276	0.9664684503380001	0
A22.1	NT12214	-0.0288960360562	0.9972525276809999	0
A22.1	NT12215	-0.20048572847600002	0.9878353956229999	0
A22.1	NT12216	0.224107484542	0.980317926496	0
A22.1	NT12217	-0.11587142853499999	0.9970873085519999	0
A22.1	NT12218	-0.514625299722	0.9664684503380001	0
A22.1	NT12219	0.499167725097	0.9664684503380001	0
A22.1	NT12220	0.268696392174	0.9799337327009999	0
A22.1	NT12221	0.372541140984	0.9664684503380001	0
A22.1	NT12222	0.758481211345	0.924563765816	0
A22.1	NT12223	-1.7553561416799999	0.328290149008	0
A22.1	NT12224	-2.0840630040400003	0.137277509186	0
A22.1	NT12225	-0.409978537598	0.9664684503380001	0
A22.1	NT12226	-0.498337010429	0.9664684503380001	0
A22.1	NT12227	-0.406953523169	0.9664684503380001	0
A22.1	NT12228	-0.790905618599	0.924563765816	0
A22.1	NT12229	-0.566764288121	0.9664684503380001	0
A22.1	NT12230	-0.130221022579	0.9970873085519999	0
A22.1	NT12231	0.372027224283	0.9664684503380001	0
A22.1	NT12232	0.045185949953500004	0.9970873085519999	0
A22.1	NT12233	0.25176259317899996	0.9799337327009999	0
A22.1	NT12234	0.713277661505	0.924563765816	0
A22.1	NT12294	-0.268346560573	0.9799337327009999	0
A22.1	NT12295	-0.048657189210299996	0.9970873085519999	0
A22.1	NT12296	-0.271495586514	0.9799337327009999	0
A22.1	NT12297	-0.255494852298	0.9799337327009999	0
A22.1	NT12298	-0.8037297085899999	0.924563765816	0
A22.1	NT12299	0.501603549462	0.9664684503380001	0
A22.1	NT12300	0.705340383223	0.924563765816	0
A22.1	NT12301	0.128624577442	0.9970873085519999	0
A22.1	NT12302	0.351933027113	0.9664684503380001	0
A22.1	NT12303	-1.76452162131	0.328290149008	0
A22.1	NT12304	0.8208075558910001	0.913675147702	0
A22.1	NT12305	0.339308763532	0.9664684503380001	0
A22.1	NT12306	0.159723307051	0.9970873085519999	0
A22.1	NT12307	-0.0251177464627	0.9972525276809999	0
A22.1	NT12308	-0.539619846975	0.9664684503380001	0
A22.1	NT12309	-0.6446971294120001	0.952704732374	0
A22.1	NT12310	-0.308371411348	0.977131671362	0
A22.1	NT12311	-1.05769174611	0.707654189072	0
A22.1	NT12312	-0.706333016851	0.924563765816	0
A22.1	NT12313	-1.07751030197	0.707654189072	0
A22.1	NT12314	0.376846885653	0.9664684503380001	0
A22.1	NT12315	0.0514060207964	0.9970873085519999	0
A22.1	NT12316	-0.605257677957	0.9664684503380001	0
A22.1	NT12317	1.21930203182	0.645219433852	0
A22.1	NT12318	-0.387281181753	0.9664684503380001	0
A22.1	NT12319	-0.30140781296999997	0.977131671362	0
A22.1	NT12320	-1.25082045104	0.645219433852	0
A22.1	NT12321	-0.940731019954	0.7860283205249999	0
A22.1	NT12322	-0.0192512979653	0.9972525276809999	0
A22.1	NT12323	0.07811506781389999	0.9970873085519999	0
A22.1	NT12324	0.243462486457	0.980317926496	0
A22.1	NT12325	-0.344302799168	0.9664684503380001	0
A22.1	NT12326	0.564591108224	0.9664684503380001	0
A22.1	NT12327	-0.667631136046	0.93854506285	0
A22.1	NT12328	-0.519109209401	0.9664684503380001	0
A22.1	NT12329	0.540114268417	0.9664684503380001	0
A22.1	NT12330	-0.536726425548	0.9664684503380001	0
A22.1	NT12331	1.60033200447	0.45634370622000003	0
A22.1	NT12332	-0.155794470732	0.9970873085519999	0
A22.1	NT12333	-1.20279767007	0.645219433852	0
A22.1	NT12334	-1.07738141665	0.707654189072	0
A22.1	NT12335	-1.08169257667	0.707654189072	0
A22.1	NT12336	-1.16566244998	0.646546242275	0
A22.1	NT12337	1.19570193715	0.645219433852	0
A22.1	NT12338	0.114843053597	0.9970873085519999	0
A22.1	NT12339	-0.065828180529	0.9970873085519999	0
A22.1	NT12340	0.327593737191	0.9767159410240001	0
A22.1	NT12341	0.469366513313	0.9664684503380001	0
A22.1	NT12342	1.53065648864	0.530325766901	0
A22.1	NT12343	-0.413314934643	0.9664684503380001	0
A22.1	NT12344	0.849730397929	0.889830919365	0
A22.1	NT12345	-0.6957757923100001	0.924563765816	0
A22.1	NT12346	0.107051989761	0.9970873085519999	0
A22.1	NT12347	0.34178411994999996	0.9664684503380001	0
A22.1	NT12348	0.501776299122	0.9664684503380001	0
A22.1	NT12349	0.916605094817	0.81905859992	0
A22.1	NT12350	0.7381904369750001	0.924563765816	0
A22.1	NT12351	0.299393844359	0.977131671362	0
A22.1	NT12352	0.0317515500345	0.9972525276809999	0
A22.1	NT12353	0.792219382474	0.924563765816	0
A22.1	NT12354	0.482188437163	0.9664684503380001	0
A22.1	NT12355	0.40631884416599995	0.9664684503380001	0
A22.1	NT12356	0.551645172862	0.9664684503380001	0
A22.1	NT12357	0.424677421708	0.9664684503380001	0
A22.1	NT12358	0.010872127135399999	0.9972525276809999	0
A22.1	NT12359	0.112501997855	0.9970873085519999	0
A22.1	NT12360	0.038343113877400005	0.9970873085519999	0
A22.1	NT12361	0.0740335186285	0.9970873085519999	0
A22.1	NT12362	-1.15314270265	0.646546242275	0
A22.1	NT12363	-0.013232678137000001	0.9972525276809999	0
A22.1	NT12364	-0.00274747774869	0.9972525276809999	0
A22.1	NT12365	-0.05164646233	0.9970873085519999	0
A22.1	NT12366	1.2619625333700002	0.645219433852	0
A22.1	NT12367	1.0544365793100001	0.707654189072	0
A22.1	NT12368	0.377118736216	0.9664684503380001	0
A22.1	NT12369	1.3552110671200002	0.645219433852	0
A22.1	NT12370	0.398215856179	0.9664684503380001	0
A22.1	NT12371	-0.30493970414500005	0.977131671362	0
A22.1	NT12372	-5.1036371723	1.16402508325e-08	1
A22.1	NT12373	0.004258360358099999	0.9972525276809999	0
A22.1	NT12374	1.66714984018	0.394699927398	0
A22.1	NT12375	-0.554124320025	0.9664684503380001	0
A22.1	NT12376	0.187715250449	0.9970873085519999	0
A22.1	NT12377	0.593689949133	0.9664684503380001	0
A22.1	NT12378	0.32034041759599996	0.9767159410240001	0
A22.1	NT12379	1.05838220322	0.707654189072	0
A22.1	NT12380	0.16794489120099998	0.9970873085519999	0
A22.1	NT12381	-0.0958053911836	0.9970873085519999	0
A22.1	NT12382	-0.955890208802	0.7682841111290001	0
A22.1	NT12383	-0.265141214994	0.9799337327009999	0
A22.1	NT12384	1.46408559287	0.608582413193	0
A22.1	NT12385	-0.178303372402	0.9970873085519999	0
A22.1	NT12386	-1.02514007814	0.727276795437	0
A22.1	NT12387	-1.30696571526	0.645219433852	0
A22.1	NT12388	-0.989966839296	0.7311518649169999	0
A22.1	NT12389	-1.05288887233	0.707654189072	0
A22.1	NT12390	-1.41663467284	0.6306621017230001	0
A22.1	NT12391	-1.39764845625	0.641069351766	0
A22.1	NT12392	0.149862496501	0.9970873085519999	0
A22.1	NT12393	0.641095380224	0.952705498785	0
A22.1	NT12394	0.0874727923625	0.9970873085519999	0
A22.1	NT12395	0.664185890469	0.93854506285	0
A22.1	NT12396	0.727990625524	0.924563765816	0
A22.1	NT12397	0.252507203784	0.9799337327009999	0
A22.1	NT12398	1.18241808396	0.646546242275	0
A22.1	NT12399	-0.25885507688299997	0.9799337327009999	0
A22.1	NT12400	0.00274747774869	0.9972525276809999	0
A22.1	NT12401	0.22418438250999997	0.980317926496	0
A22.1	NT12402	-0.0847104224017	0.9970873085519999	0
A22.1	NT12403	0.14341119022	0.9970873085519999	0
A22.1	NT12404	0.414587000324	0.9664684503380001	0
A22.1	NT12405	-0.58802386858	0.9664684503380001	0
A22.1	NT12406	0.241974889852	0.980317926496	0
A22.1	NT12407	0.508761017364	0.9664684503380001	0
A22.1	NT12408	0.443550999021	0.9664684503380001	0
A22.1	NT12409	0.155381279538	0.9970873085519999	0
A22.1	NT12410	-0.500784207029	0.9664684503380001	0
A22.1	NT12411	-0.8358784745360001	0.90674039005	0
A22.1	NT12412	-1.24627913866	0.645219433852	0
A22.1	NT12413	-0.706794404659	0.924563765816	0
A22.1	NT12414	-0.7410849414730001	0.924563765816	0
A22.1	NT12415	0.47970604078999995	0.9664684503380001	0
A22.1	NT12417	-0.7003122308830001	0.924563765816	0
A22.1	NT12418	0.667906777354	0.93854506285	0
A22.1	NT12419	0.384286493283	0.9664684503380001	0
A22.1	NT12420	-0.378141154268	0.9664684503380001	0
A22.1	NT12421	-0.116279204379	0.9970873085519999	0
A22.1	NT12422	0.20874034626	0.9866397587469999	0
A22.1	NT12423	0.451320401457	0.9664684503380001	0
A22.1	NT12424	2.96048593217	0.00504876503278	0
A22.1	NT12425	-0.41586014907499996	0.9664684503380001	0
A22.1	NT12426	0.435226523225	0.9664684503380001	0
A22.1	NT12427	0.324171236083	0.9767159410240001	0
A22.1	NT12428	0.142306458849	0.9970873085519999	0
A22.1	NT12429	-0.0427717869884	0.9970873085519999	0
A22.1	NT12430	0.355799586909	0.9664684503380001	0
A22.1	NT12431	0.691154874279	0.924563765816	0
A22.1	NT12432	-1.13603507092	0.665266674468	0
A22.1	NT12433	0.284555785758	0.9799337327009999	0
A22.1	NT12434	2.5543942619299997	0.0243712222676	0
A22.1	NT12435	0.00730449465126	0.9972525276809999	0
A22.1	NT12436	3.7379222218400003	8.54750512134e-05	0
A22.1	NT12437	0.35278756931999994	0.9664684503380001	0
A22.1	NT12438	0.379670449067	0.9664684503380001	0
A22.1	NT12439	0.103345182786	0.9970873085519999	0
A22.1	NT12440	-1.5599356606900001	0.500257872741	0
A22.1	NT12441	0.577329635687	0.9664684503380001	0
A22.1	NT12442	0.21916218705499999	0.980741037563	0
A22.1	NT12443	0.439611873537	0.9664684503380001	0
A22.1UM	ATC14028	-0.8558922110349999	0.9116729156610001	0
A22.1UM	LT2	0.129073220069	0.9898077872390001	0
A22.1UM	NT12001	-1.1976435724099999	0.7462181468860001	0
A22.1UM	NT12002	-1.4692113928200001	0.605673052665	0
A22.1UM	NT12003	0.28249438079100003	0.9873598123530001	0
A22.1UM	NT12004	-0.873173480808	0.9116729156610001	0
A22.1UM	NT12005	-0.873988014575	0.9116729156610001	0
A22.1UM	NT12007	-0.7494675791140001	0.9403547705259999	0
A22.1UM	NT12008	-0.8818052761409999	0.9116729156610001	0
A22.1UM	NT12009	-1.00585905163	0.8908902526019999	0
A22.1UM	NT12010	3.3911971473	0.0059152252518599995	0
A22.1UM	NT12011	0.30604727515	0.9873598123530001	0
A22.1UM	NT12012	-0.358826517813	0.9873598123530001	0
A22.1UM	NT12013	-0.706085171312	0.965146170002	0
A22.1UM	NT12014	-0.9469248467820001	0.8908902526019999	0
A22.1UM	NT12015	-0.663883554647	0.981061992239	0
A22.1UM	NT12016	0.407837834744	0.984665465741	0
A22.1UM	NT12017	-0.564236802674	0.981061992239	0
A22.1UM	NT12018	0.172817267695	0.9898077872390001	0
A22.1UM	NT12019	0.28115237984499997	0.9873598123530001	0
A22.1UM	NT12020	-0.56687625975	0.981061992239	0
A22.1UM	NT12021	-1.0345876293	0.8823316357809999	0
A22.1UM	NT12022	0.025767054507200002	0.9924502176980001	0
A22.1UM	NT12023	0.774370252085	0.933861702635	0
A22.1UM	NT12024	-0.13139766000999997	0.9898077872390001	0
A22.1UM	NT12025	-4.18620402246	5.72125633691e-05	1
A22.1UM	NT12026	0.8073836167560001	0.933861702635	0
A22.1UM	NT12027	-2.28221083808	0.166954699174	0
A22.1UM	NT12028	-3.0898995514700003	0.010997141697599999	1
A22.1UM	NT12029	-1.2076696911700002	0.7462181468860001	0
A22.1UM	NT12030	0.7578193784649999	0.933943387045	0
A22.1UM	NT12031	-0.190851554373	0.9898077872390001	0
A22.1UM	NT12032	-0.582750476413	0.981061992239	0
A22.1UM	NT12033	-0.33723430239	0.9873598123530001	0
A22.1UM	NT12034	-0.49672171085199995	0.981061992239	0
A22.1UM	NT12035	-1.1758731777299998	0.7523267474490001	0
A22.1UM	NT12036	0.988446978247	0.8908902526019999	0
A22.1UM	NT12037	0.0543584624268	0.990375598349	0
A22.1UM	NT12038	0.700015763453	0.966456000325	0
A22.1UM	NT12039	0.817322767067	0.932991671946	0
A22.1UM	NT12040	0.852141964411	0.9116729156610001	0
A22.1UM	NT12041	-1.83322879574	0.348647023249	0
A22.1UM	NT12042	0.123921908695	0.9898077872390001	0
A22.1UM	NT12043	-0.0721007330929	0.9898077872390001	0
A22.1UM	NT12044	-1.34019546631	0.684947922211	0
A22.1UM	NT12045	1.5958127075100002	0.49908670279899997	0
A22.1UM	NT12046	-0.14118691348200002	0.9898077872390001	0
A22.1UM	NT12047	0.154778738653	0.9898077872390001	0
A22.1UM	NT12048	0.486489837469	0.981061992239	0
A22.1UM	NT12049	-0.155187419658	0.9898077872390001	0
A22.1UM	NT12050	-1.3200237355600002	0.6920240477609999	0
A22.1UM	NT12051	0.154437935463	0.9898077872390001	0
A22.1UM	NT12052	-0.328459680824	0.9873598123530001	0
A22.1UM	NT12053	2.45631460247	0.106834123795	0
A22.1UM	NT12054	2.19178486289	0.19039890899599998	0
A22.1UM	NT12055	1.25213743694	0.733742147536	0
A22.1UM	NT12056	-0.152743111297	0.9898077872390001	0
A22.1UM	NT12057	-0.33062187202	0.9873598123530001	0
A22.1UM	NT12058	0.8498517952519999	0.9116729156610001	0
A22.1UM	NT12059	0.464012382223	0.981061992239	0
A22.1UM	NT12060	0.283608708235	0.9873598123530001	0
A22.1UM	NT12061	-1.18829835298	0.748204203605	0
A22.1UM	NT12062	-0.216927240815	0.9898077872390001	0
A22.1UM	NT12063	-0.998899454526	0.8908902526019999	0
A22.1UM	NT12064	0.803674377051	0.933861702635	0
A22.1UM	NT12065	2.8809249743199996	0.028195553901999997	0
A22.1UM	NT12066	3.13152137848	0.010847519219200002	0
A22.1UM	NT12067	0.7159543226270001	0.954870713577	0
A22.1UM	NT12068	0.5894307845960001	0.981061992239	0
A22.1UM	NT12069	0.8444335901710001	0.9116729156610001	0
A22.1UM	NT12070	0.670549721619	0.9809786859649999	0
A22.1UM	NT12071	-0.265553209741	0.9873598123530001	0
A22.1UM	NT12072	1.47822641498	0.605403077364	0
A22.1UM	NT12073	-0.392690476339	0.984665465741	0
A22.1UM	NT12074	-2.08614435854	0.21762389572299998	0
A22.1UM	NT12075	0.07827973533860001	0.9898077872390001	0
A22.1UM	NT12076	0.15090758208	0.9898077872390001	0
A22.1UM	NT12077	0.157745564769	0.9898077872390001	0
A22.1UM	NT12078	0.950105912247	0.8908902526019999	0
A22.1UM	NT12079	0.647868632932	0.981061992239	0
A22.1UM	NT12080	-0.0924357948375	0.9898077872390001	0
A22.1UM	NT12081	-0.43005650582500005	0.984665465741	0
A22.1UM	NT12082	-0.19251102551	0.9898077872390001	0
A22.1UM	NT12083	-1.06400205571	0.8507008649369999	0
A22.1UM	NT12084	-0.132412291916	0.9898077872390001	0
A22.1UM	NT12085	-0.424564766444	0.984665465741	0
A22.1UM	NT12086	3.16657744111	0.010847519219200002	0
A22.1UM	NT12087	-0.395455790194	0.984665465741	0
A22.1UM	NT12088	0.211468026221	0.9898077872390001	0
A22.1UM	NT12089	-1.8497718917	0.342985837706	0
A22.1UM	NT12090	0.249664144806	0.9873598123530001	0
A22.1UM	NT12091	-0.510452119893	0.981061992239	0
A22.1UM	NT12092	0.957470655054	0.8908902526019999	0
A22.1UM	NT12096	-0.5599428238849999	0.981061992239	0
A22.1UM	NT12097	0.9588663926019999	0.8908902526019999	0
A22.1UM	NT12098	-0.5072024695530001	0.981061992239	0
A22.1UM	NT12099	-0.477837537379	0.981061992239	0
A22.1UM	NT12100	1.4363033801700003	0.618459197323	0
A22.1UM	NT12101	0.956229056708	0.8908902526019999	0
A22.1UM	NT12102	0.113686500009	0.9898077872390001	0
A22.1UM	NT12103	-0.193154450621	0.9898077872390001	0
A22.1UM	NT12104	1.8681476886300001	0.327504543224	0
A22.1UM	NT12105	-1.9962196892900002	0.258252169991	0
A22.1UM	NT12106	1.96270926104	0.270155895213	0
A22.1UM	NT12107	-0.24106699544	0.9873598123530001	0
A22.1UM	NT12108	0.7755814468269999	0.933861702635	0
A22.1UM	NT12109	-0.376952015303	0.984665465741	0
A22.1UM	NT12110	-1.3668947801700002	0.6716588588760001	0
A22.1UM	NT12111	-1.46491175755	0.605673052665	0
A22.1UM	NT12112	0.055806522456400005	0.9898077872390001	0
A22.1UM	NT12113	0.860949817823	0.9116729156610001	0
A22.1UM	NT12114	-0.112784290733	0.9898077872390001	0
A22.1UM	NT12115	-1.7250605498900002	0.41559190644	0
A22.1UM	NT12116	-0.022369628509900003	0.993777704813	0
A22.1UM	NT12117	-0.9540159571510001	0.8908902526019999	0
A22.1UM	NT12118	0.56156057845	0.981061992239	0
A22.1UM	NT12119	0.57749489526	0.981061992239	0
A22.1UM	NT12120	0.726297911579	0.950361760334	0
A22.1UM	NT12122	2.09598734862	0.21762389572299998	0
A22.1UM	NT12123	-0.9068833001309999	0.9116729156610001	0
A22.1UM	NT12124	0.428708141334	0.984665465741	0
A22.1UM	NT12125	0.43474926677000003	0.984665465741	0
A22.1UM	NT12126	0.041938236606000004	0.9924502176980001	0
A22.1UM	NT12127	0.145211502198	0.9898077872390001	0
A22.1UM	NT12128	0.0632660113788	0.9898077872390001	0
A22.1UM	NT12129	-1.0159785023899999	0.8885780754289999	0
A22.1UM	NT12130	-2.4967535171599997	0.09710131214130001	0
A22.1UM	NT12131	-1.32937178324	0.6884667809	0
A22.1UM	NT12132	-0.47883378571	0.981061992239	0
A22.1UM	NT12133	0.492460256849	0.981061992239	0
A22.1UM	NT12134	-0.790303861836	0.933861702635	0
A22.1UM	NT12135	1.17025982393	0.757343896684	0
A22.1UM	NT12136	-0.259437135885	0.9873598123530001	0
A22.1UM	NT12137	-1.9373993211900002	0.288637968791	0
A22.1UM	NT12138	0.09800955324269998	0.9898077872390001	0
A22.1UM	NT12139	0.162189440397	0.9898077872390001	0
A22.1UM	NT12140	0.969676641525	0.8908902526019999	0
A22.1UM	NT12141	1.46921563518	0.605673052665	0
A22.1UM	NT12142	-3.08720282249	0.010997141697599999	1
A22.1UM	NT12143	-2.4293876151099996	0.107497258281	0
A22.1UM	NT12144	0.05785982632659999	0.9898077872390001	0
A22.1UM	NT12145	0.7289331262919999	0.950361760334	0
A22.1UM	NT12146	-0.271398479401	0.9873598123530001	0
A22.1UM	NT12148	-0.7203451687129999	0.952112749877	0
A22.1UM	NT12149	-1.52687147454	0.577651553117	0
A22.1UM	NT12151	0.7473131655840001	0.9403547705259999	0
A22.1UM	NT12152	-0.0015191196160700001	0.998480881302	0
A22.1UM	NT12153	0.0304930472993	0.9924502176980001	0
A22.1UM	NT12154	1.24477835062	0.738072485784	0
A22.1UM	NT12155	-0.574474332542	0.981061992239	0
A22.1UM	NT12156	-0.185955159985	0.9898077872390001	0
A22.1UM	NT12157	-1.79821091438	0.377868408815	0
A22.1UM	NT12158	-0.22985796436099998	0.9893794607299999	0
A22.1UM	NT12159	0.413457552086	0.984665465741	0
A22.1UM	NT12160	1.30146056758	0.703600054073	0
A22.1UM	NT12161	0.959667492218	0.8908902526019999	0
A22.1UM	NT12162	1.0612317924299999	0.8507008649369999	0
A22.1UM	NT12163	-0.617349777922	0.981061992239	0
A22.1UM	NT12164	-0.729204637547	0.950361760334	0
A22.1UM	NT12165	2.7499328135400005	0.039490608560599993	0
A22.1UM	NT12166	0.598401261938	0.981061992239	0
A22.1UM	NT12167	-2.12710932628	0.21681246873000004	0
A22.1UM	NT12168	0.470204111559	0.981061992239	0
A22.1UM	NT12169	-0.126043090379	0.9898077872390001	0
A22.1UM	NT12170	1.12850860485	0.814181155542	0
A22.1UM	NT12171	0.0511427509937	0.990926117418	0
A22.1UM	NT12172	0.952951123946	0.8908902526019999	0
A22.1UM	NT12173	0.371566335007	0.984665465741	0
A22.1UM	NT12174	1.26802933012	0.7257492349079999	0
A22.1UM	NT12175	-1.1917417379100002	0.748204203605	0
A22.1UM	NT12176	-4.42194154892	1.65588667429e-05	1
A22.1UM	NT12177	-0.414274914095	0.984665465741	0
A22.1UM	NT12178	-0.36004336903899997	0.9873598123530001	0
A22.1UM	NT12179	4.65015312276	6.21156915034e-06	0
A22.1UM	NT12186	1.23393486985	0.738309849113	0
A22.1UM	NT12187	-0.47880267504600005	0.981061992239	0
A22.1UM	NT12191	-0.277139104099	0.9873598123530001	0
A22.1UM	NT12192	-0.172472222141	0.9898077872390001	0
A22.1UM	NT12193	-0.65844696599	0.981061992239	0
A22.1UM	NT12195	-0.554999763501	0.981061992239	0
A22.1UM	NT12196	-0.773460265143	0.933861702635	0
A22.1UM	NT12197	-0.296642662623	0.9873598123530001	0
A22.1UM	NT12198	0.0867955727396	0.9898077872390001	0
A22.1UM	NT12199	-0.327676964782	0.9873598123530001	0
A22.1UM	NT12200	-0.34304068372	0.9873598123530001	0
A22.1UM	NT12201	-0.210989346221	0.9898077872390001	0
A22.1UM	NT12202	-0.0492994441103	0.9909792590819999	0
A22.1UM	NT12203	-0.60810142578	0.981061992239	0
A22.1UM	NT12204	-0.58662658241	0.981061992239	0
A22.1UM	NT12205	-0.494033466598	0.981061992239	0
A22.1UM	NT12206	1.3841859462000001	0.655086997556	0
A22.1UM	NT12207	0.11887349628699999	0.9898077872390001	0
A22.1UM	NT12208	1.7425023198099998	0.41559190644	0
A22.1UM	NT12209	-0.330069657722	0.9873598123530001	0
A22.1UM	NT12210	-0.7865557338	0.933861702635	0
A22.1UM	NT12211	-1.0206429809100002	0.8885780754289999	0
A22.1UM	NT12212	-0.982569890861	0.8908902526019999	0
A22.1UM	NT12213	-0.251778255884	0.9873598123530001	0
A22.1UM	NT12214	-1.1220694043100001	0.815086889901	0
A22.1UM	NT12215	-0.164685364179	0.9898077872390001	0
A22.1UM	NT12216	-0.124504526598	0.9898077872390001	0
A22.1UM	NT12217	-0.0905627914105	0.9898077872390001	0
A22.1UM	NT12218	-0.605896103889	0.981061992239	0
A22.1UM	NT12219	-0.0717981111726	0.9898077872390001	0
A22.1UM	NT12220	-0.312358497721	0.9873598123530001	0
A22.1UM	NT12221	-0.285691001589	0.9873598123530001	0
A22.1UM	NT12222	-0.228300309944	0.9898077872390001	0
A22.1UM	NT12223	0.165498483824	0.9898077872390001	0
A22.1UM	NT12224	0.294159465932	0.9873598123530001	0
A22.1UM	NT12225	-0.496665853068	0.981061992239	0
A22.1UM	NT12226	-0.836834810318	0.915850386334	0
A22.1UM	NT12227	-0.5689783507989999	0.981061992239	0
A22.1UM	NT12228	-0.8154052188240001	0.933861702635	0
A22.1UM	NT12229	-0.544358502052	0.981061992239	0
A22.1UM	NT12230	0.652057966758	0.981061992239	0
A22.1UM	NT12231	0.24741498516	0.9873598123530001	0
A22.1UM	NT12232	0.462642098855	0.981061992239	0
A22.1UM	NT12233	0.301010882771	0.9873598123530001	0
A22.1UM	NT12234	0.36508683202299996	0.984665465741	0
A22.1UM	NT12235	-0.8750350998280001	0.9116729156610001	0
A22.1UM	NT12236	-0.849409710377	0.9116729156610001	0
A22.1UM	NT12237	-0.588081178177	0.981061992239	0
A22.1UM	NT12238	-0.860684549619	0.9116729156610001	0
A22.1UM	NT12239	0.519355877405	0.981061992239	0
A22.1UM	NT12240	0.6455560295189999	0.981061992239	0
A22.1UM	NT12241	0.878907890608	0.9116729156610001	0
A22.1UM	NT12242	0.225750283207	0.9898077872390001	0
A22.1UM	NT12243	-1.90954921232	0.30837807884	0
A22.1UM	NT12244	-0.26014562632	0.9873598123530001	0
A22.1UM	NT12245	-2.22129200477	0.18517443317899998	0
A22.1UM	NT12246	-1.10835582499	0.826221379528	0
A22.1UM	NT12247	-0.841219403949	0.9116729156610001	0
A22.1UM	NT12248	0.21188233991500002	0.9898077872390001	0
A22.1UM	NT12249	-1.18928277786	0.748204203605	0
A22.1UM	NT12250	-0.862209172332	0.9116729156610001	0
A22.1UM	NT12251	-1.01691530637	0.8885780754289999	0
A22.1UM	NT12252	-0.263437732002	0.9873598123530001	0
A22.1UM	NT12253	-1.22664900764	0.738497915917	0
A22.1UM	NT12254	0.5030069194110001	0.981061992239	0
A22.1UM	NT12255	0.511518444852	0.981061992239	0
A22.1UM	NT12256	0.469457435735	0.981061992239	0
A22.1UM	NT12257	-0.16303525482	0.9898077872390001	0
A22.1UM	NT12258	-1.6044985691299998	0.491195418608	0
A22.1UM	NT12259	0.761063065352	0.933943387045	0
A22.1UM	NT12260	-1.29437173146	0.703600054073	0
A22.1UM	NT12261	-1.33633570026	0.684947922211	0
A22.1UM	NT12262	-1.71484171095	0.41559190644	0
A22.1UM	NT12263	-0.418949248766	0.984665465741	0
A22.1UM	NT12264	0.26419537296900003	0.9873598123530001	0
A22.1UM	NT12265	-0.458136930462	0.9819600671690001	0
A22.1UM	NT12266	0.0775084872032	0.9898077872390001	0
A22.1UM	NT12267	0.0358335636198	0.9924502176980001	0
A22.1UM	NT12268	0.147871537901	0.9898077872390001	0
A22.1UM	NT12269	-0.7909883267579999	0.933861702635	0
A22.1UM	NT12270	-0.766651445883	0.933861702635	0
A22.1UM	NT12271	-0.14381400727	0.9898077872390001	0
A22.1UM	NT12272	0.029185523599	0.9924502176980001	0
A22.1UM	NT12273	0.12769389836300002	0.9898077872390001	0
A22.1UM	NT12274	0.170784468904	0.9898077872390001	0
A22.1UM	NT12275	-0.319936990865	0.9873598123530001	0
A22.1UM	NT12276	-2.14155807696	0.21208668934900002	0
A22.1UM	NT12277	-0.7925949407539999	0.933861702635	0
A22.1UM	NT12278	0.325821681665	0.9873598123530001	0
A22.1UM	NT12279	0.056008089565199995	0.9898077872390001	0
A22.1UM	NT12280	-0.15711839022600002	0.9898077872390001	0
A22.1UM	NT12281	-0.28281569706799997	0.9873598123530001	0
A22.1UM	NT12282	-0.09476090610339999	0.9898077872390001	0
A22.1UM	NT12283	-1.0455930548399999	0.870107049213	0
A22.1UM	NT12284	-0.60195898118	0.981061992239	0
A22.1UM	NT12285	0.34317633020300004	0.9873598123530001	0
A22.1UM	NT12286	0.192739970055	0.9898077872390001	0
A22.1UM	NT12287	0.6896045488439999	0.972910900273	0
A22.1UM	NT12288	0.778323787167	0.933861702635	0
A22.1UM	NT12289	-0.7435921760079999	0.9403547705259999	0
A22.1UM	NT12290	-0.895160327218	0.9116729156610001	0
A22.1UM	NT12291	-0.6047923508240001	0.981061992239	0
A22.1UM	NT12292	-1.00105933394	0.8908902526019999	0
A22.1UM	NT12293	-2.02771525659	0.24968629105300003	0
A22.1UM	NT12294	-0.9783197498270001	0.8908902526019999	0
A22.1UM	NT12295	-0.5212333793330001	0.981061992239	0
A22.1UM	NT12296	-0.759526929721	0.933943387045	0
A22.1UM	NT12297	-0.6354844672	0.981061992239	0
A22.1UM	NT12298	0.382642438701	0.984665465741	0
A22.1UM	NT12299	0.423443368394	0.984665465741	0
A22.1UM	NT12300	0.43809861264899996	0.984665465741	0
A22.1UM	NT12301	0.5120019966430001	0.981061992239	0
A22.1UM	NT12302	1.27893573927	0.7185835968500001	0
A22.1UM	NT12303	-0.505277850705	0.981061992239	0
A22.1UM	NT12304	0.275649327496	0.9873598123530001	0
A22.1UM	NT12305	0.561849766219	0.981061992239	0
A22.1UM	NT12306	0.517115458623	0.981061992239	0
A22.1UM	NT12307	-0.37517163681000004	0.984665465741	0
A22.1UM	NT12308	-0.573357883916	0.981061992239	0
A22.1UM	NT12309	-0.293475738369	0.9873598123530001	0
A22.1UM	NT12310	0.199149617121	0.9898077872390001	0
A22.1UM	NT12311	-0.8517764140999999	0.9116729156610001	0
A22.1UM	NT12312	-0.790952943431	0.933861702635	0
A22.1UM	NT12313	-1.09694824963	0.829465585256	0
A22.1UM	NT12314	0.0332102810366	0.9924502176980001	0
A22.1UM	NT12315	-0.35173187214	0.9873598123530001	0
A22.1UM	NT12316	-0.694181806761	0.972118655551	0
A22.1UM	NT12317	0.584262878954	0.981061992239	0
A22.1UM	NT12318	-0.154272483291	0.9898077872390001	0
A22.1UM	NT12319	0.48680872178199996	0.981061992239	0
A22.1UM	NT12320	-0.796776294214	0.933861702635	0
A22.1UM	NT12321	-0.8280460475399999	0.921370728013	0
A22.1UM	NT12322	-0.332057912021	0.9873598123530001	0
A22.1UM	NT12323	-0.8050340545100001	0.933861702635	0
A22.1UM	NT12324	-1.22968119351	0.738309849113	0
A22.1UM	NT12325	0.09548110467530001	0.9898077872390001	0
A22.1UM	NT12326	-0.32813514002599997	0.9873598123530001	0
A22.1UM	NT12327	-0.39488236407899996	0.984665465741	0
A22.1UM	NT12328	1.6362353598100001	0.45557481537699995	0
A22.1UM	NT12329	0.218519541199	0.9898077872390001	0
A22.1UM	NT12330	0.440849785294	0.984665465741	0
A22.1UM	NT12331	0.806358378942	0.933861702635	0
A22.1UM	NT12332	-0.983645329975	0.8908902526019999	0
A22.1UM	NT12333	-1.44241803991	0.618459197323	0
A22.1UM	NT12334	0.461278179032	0.981135292588	0
A22.1UM	NT12335	-0.954567464389	0.8908902526019999	0
A22.1UM	NT12336	-1.34025627352	0.684947922211	0
A22.1UM	NT12337	1.2299378564899999	0.738309849113	0
A22.1UM	NT12338	0.350370073499	0.9873598123530001	0
A22.1UM	NT12339	-0.237299776769	0.9873598123530001	0
A22.1UM	NT12340	-0.131732099656	0.9898077872390001	0
A22.1UM	NT12341	0.412413223637	0.984665465741	0
A22.1UM	NT12342	1.7822688199099999	0.381810917633	0
A22.1UM	NT12343	-0.642631435354	0.981061992239	0
A22.1UM	NT12344	0.531987770471	0.981061992239	0
A22.1UM	NT12345	0.23848905263300002	0.9873598123530001	0
A22.1UM	NT12346	0.0736930334771	0.9898077872390001	0
A22.1UM	NT12347	0.0619607775825	0.9898077872390001	0
A22.1UM	NT12348	-0.234665269118	0.9873598123530001	0
A22.1UM	NT12349	-0.0643506422799	0.9898077872390001	0
A22.1UM	NT12350	0.253647016948	0.9873598123530001	0
A22.1UM	NT12351	0.281650857541	0.9873598123530001	0
A22.1UM	NT12352	-0.287136233376	0.9873598123530001	0
A22.1UM	NT12353	0.843812083937	0.9116729156610001	0
A22.1UM	NT12354	0.147236523645	0.9898077872390001	0
A22.1UM	NT12355	0.263427785693	0.9873598123530001	0
A22.1UM	NT12356	0.484783700334	0.981061992239	0
A22.1UM	NT12357	1.32965884983	0.6884667809	0
A22.1UM	NT12358	0.5091433507940001	0.981061992239	0
A22.1UM	NT12359	0.9432544954080001	0.8908902526019999	0
A22.1UM	NT12360	-0.368195777311	0.984665465741	0
A22.1UM	NT12361	1.1690896387	0.757343896684	0
A22.1UM	NT12362	0.632747435767	0.981061992239	0
A22.1UM	NT12363	-0.122283649375	0.9898077872390001	0
A22.1UM	NT12364	0.767501158732	0.933861702635	0
A22.1UM	NT12365	0.233784271658	0.9873598123530001	0
A22.1UM	NT12366	1.17877354015	0.7523267474490001	0
A22.1UM	NT12367	-0.144919486186	0.9898077872390001	0
A22.1UM	NT12368	0.37255834097499996	0.984665465741	0
A22.1UM	NT12369	0.504781494191	0.981061992239	0
A22.1UM	NT12370	0.675264401442	0.98060500865	0
A22.1UM	NT12371	-0.24612035727200002	0.9873598123530001	0
A22.1UM	NT12372	-0.862455149759	0.9116729156610001	0
A22.1UM	NT12373	-0.32534861435400003	0.9873598123530001	0
A22.1UM	NT12374	0.9119493890539999	0.9116729156610001	0
A22.1UM	NT12375	0.263110315501	0.9873598123530001	0
A22.1UM	NT12376	0.572639510385	0.981061992239	0
A22.1UM	NT12377	0.30331095077799997	0.9873598123530001	0
A22.1UM	NT12378	-0.378316642187	0.984665465741	0
A22.1UM	NT12379	1.02826580082	0.885899689742	0
A22.1UM	NT12380	-0.089341697821	0.9898077872390001	0
A22.1UM	NT12381	-0.37895158257100003	0.984665465741	0
A22.1UM	NT12382	0.036127612912800006	0.9924502176980001	0
A22.1UM	NT12383	-0.0862638631974	0.9898077872390001	0
A22.1UM	NT12384	0.705624167826	0.965146170002	0
A22.1UM	NT12385	-0.593003561613	0.981061992239	0
A22.1UM	NT12386	-0.726080843987	0.950361760334	0
A22.1UM	NT12387	-0.423053778025	0.984665465741	0
A22.1UM	NT12388	-0.526488253425	0.981061992239	0
A22.1UM	NT12389	-0.454887058618	0.9819600671690001	0
A22.1UM	NT12390	-0.644005961085	0.981061992239	0
A22.1UM	NT12391	-0.956147037683	0.8908902526019999	0
A22.1UM	NT12392	0.728399295568	0.950361760334	0
A22.1UM	NT12393	0.8342307062700001	0.9179559482430001	0
A22.1UM	NT12394	0.124703917676	0.9898077872390001	0
A22.1UM	NT12395	0.350613302332	0.9873598123530001	0
A22.1UM	NT12396	0.9768617909489999	0.8908902526019999	0
A22.1UM	NT12397	0.0824726044674	0.9898077872390001	0
A22.1UM	NT12398	0.7011527168359999	0.966456000325	0
A22.1UM	NT12399	-0.569083702822	0.981061992239	0
A22.1UM	NT12400	0.651693830569	0.981061992239	0
A22.1UM	NT12401	0.653726629683	0.981061992239	0
A22.1UM	NT12402	0.136773441458	0.9898077872390001	0
A22.1UM	NT12403	0.100466588693	0.9898077872390001	0
A22.1UM	NT12404	-0.8513493495209999	0.9116729156610001	0
A22.1UM	NT12405	-0.321782200882	0.9873598123530001	0
A22.1UM	NT12406	0.715714629097	0.954870713577	0
A22.1UM	NT12407	1.28772238087	0.71115335143	0
A22.1UM	NT12408	0.8717925915320001	0.9116729156610001	0
A22.1UM	NT12409	-0.40155701577799996	0.984665465741	0
A22.1UM	NT12410	-2.1462452133200003	0.21208668934900002	0
A22.1UM	NT12411	-1.26818417638	0.7257492349079999	0
A22.1UM	NT12412	-1.01610930859	0.8885780754289999	0
A22.1UM	NT12413	-0.006004711817319999	0.998480881302	0
A22.1UM	NT12414	0.927653911182	0.895815731367	0
[truncated: 112,005 more rows]
